# Supplementary material for: Priorities and Instruments of Local Elderly Care Policies in China: Text Mining and Comparative Analysis
Source: Front Public Health. 2021 Jul 23;9:647670. doi: 10.3389/fpubh.2021.647670 (PMC8342765; doi:10.3389/fpubh.2021.647670)
Supplement: Supplementary file 1 [file Table_1.xlsx]

## Sheet: Sheet1
Term	Explanation
PKUlaw	PKUlaw is a comprehensive database of the full texts of China's policies. It can be accessed through the following link: https://www.pkulaw.com/
Jieba	Jieba is a Chinese word segmentation module based on Python. This paper uses the accurate mode in Jieba to segment the policy texts. Its official homepage is: https://github.com/fxsjy/jieba
Stylecloud	Stylecloud is a data visualization package in Python, and its homepage is: https://github.com/minimaxir/stylecloud
