# Supplementary material for: Priorities and Instruments of Local Elderly Care Policies in China: Text Mining and Comparative Analysis
Source: Front Public Health. 2021 Jul 23;9:647670. doi: 10.3389/fpubh.2021.647670 (PMC8342765; doi:10.3389/fpubh.2021.647670)
Supplement: Supplementary file 2 [file Table_2.xlsx]

## Sheet: Sheet1
No.	Title	Region	Type of documents	Department	Date	URL	Full text	Word count
1	天津市养老服务促进条例(2020修订)	天津市	省级地方性法规	天津市人大(含常委会)	2020.12.01	https://www.pkulaw.com/lar/0bfb58c3849e3a43aca1bedea9d0419abdfb.html	天津市养老服务促进条例(2020修订)天津市人民代表大会常务委员会公告（第六十四号） 《天津市养老服务促进条例》已由天津市第十七届人民代表大会常务委员会第二十四次会议于2020年12月1日通过，现予公布，自2021年1月1日起施行。天津市人民代表大会常务委员会2020年12月1日天津市养老服务促进条例 （2014年12月23日天津市第十六届人民代表大会常务委员会第十五次会议通过2020年12月1日天津市第十七届人民代表大会常务委员会第二十四次会议修订）目录 第一章 总则 第二章 规划与建设 第三章 居家社区养老服务 第四章 机构养老服务 第五章 医养结合服务 第六章 养老服务人员 第七章 鼓励与优惠 第八章 法律责任 第九章 附则第一章 总则 第一条 为了促进养老服务健康发展，更好满足老年人养老服务需求，根据《中华人民共和国老年人权益保障法》等法律、行政法规，结合本市实际，制定本条例。 …	5987
2	山西省城乡居民补充养老保险条例	山西省	省级地方性法规	山西省人大(含常委会)	2020.11.27	https://www.pkulaw.com/lar/4563ee840992aa20a8572e454fab5f3ebdfb.html	山西省城乡居民补充养老保险条例山西省人民代表大会常务委员会公告（第六十三号） 《山西省城乡居民补充养老保险条例》已由山西省第十三届人民代表大会常务委员会第二十一次会议于2020年11月27日通过，现予公布，自2021年1月1日起施行。山西省人民代表大会常务委员会2020年11月27日山西省城乡居民补充养老保险条例（2020年11月27日山西省第十三届人民代表大会常务委员会第二十一次会议通过） 第一条 为了提高城乡居民养老保障水平，巩固脱贫攻坚成果，切实改善民生，根据有关法律、行政法规，结合本省实际，制定本条例。 第二条 城乡居民在缴纳基本养老保险费后，可以在其基本养老保险关系所在地，参加补充养老保险。 第三条 县级以上人民政府应当加强城乡居民补充养老保险工作的领导，将其纳入国民经济和社会发展规划，并将城乡居民补充养老保险工作所需经费列入同级财政预算。 县级以上人民政府社会保险行政部门主管…	2512
3	湖北人民政府关于完善企业职工基本养老保险省级统筹制度的通知	湖北省	地方规范性文件	湖北省人民政府	2020.11.09	https://www.pkulaw.com/lar/fe51a11190985045b63a0e419f63c856bdfb.html	湖北人民政府关于完善企业职工基本养老保险省级统筹制度的通知湖北人民政府关于完善企业职工基本养老保险省级统筹制度的通知各市、州、县人民政府，省政府各部门： 为贯彻落实党中央、国务院关于改革完善养老保险制度、推进企业职工基本养老保险（以下简称企业养老保险）省级统筹的决策部署，按照《国务院办公厅关于印发降低社会保险费率综合方案的通知》（国办发〔2019〕13号）和《人力资源社会保障部财政部国家税务总局关于规范企业职工基本养老保险省级统筹制度的通知》（人社部发〔2019〕112号）要求，结合我省实际，现就完善企业职工基本养老保险省级统筹制度通知如下。 一、总体要求 （一）工作目标。以习近平新时代中国特色社会主义思想为指导，深入贯彻落实党的十九大和十九届二中、三中、四中、五中全会精神，以政策全省统一为基础、以基金省级统收统支为核心、以基金预算管理为约束、以信息系统和经办管理为依托、以基金监督为保障…	5996
4	青海省民政厅关于印发《青海省养老服务机构和设施星级评定办法》的通知	青海省	地方规范性文件	青海省民政厅	2020.10.30	https://www.pkulaw.com/lar/b6aa2c356365519dfd2a1ff9fb2c3486bdfb.html	青海省民政厅关于印发《青海省养老服务机构和设施星级评定办法》的通知青海省民政厅关于印发《青海省养老服务机构和设施星级评定办法》的通知（青民发〔2020〕127号）各市、州民政局： 为进一步提升养老机构服务水平，建设养老机构自愿参与、评定程序规范、标准尺度一致、评定结果互认的养老机构等级评定体系，根据民政部下发的《关于加快建立全国统一养老机构等级评定体系的指导意见》（民发〔2020〕137号）和《养老机构管理办法》（民政部第66号令）以及青海省人民政府办公厅《关于推进养老服务发展的若干措施》（青政办﹝2020﹞30号）精神，结合《养老机构等级划分与评定标准》（GB/T37276-2018），我厅制定了《青海省养老服务机构和设施星级评定办法》。现印发给你们，请遵照执行。青海省民政厅2020年10月30日青海省养老服务机构和设施星级评定办法 第一条 为进一步提升养老机构服务水平，建设养老机构自…	2803
5	北京市民政局、北京市财政局、北京市卫生健康委员会等关于印发《北京市困境家庭服务对象入住养老机构补助实施办法》的通知	北京市	地方规范性文件	北京市残疾人联合会	2020.09.30	https://www.pkulaw.com/lar/92c2154a7179d1320d358fe95552c190bdfb.html	北京市民政局、北京市财政局、北京市卫生健康委员会等关于印发《北京市困境家庭服务对象入住养老机构补助实施办法》的通知北京市民政局、北京市财政局、北京市卫生健康委员会、北京市医疗保障局、北京市残疾人联合会关于印发《北京市困境家庭服务对象入住养老机构补助实施办法》的通知（京民养老发〔2020〕132号）各区民政局、财政局、卫生健康委、医保局、残联： 现将《北京市困境家庭服务对象入住养老机构补助实施办法》印发给你们，请遵照执行。北京市民政局北京市财政局北京市卫生健康委员会北京市医疗保障局北京市残疾人联合会2020年9月30日北京市困境家庭服务对象入住养老机构补助实施办法 第一章 总 则 第一条 为保障困境家庭服务对象基本养老服务需求，根据国务院办公厅《关于推进养老服务发展的意见》和北京市人民政府办公厅《关于加快推进养老服务发展的实施方案》，制定本办法。 第二条 困境家庭服务对象是指具有本市户籍，…	3751
6	河北省财政厅关于结算2019年、下达2020年(第三批)城乡居民基本养老保险中央补助资金的通知	河北省	地方工作文件	河北省财政厅	2020.09.29	https://www.pkulaw.com/lar/3e15405519b20e6265d90d59a5cddbedbdfb.html	河北省财政厅关于结算2019年、下达2020年(第三批)城乡居民基本养老保险中央补助资金的通知河北省财政厅关于结算2019年、下达2020年（第三批）城乡居民基本养老保险中央补助资金的通知（冀财社〔2020〕130号）各市（含定州、辛集市）财政局、省财政直管县财政局，雄安新区改发局： 根据《关于城乡居民基本养老保险财政资金管理有关问题的通知》（冀财社〔2016〕19号）要求，现就结算2019年、下达2020年（第三批）城乡居民基本养老保险中央补助资金有关事项通知如下： 一、本次结算你市、县（市、区）2019年补助资金--万元，下达你市、县（市、区）2020年补助资金--万元（具体金额见附表）。该项资金，收入请列《2020年政府收支分类科目》1100248“社会保障和就业共同财政事权转移支付收入”，支出功能分类请列2082602项“财政对城乡居民基本养老保险基金的补助”。 二、各地收到中央…	583
7	山西省住房和城乡建设厅关于支持社区居家养老服务设施建设的通知	山西省	地方工作文件	山西省住房和城乡建设厅	2020.09.18	https://www.pkulaw.com/lar/6bb43d09bdc8227d559a0bd9b7af09f6bdfb.html	山西省住房和城乡建设厅关于支持社区居家养老服务设施建设的通知山西省住房和城乡建设厅关于支持社区居家养老服务设施建设的通知（晋建标字〔2020〕142号）各市住房城乡建设局、审批局： 为贯彻落实省委办公厅、省政府办公厅《关于支持社区居家养老服务发展的意见》要求，结合我省住建行业实际，进一步支持社区居家养老服务设施建设，现将有关事项通知如下： 一、认真落实《城乡养老设施建设标准》 为适应我省人口老龄化趋势，加快和规范养老设施建设，今年5月我厅批准发布了《城乡养老设施建设标准》（DBJ04/T402-2020），为加快推进社区养老服务设施建设提供了技术支撑，并作出具体规定。 （一）建设规模 根据服务区域和规划常住人口规模等因素，社区养老服务设施应包括社区老年人日间照料中心、托老所、老年服务中心等。社区养老服务设施配置要求：常住人口为0.5～1.2万人时，建筑面积600～1000平米，宜配建“五…	1194
8	河南省人民政府关于规范完善企业职工基本养老保险省级统筹制度的通知(附：河南省企业职工基本养老保险工作责任和激励约束机制实施办法)	河南省	地方规范性文件	河南省人民政府	2020.08.24	https://www.pkulaw.com/lar/73042f877ab2daa42a857cf6c4066eb8bdfb.html	河南省人民政府关于规范完善企业职工基本养老保险省级统筹制度的通知(附：河南省企业职工基本养老保险工作责任和激励约束机制实施办法)河南省人民政府关于规范完善企业职工基本养老保险省级统筹制度的通知（豫政〔2020〕25号）各省辖市人民政府、济源示范区管委会、各省直管县（市）人民政府，省人民政府各部门： 为全面贯彻落实党中央、国务院关于加快推进企业职工基本养老保险省级统筹（以下简称省级统筹）制度改革的决策部署，推动我省企业职工基本养老保险（以下简称养老保险）制度持续健康发展，按照国家有关规定，现就进一步规范完善省级统筹制度通知如下： 一、总体要求 （一）指导思想。以习近平新时代中国特色社会主义思想为指导，深入贯彻落实习近平总书记视察河南重要讲话和指示要求，着力解决我省养老保险制度发展不平衡不充分的问题。围绕建立健全更加公平、更可持续养老保险制度的目标，从实际出发，进一步规范完善省级统筹制度，明…	8526
9	江西省财政厅关于下达2020年城乡居民养老保险中央财政补助资金的通知	江西省	地方工作文件	江西省财政厅	2020.08.21	https://www.pkulaw.com/lar/9a8182610ceb2fccb3b0963fc8ee9cb9bdfb.html	江西省财政厅关于下达2020年城乡居民养老保险中央财政补助资金的通知江西省财政厅关于下达2020年城乡居民养老保险中央财政补助资金的通知各市、县（区）财政局： 为提高预算完整性，加快支出进度，根据《财政部关于下达2020年中央财政城乡居民基本养老保险中央财政补助资金的通知》（财社〔2020〕110号），现下达2020年城乡居民基本养老保险中央财政补助资金（纳入直达基层资金管理，标识和具体金额见附件）。具体通知如下： 一、根据财政部江西监管局审核确认的截止2019年12月底各地待遇领取人数，拨付你市（县）2020年城乡居民基本养老保险中央财政补助资金 万元，其中参照直达资金（标识02001） 万元，正常转移支付（标识01002） 万元。该项资金，收入请列入2020年政府收支分类科目第1100248项“社会保障和就业共同财政事权转移支付收入”，支出功能分类列第2082602项“财政对城乡居民…	639
10	广西壮族自治区社会保险事业管理中心、国家税务总局广西壮族自治区税务局关于机关事业单位养老保险信息系统切换上线暂停业务办理的公告	广西省	地方工作文件	国家税务总局广西壮族自治区税务局	2020.08.12	https://www.pkulaw.com/lar/36520a8ca5678f3ab39f6dd9c1563feebdfb.html	广西壮族自治区社会保险事业管理中心、国家税务总局广西壮族自治区税务局关于机关事业单位养老保险信息系统切换上线暂停业务办理的公告广西壮族自治区社会保险事业管理中心、国家税务总局广西壮族自治区税务局关于机关事业单位养老保险信息系统切换上线暂停业务办理的公告 为加快推进全区统一社会保险公共服务平台建设，提高机关事业单位养老保险信息系统的服务质量，我们将对机关事业单位养老保险信息系统进行切换升级，现将有关事项公告如下： 自2020年8月14日18：00起，全区（除南宁、柳州、桂林外）各级社保经办机构暂停办理机关事业单位养老保险、职业年金业务，广西“数字人社”网上服务大厅、广西机关保险网上服务大厅、数据采集系统、“广西人社服务”微信公众号、广西人社APP等线上服务渠道自2020年8月12日24：00起暂停办理业务。2020年8月21日8：00起，全区各级社保经办机构恢复办理机关事业单位养老保险、职…	568
11	天津市人力资源和社会保障局、天津市财政局关于做好国有企业退休人员社会化管理养老保险移交工作的通知	天津市	地方工作文件	天津市财政局	2020.08.12	https://www.pkulaw.com/lar/336a22be8cb93d8814873d41b311312abdfb.html	天津市人力资源和社会保障局、天津市财政局关于做好国有企业退休人员社会化管理养老保险移交工作的通知天津市人力资源和社会保障局、天津市财政局关于做好国有企业退休人员社会化管理养老保险移交工作的通知（津人社办发〔2020〕112号）各相关委办局（集团公司）人力资源部门，有关单位： 为做好国有企业退休人员社会化管理养老保险移交工作，按照《中共天津市委办公厅天津市人民政府办公厅关于印发天津市国有企业退休人员社会化管理工作实施方案的通知》（津党厅〔2019〕69号），现就有关问题通知如下： 一、移交人员范围 现仍由单位发放养老金的原转制局及二级行政性公司转制前退休人员，由单位发放部分养老金的市属转制科研院所转制前退休人员，按照本通知规定，将养老金移交社会保险统筹发放。具体人员名单，由现发放养老金单位提交其上级主管部门审核确定。 二、养老金支付项目 移交人员纳入统筹发放的养老金支付项目按照《市人力社保…	1120
12	江西省人力资源和社会保障厅、江西省民政厅、江西省财政厅、江西省扶贫办公室关于进一步做好贫困人员基本养老保险应保尽保工作的通知	江西省	地方规范性文件	江西省扶贫办公室	2020.08.10	https://www.pkulaw.com/lar/3105f8e95f42a7f74de5cc4b77ba325abdfb.html	江西省人力资源和社会保障厅、江西省民政厅、江西省财政厅、江西省扶贫办公室关于进一步做好贫困人员基本养老保险应保尽保工作的通知江西省人力资源和社会保障厅、江西省民政厅、江西省财政厅、江西省扶贫办公室关于进一步做好贫困人员基本养老保险应保尽保工作的通知各市、县（区）人力资源社会保障局、民政局、财政局、扶贫办公室： 为贯彻《中共中央关于坚持和完善中国特色社会主义制度、推进国家治理体系和治理能力现代化若干重大问题的决定》和习近平总书记在决战决胜脱贫攻坚座谈会上的重要讲话精神，落实中央和省委、省政府关于决战决胜脱贫攻坚的决策部署，巩固脱贫攻坚工作成果，根据《人力资源社会保障部办公厅民政部办公厅财政部办公厅国务院扶贫办综合司关于进一步做好贫困人员基本养老保险应保尽保工作的通知》（人社厅发〔2020〕61号）精神，结合我省实际，现就进一步做好贫困人员基本养老保险应保尽保工作通知如下： 一、工作目标 进…	2189
13	浙江省人力资源和社会保障厅、浙江省财政厅关于2020年调整退休人员基本养老金的通知	浙江省	地方工作文件	浙江省财政厅	2020.07.31	https://www.pkulaw.com/lar/cc642e12cf38111193c67bb3c52538d7bdfb.html	浙江省人力资源和社会保障厅、浙江省财政厅关于2020年调整退休人员基本养老金的通知浙江省人力资源和社会保障厅、浙江省财政厅关于2020年调整退休人员基本养老金的通知（浙人社发〔2020〕35号）各市、县（市、区）人力资源和社会保障局、财政局，省级各单位，中央部属在浙有关单位： 根据《人力资源社会保障部财政部关于2020年调整退休人员基本养老金的通知》（人社部发〔2020〕22号）精神，经省政府同意并报人社部、财政部批准，决定适当调整退休人员基本养老金。现将有关事项通知如下： 一、调整范围和对象 全省2019年12月31日前已按国家和省有关规定办理退休、退职手续的人员，可按本通知规定调整基本养老金。 二、调整水平和调整办法 2020年调整退休（含退职，下同）人员基本养老金，采取定额调整、挂钩调整和适当倾斜相结合的办法，具体调整办法如下： （一）定额调整退休人员基本养老金 退休人员每人每月增…	1858
14	广东省工业和信息化厅、广东省民政厅、广东省卫生健康委员会关于开展第四批智慧健康养老应用试点示范申报工作的通知	广东省	地方工作文件	广东省卫生健康委员会	2020.07.28	https://www.pkulaw.com/lar/5804a1b41966031793a575804224c3efbdfb.html	广东省工业和信息化厅、广东省民政厅、广东省卫生健康委员会关于开展第四批智慧健康养老应用试点示范申报工作的通知广东省工业和信息化厅、广东省民政厅、广东省卫生健康委员会关于开展第四批智慧健康养老应用试点示范申报工作的通知（粤工信电子函〔2020〕738号）各地级以上市工业和信息化主管部门、民政局、卫生健康局（委）： 为加快推动智慧健康养老产业发展和应用推广，根据《工业和信息化部办公厅民政部办公厅国家卫生健康委员会办公厅关于开展第四批智慧健康养老应用试点示范的通知》（工信厅联电子〔2020〕164号）要求，现启动第四批智慧健康养老应用试点示范申报工作，有关事项通知如下： 一、请申报单位按要求填写智慧健康养老应用试点示范申报书，向所在地市工业和信息化主管部门提交申报材料。 二、请各地市工业和信息化主管部门会同民政、卫生健康主管部门对申报单位进行实地考察和评审，推荐符合申报条件的企业、街道（乡镇）…	699
15	海南省人力资源和社会保障厅、海南省财政厅关于城乡居民基本养老保险若干问题的通知	海南省	地方规范性文件	海南省财政厅	2020.07.28	https://www.pkulaw.com/lar/6ff800d08119e10fc46e660529c6d968bdfb.html	海南省人力资源和社会保障厅、海南省财政厅关于城乡居民基本养老保险若干问题的通知海南省人力资源和社会保障厅、海南省财政厅关于城乡居民基本养老保险若干问题的通知（琼人社规〔2020〕4号）各市、县及洋浦经济开发区人力资源和社会保障（人事劳动保障）局、财政局： 《关于建立海南省城乡居民基本养老保险待遇确定机制和正常调整机制的实施意见》（琼人社规〔2020〕2号，以下简称《实施意见》）印发后，为做好与《海南省城乡居民基本养老保险暂行办法》（琼府〔2014〕33号，以下简称33号文）等相关政策妥善衔接工作，现就有关问题明确如下： 一、关于缴费标准、政府补贴、政府代缴等政策执行问题 （一）缴费标准 《实施意见》印发后，城乡居民基本养老保险缴费标准按照《实施意见》中的“二、主要内容（三）缴费标准。城乡居民基本养老保险缴费标准的下限为200元，缴费标准的上限为上年度我省灵活就业人员参加城镇职工基本养老保…	2989
16	四川省人力资源和社会保障厅、四川省财政厅关于2020年调整退休人员基本养老金的通知	四川省	地方工作文件	四川省财政厅	2020.07.28	https://www.pkulaw.com/lar/04b3a70eceb1f6d10d86272964681811bdfb.html	四川省人力资源和社会保障厅、四川省财政厅关于2020年调整退休人员基本养老金的通知四川省人力资源和社会保障厅、四川省财政厅关于2020年调整退休人员基本养老金的通知（川人社发〔2020〕21号）各市（州）人力资源和社会保障局、财政局，省级有关部门，有关单位： 按照人力资源社会保障部、财政部《关于2020年调整退休人员基本养老金的通知》（人社部发〔2020〕22号）、《关于做好2020年调整退休人员基本养老金工作的函》（人社养司函〔2020〕9号）、《关于四川省2020年调整退休人员基本养老金有关问题的批复》（人社厅函〔2020〕98号），经省政府批准同意，现就做好我省退休人员基本养老金调整工作通知如下： 一、调整基本养老金的对象和时间 2020年调整退休人员基本养老金对象为企业和机关事业单位2019年12月31日前已按规定办理退休审批手续，并按月领取基本养老金的退休人员。符合上述条件，但…	2308
17	河南省卫生健康委员会、河南省民政厅、河南省发展改革委员会等关于深化医养结合促进健康养老发展的意见	河南省	地方规范性文件	河南省老龄工作委员会办公室	2020.07.27	https://www.pkulaw.com/lar/38515db4c66e1629cd62464f9aed700dbdfb.html	河南省卫生健康委员会、河南省民政厅、河南省发展改革委员会等关于深化医养结合促进健康养老发展的意见河南省卫生健康委员会、河南省民政厅、河南省发展改革委员会、河南省教育厅、河南省财政厅、河南省人力资源和社会保障厅、河南省自然资源厅、河南省住房和城乡建设厅、河南省市场监督管理局、河南省医疗保障局、河南省中医管理局、河南省老龄工作委员会办公室关于深化医养结合促进健康养老发展的意见（豫卫老龄〔2020〕4号）各省辖市人民政府，济源示范区管委会，各省直管县（市）人民政府，省政府各组成部门、各直属机构： 为积极应对人口老龄化，更好满足老年人健康养老服务需求，落实《国家积极应对人口老龄化中长期规划》和《关于深入推进医养结合发展的若干意见》（国卫老龄发〔2019〕60号），经省政府同意，现就深化医养结合、促进健康养老发展提出如下意见： 一、加快健康养老服务设施建设 （一）支持养老机构设立医疗机构。对养老机…	4909
18	浙江省财政厅、浙江省民政厅关于下达2020年居家和社区养老服务改革试点补助资金的通知	浙江省	地方工作文件	浙江省民政厅	2020.07.24	https://www.pkulaw.com/lar/17f78eb8f36bd93018cf59efa94ee4f1bdfb.html	浙江省财政厅、浙江省民政厅关于下达2020年居家和社区养老服务改革试点补助资金的通知浙江省财政厅、浙江省民政厅关于下达2020年居家和社区养老服务改革试点补助资金的通知（浙财社〔2020〕65号）金华市、台州市财政局、民政局： 根据《财政部关于下达2020年中央专项彩票公益金支持开展居家和社区养老服务改革试点补助资金预算的通知》（财社〔2020〕60号），现一次性下达你市2020年居家和社区养老服务改革试点补助资金（详见附件1），相应增加你市2020年“2296002用于社会福利的彩票公益金支出”预算指标。 此次下达的补助资金应按照《民政部财政部关于中央财政支持开展居家和社区养老服务改革试点工作的通知》（民函〔2016〕200号）要求，依据试点方案，统筹用于支持居家和社区养老服务业发展方面的支出。试点地区的民政、财政部门要密切合作，明确试点方案，积极推进试点工作，加快资金支出进度，提高资…	743
19	浙江省经济和信息化厅、浙江省民政厅、浙江省卫生健康委员会关于组织申报第四批国家智慧健康养老应用试点示范的通知	浙江省	地方工作文件	浙江省卫生健康委员会	2020.07.24	https://www.pkulaw.com/lar/1f1462019a238eff76bb48fb3a93b8c5bdfb.html	浙江省经济和信息化厅、浙江省民政厅、浙江省卫生健康委员会关于组织申报第四批国家智慧健康养老应用试点示范的通知浙江省经济和信息化厅、浙江省民政厅、浙江省卫生健康委员会关于组织申报第四批国家智慧健康养老应用试点示范的通知（浙经信数经〔2020〕81号） 为贯彻落实《国务院办公厅关于推进养老服务发展的意见》（国办发〔2019〕5号）、《智慧健康养老产业发展三年行动计划（2017-2020年）》（工信厅联电子〔2017〕25号）、《关于深入推进医养结合发展的若干意见》（国卫老龄发〔2019〕60号）等文件精神，工业和信息化部、民政部、国家卫生健康委员会决定组织开展第四批智慧健康养老应用试点示范工作。现就我省开展试点示范申报工作通知如下： 一、请各市、县（市、区）经信、民政、卫生健康部门加大宣传力度，积极组织符合条件的企业、街道（乡镇）和地级或县级行政区申报智慧健康养老应用试点示范。 二、请各申请…	998
20	安徽省经济和信息化厅、安徽省民政厅、安徽省卫生健康委员会关于组织开展2020年智慧健康养老应用试点示范申报的通知	安徽省	地方工作文件	安徽省卫生健康委员会	2020.07.22	https://www.pkulaw.com/lar/933a3bce714563345ce4ac8238555994bdfb.html	安徽省经济和信息化厅、安徽省民政厅、安徽省卫生健康委员会关于组织开展2020年智慧健康养老应用试点示范申报的通知安徽省经济和信息化厅、安徽省民政厅、安徽省卫生健康委员会关于组织开展2020年智慧健康养老应用试点示范申报的通知（皖经信电子函〔2020〕578号）各市、省直管县（市）经信、民政、卫生健康主管部门： 为贯彻落实《工业和信息化部办公厅民政部办公厅国家卫生健康委员会办公厅关于开展第四批智慧健康养老应用试点示范的通知》（工信厅联电子函〔2020〕164号）和《安徽省智慧健康养老产业发展规划（2020-2025年）》（皖经信电子〔2020〕64号）工作部署，省经济和信息化厅会同省民政厅、卫生健康委组织开展2020年智慧健康养老应用试点示范申报工作。现就有关事项通知如下： 一、试点示范内容 （一）支持建设一批示范企业，包括能够提供成熟的智慧健康养老产品、服务、系统平台或整体解决方案的企业…	5680
21	广东省社会保险基金管理局关于2020年调整省直参保企业退休人员基本养老金有关事项的通知	广东省	地方规范性文件	广东省社会保险基金管理局	2020.07.22	https://www.pkulaw.com/lar/d741a1c5e024c2026bbb3cce19fa7bbbbdfb.html	广东省社会保险基金管理局关于2020年调整省直参保企业退休人员基本养老金有关事项的通知广东省社会保险基金管理局关于2020年调整省直参保企业退休人员基本养老金有关事项的通知（粤社保函〔2020〕337号）参加省直企业养老保险的单位、退休人员： 根据广东省人力资源社会保障厅、广东省财政厅《关于2020年调整退休人员基本养老金的通知》（粤人社规[2020]29号）规定，现就2020年调整省直参保企业退休人员基本养老金有关事项通知如下： 一、调整范围、办法 参加省直企业职工基本养老保险的退休人员，2019年12月31日前（含本日）已按月领取基本养老金的，基本养老金月标准从2020年1月1日起调整；2020年1月至6月首次按月领取基.本养老金的，基本养老金月标准从首次领取基本养老金之月起调整。具体调整办法如下： （一）定额调整 每人基本养老金月标准定额增加60元。 （二）挂钩调整 1.每人每月按…	1286
22	陕西省工业和信息化厅、陕西省民政厅、陕西省卫生健康委员会关于申报第四批智慧健康养老应用试点示范的通知	陕西省	地方工作文件	陕西省卫生健康委员会	2020.07.22	https://www.pkulaw.com/lar/63cd24bb219f3c4be9bdc43b690b5e91bdfb.html	陕西省工业和信息化厅、陕西省民政厅、陕西省卫生健康委员会关于申报第四批智慧健康养老应用试点示范的通知陕西省工业和信息化厅、陕西省民政厅、陕西省卫生健康委员会关于申报第四批智慧健康养老应用试点示范的通知各设区市工信、民政、卫生健康主管部门，杨凌示范区工信、民政、卫生健康主管部门，韩城市工信、民政、卫生健康主管部门： 根据工业和信息化部办公厅、民政部办公厅、国家卫生健康委员会办公厅《关于开展第四批智慧健康养老应用试点示范的通知》（工信厅联电子函〔2020〕164号）要求，现组织我省第四批智慧健康养老应用试点示范项目申报工作。请按三部委文件（工业和信息化部网站查看）要求，积极组织辖区内相关单位进行申报，申报材料（包括纸质版一式五份和电子版光盘）由申报单位于2020年8月17日前报送省工业和信息化厅（电子信息处）。 联系人：省工信厅电子信息处雎璋029-63915428 省民政厅养老服务处刘宏岩…	475
23	重庆市人力资源和社会保障局、重庆市财政局关于明确2020年调整退休人员基本养老金有关问题的通知	重庆市	地方规范性文件	重庆市财政局	2020.07.22	https://www.pkulaw.com/lar/09a34ed40e1f11bd505f7873685c1f12bdfb.html	重庆市人力资源和社会保障局、重庆市财政局关于明确2020年调整退休人员基本养老金有关问题的通知重庆市人力资源和社会保障局、重庆市财政局关于明确2020年调整退休人员基本养老金有关问题的通知（渝人社发〔2020〕67号）各区县（自治县）人力社保局、财政局，两江新区社会保障局、财政局，重庆高新区政府服务和社会事务中心、财政局，万盛经开区人力社保局、财政局： 根据市人力社保局、市财政局《关于2020年调整退休人员基本养老金的通知》（渝人社发〔2020〕65号），以下简称（《通知》）规定，现就符合本次调整范围的我市企业和机关事业单位退休人员（以下简称退休人员）基本养老金调整有关问题通知如下。 一、调整对象 （一）企业退休人员 1．按月领取基本养老金的企业退休（含退职，下同）人员； 2．按月领取基本养老金的个人参保人员； 3．中央、市属科研机构和工程勘察设计单位中转制为企业前有正常事业费的，其转制…	2720
24	上海市民政局关于扩大养老服务“时间银行”项目试点工作的通知	上海市	地方工作文件	上海市民政局	2020.07.21	https://www.pkulaw.com/lar/60780cb90cdb6d77689ee1c531d3cb1dbdfb.html	上海市民政局关于扩大养老服务“时间银行”项目试点工作的通知上海市民政局关于扩大养老服务“时间银行”项目试点工作的通知（沪民养老发〔2020〕21号）徐汇、长宁、普陀、虹口、杨浦区民政局： 为扩大养老服务社会参与，创新养老服务模式，我局于2019年在虹口、长宁两区开展了养老服务“时间银行”项目试点。通过一年的探索实践，现拟进一步扩大试点范围，并将相关事项通知如下： 一、扩大试点区域 徐汇、长宁、普陀、虹口、杨浦五区各街镇。 市民政局将根据试点情况，适时明确进一步扩大试点和面上推开工作进度。 二、服务内容和种类 “时间银行”项目是整个养老服务体系中的辅助性组成部分，试点期间的服务内容以非专业性、非家政类（如保洁、做饭、洗衣等）且风险可控的服务内容为主，包括上门提供服务和在养老服务机构提供服务，前者主要包括情感慰藉、协助服务、出行陪伴等，后者主要包括文体活动、健康科普、法律援助、培训讲座、指导…	885
25	上海市人力资源和社会保障局关于本市2020年办理申领基本养老金手续的企业参保人员计发基本养老金的补充通知	上海市	地方规范性文件	上海市人力资源和社会保障局	2020.07.21	https://www.pkulaw.com/lar/d53531a517d31c22119446abbb8d341ebdfb.html	上海市人力资源和社会保障局关于本市2020年办理申领基本养老金手续的企业参保人员计发基本养老金的补充通知上海市人力资源和社会保障局关于本市2020年办理申领基本养老金手续的企业参保人员计发基本养老金的补充通知（沪人社规〔2020〕19号）市政府各委、办、局，各有关国有企业（集团），市社会保险事业管理中心，各区人力资源和社会保障局： 经研究，现就本市2020年办理申领基本养老金手续的企业参保人员计发基本养老金的有关问题补充通知如下： 一、凡按照《上海市人民政府关于本市企业基本养老金计发办法的通知》（沪府发〔2017〕70号）规定计发基本养老金的，再按照以下办法补充计发月基本养老金： （一）每人计发320元； （二）按照本人缴费年限（含视同缴费年限），每满1年计发3元； （三）以本人按照沪府发〔2017〕70号规定与本条第（一）款规定计发的月基本养老金之和的2.5%计发基本养老金，见分进角。…	590
26	吉林省人力资源和社会保障厅、吉林省财政厅关于2020年调整退休人员基本养老金的通知	吉林省	地方规范性文件	吉林省财政厅	2020.07.20	https://www.pkulaw.com/lar/5ea31d8e50ba6a4687097f2d4a7e1d44bdfb.html	吉林省人力资源和社会保障厅、吉林省财政厅关于2020年调整退休人员基本养老金的通知吉林省人力资源和社会保障厅、吉林省财政厅关于2020年调整退休人员基本养老金的通知（吉人社联〔2020〕45号）各市（州）、长白山保护开发区、各县（市、区）人力资源社会保障局、财政局、社会保险事业管理局，省直各单位，驻吉中央机关事业单位，省直经办各统筹单位： 按照人力资源社会保障部、财政部《关于2020年调整退休人员基本养老金的通知》（人社部发〔2020〕22号）要求，经省政府同意和人力资源社会保障部、财政部批准，现就2020年调整退休人员基本养老金有关事项通知如下。 一、调整时间和范围 从2020年1月1日起，为2019年12月31日前已按规定办理退休手续并按月领取基本养老金的企业和机关事业单位退休（含退职，下同）人员调整基本养老金。 二、调整办法和标准 调整退休人员基本养老金采取定额调整、挂钩调整与适当…	2059
27	浙江省社会保险事业管理中心关于企业职工基本养老保险关系转移接续有关事项的公告	浙江省	地方规范性文件	浙江省社会保险事业管理中心	2020.07.20	https://www.pkulaw.com/lar/2dc6e55da81f9e844024e9df88411243bdfb.html	浙江省社会保险事业管理中心关于企业职工基本养老保险关系转移接续有关事项的公告浙江省社会保险事业管理中心关于企业职工基本养老保险关系转移接续有关事项的公告各企业职工基本养老保险参保人员： 为配合我省统一的社会保险省级集中业务经办系统上线，根据国家人社部有关养老保险关系转移接续经办服务工作的要求，现就参保人员办理企业职工基本养老保险关系转移接续有关事项公告如下： 一、跨省转移接续 2020年7月1日起，参保人员办理养老保险关系跨省转移业务，可通过国家社会保险公共服务平台（http：//si.12333.gov.cn）或“掌上12333”手机APP或通过电子社保卡渠道申请，申请后可通过社会保险公共服务平台查询转移业务办理进度。具体流程如下： （一）人社部平台办理 1.登录国家社会保险公共服务平台（http：//si.12333.gov.cn）或“掌上12333”手机APP； 2.选择“基本养老…	950
28	海南省人力资源和社会保障厅、海南省财政厅关于2020年调整海南省退休人员基本养老金的通知	海南省	地方规范性文件	海南省财政厅	2020.07.18	https://www.pkulaw.com/lar/1b0f9fb1ffa17b2a869086e247df4176bdfb.html	海南省人力资源和社会保障厅、海南省财政厅关于2020年调整海南省退休人员基本养老金的通知海南省人力资源和社会保障厅、海南省财政厅关于2020年调整海南省退休人员基本养老金的通知（琼人社发〔2020〕143号）各市、县、洋浦经济开发区人力资源和社会保障（人事劳动保障）局、财政局，省社会保险服务中心： 根据人力资源社会保障部、财政部《关于2020年调整退休人员基本养老金的通知》（人社部发〔2020〕22号）要求，经省政府同意，决定从2020年1月1日起，调整我省企业和机关事业单位退休（职）人员（以下简称退休（职）人员）基本养老金。现将有关事项通知如下： 一、调整内容 （一）定额调整 2019年12月31日前按规定办理退休（职）手续并已核定基本养老金的退休（职）人员，从2020年1月1日起退休人员每人每月增加43元基本养老金，退职人员每人每月增加26元退职生活费。 （二）挂钩调整 退休（职）人…	998
29	重庆市人力资源和社会保障局、重庆市财政局关于2020年调整退休人员基本养老金的通知	重庆市	地方规范性文件	重庆市财政局	2020.07.17	https://www.pkulaw.com/lar/e45b4977eb676b1cec3eb12e17583853bdfb.html	重庆市人力资源和社会保障局、重庆市财政局关于2020年调整退休人员基本养老金的通知重庆市人力资源和社会保障局、重庆市财政局关于2020年调整退休人员基本养老金的通知（渝人社发〔2020〕65号）各区县（自治县）人力社保局、财政局，两江新区社会保障局、财政局，重庆高新区政务服务和社会事务中心、财政局，万盛经开区人力社保局、财政局： 根据人力资源社会保障部、财政部《关于2020年调整退休人员基本养老金的通知》（人社部发〔2020〕22号）规定，经市政府同意，现就我市2020年调整退休人员基本养老金有关事项通知如下： 一、调整范围 （一）企业退休人员 1．2019年12月31日及以前已按规定办理退休（含退职，下同）手续并按月领取基本养老金的企业退休人员（不含2019年12月31日及以前已死亡的人员）。 2．2019年12月31日及以前以个人身份参加企业职工基本养老保险并按规定办理退休手续且按月…	1808
30	青海省人力资源和社会保障厅、青海省财政厅关于从2020年1月1日起调整退休人员基本养老金的通知	青海省	地方规范性文件	青海省财政厅	2020.07.16	https://www.pkulaw.com/lar/b5b55e155053c516b4d5204359b13390bdfb.html	青海省人力资源和社会保障厅、青海省财政厅关于从2020年1月1日起调整退休人员基本养老金的通知青海省人力资源和社会保障厅、青海省财政厅关于从2020年1月1日起调整退休人员基本养老金的通知各市、自治州人民政府，省直有关部门和单位，驻青中央单位： 根据人力资源社会保障部、财政部《关于2020年调整退休人员基本养老金的通知》（人社部发〔2020〕22号）、《关于做好2020年调整退休人员基本养老金工作的函》（人社养司函〔2020〕9号）及《人力资源社会保障部办公厅财政部办公厅关于天津等28省（自治区、直辖市、兵团）2020年调整退休人员基本养老金有关问题的批复》（人社厅函〔2020〕98号）精神，经省政府同意，现就我省2020年调整退休人员基本养老金有关问题通知如下： 一、调整时间和范围 从2020年1月1日起，对参加我省企业基本养老保险、机关事业单位基本养老保险，在2019年12月31日前…	1512
31	上海市民政局关于印发《上海市养老机构等级评定标准细则》的通知	上海市	地方工作文件	上海市民政局	2020.07.16	https://www.pkulaw.com/lar/224f64b5475e97dabee47260cce830fbbdfb.html	上海市民政局关于印发《上海市养老机构等级评定标准细则》的通知上海市民政局关于印发《上海市养老机构等级评定标准细则》的通知（沪民养老发〔2020〕17号）各区民政局，各有关单位： 为贯彻落实《民政部关于加快建立全国统一养老机构等级评定体系的指导意见》（民发〔2019〕137号）要求，进一步完善养老机构安全保障长效机制，促进养老机构服务质量提升，根据《〈养老机构等级划分与评定〉国家标准实施指南》（试行）和《上海市养老机构等级评定管理办法》，现印发《上海市养老机构等级评定标准细则》，请在开展等级评定工作中对照执行。 2020年7月16日 上海市养老机构等级评定标准细则 A.基本要求序号评定项目一级必备二级必备三级必备四级必备五级必备1基本要求 1.1养老机构经民政部门备案，或原许可证尚在有效期限内必备必备必备必备必备1.2养老机构运行时间开办运行时间为一年及以上；新办养老机构、首次申报等级评定…	13126
32	河南省人力资源和社会保障厅、河南省财政厅关于2020年调整退休人员基本养老金的通知	河南省	地方规范性文件	河南省财政厅	2020.07.14	https://www.pkulaw.com/lar/5bb594d13940b22ff5041b7df728c0a7bdfb.html	河南省人力资源和社会保障厅、河南省财政厅关于2020年调整退休人员基本养老金的通知河南省人力资源和社会保障厅、河南省财政厅关于2020年调整退休人员基本养老金的通知（豫人社〔2020〕15号）各省辖市、济源示范区、省直管县（市）人力资源社会保障局、财政局，省直各部门、中央驻豫各机关事业单位： 根据人力资源社会保障部、财政部《关于2020年调整退休人员基本养老金的通知》（人社部发〔2020〕22号）和《关于做好2020年调整退休人员基本养老金工作的函》（人社养司函〔2020〕9号）精神，经省政府同意，并报人力资源社会保障部、财政部批准，现就我省2020年调整企业和机关事业单位退休人员（以下简称退休人员）基本养老金有关事宜通知如下： 一、调整范围 从2020年1月1日起，为2019年12月31日前已按规定办理退休手续的退休人员增加基本养老金（含退职人员，不含建国前参加革命工作并符合原劳动人事…	1340
33	江西省人力资源和社会保障厅、江西省财政厅关于江西省2020年调整退休人员基本养老金的通知	江西省	地方规范性文件	江西省财政厅	2020.07.14	https://www.pkulaw.com/lar/f3516e33fe6861c8bb04a9ccdf5f9890bdfb.html	江西省人力资源和社会保障厅、江西省财政厅关于江西省2020年调整退休人员基本养老金的通知江西省人力资源和社会保障厅、江西省财政厅关于江西省2020年调整退休人员基本养老金的通知（赣人社发〔2020〕25号 2020年7月14日）附件：江西省人力资源和社会保障厅、江西省财政厅关于江西省2020年调整退休人员基本养老金的通知	161
34	上海市人力资源和社会保障局等四部门关于进一步完善本市养老护理员职业技能培训评价工作的通知	上海市	地方规范性文件	上海市医疗保障局	2020.07.14	https://www.pkulaw.com/lar/c3c3f69340e5c72c4952a34920bb53e7bdfb.html	上海市人力资源和社会保障局等四部门关于进一步完善本市养老护理员职业技能培训评价工作的通知上海市人力资源和社会保障局等四部门关于进一步完善本市养老护理员职业技能培训评价工作的通知（沪人社职〔2020〕263号）各区人力资源社会保障局、民政局、卫生健康委、医疗保障局，各有关单位： 为进一步完善本市养老护理员的技能培训评价体系，切实提高养老护理员技能素质和服务水平，推动养老服务高质量发展，根据人力资源社会保障部办公厅《关于开展职业技能等级认定试点工作的通知》（人社厅发〔2018〕148号）、《上海市人力资源和社会保障局等九部门关于印发＜关于加强养老护理员队伍建设提高养老护理水平的实施意见＞的通知》（沪人社职〔2020〕205号）等文件精神，现就进一步完善养老护理员职业技能培训评价工作通知如下： 一、关于职业技能培训 （一）培训对象范围。年龄未满60周岁、身体健康、在本市民政或卫生健康部门作为行…	2847
35	四川省人力资源和社会保障厅关于转发《人力资源社会保障部办公厅关于职工基本养老保险关系转移接续有关问题的补充通知》的通知	四川省	地方规范性文件	四川省人力资源和社会保障厅	2020.07.13	https://www.pkulaw.com/lar/f51237f36ea1e7d668d3ac23c4c58ad7bdfb.html	四川省人力资源和社会保障厅关于转发《人力资源社会保障部办公厅关于职工基本养老保险关系转移接续有关问题的补充通知》的通知四川省人力资源和社会保障厅关于转发《人力资源社会保障部办公厅关于职工基本养老保险关系转移接续有关问题的补充通知》的通知各市（州）人力资源和社会保障局： 为加强人社系统行风建设，提升服务水平，切实维护劳动者养老保险权益，保障基金安全，现将《人力资源社会保障部办公厅关于职工基本养老保险关系转移接续有关问题的补充通知》（人社厅发〔2019〕94号）转发你们，同时对省内流动就业人员养老保险转移接续提出以下要求，请一并遵照执行。 一、流动就业人员基本养老保险关系省内转移时，对在人社部规〔2016〕5号实施前发生的超过3年（含3年）的一次性缴纳养老保险费，转出地应当向转入地提供书面承诺书，并按规定提供一次性缴纳养老保险费相关材料。 二、已经办理基本养老保险省内转移接续手续，因地方自行…	629
36	北京市人力资源和社会保障局、北京市财政局关于2020年调整本市退休人员基本养老金的通知	北京市	地方工作文件	北京市财政局	2020.07.13	https://www.pkulaw.com/lar/3030595c9ded2580b7df46777158b966bdfb.html	北京市人力资源和社会保障局、北京市财政局关于2020年调整本市退休人员基本养老金的通知北京市人力资源和社会保障局、北京市财政局关于2020年调整本市退休人员基本养老金的通知（京人社养字〔2020〕80号）各区人力资源和社会保障局、财政局，参加北京市职工基本养老保险社会统筹的单位： 根据人力资源社会保障部、财政部《关于2020年调整退休人员基本养老金的通知》（人社部发〔2020〕22号），结合我市实际，制定本市退休人员2020年基本养老金调整方案。经批准，现将有关事项通知如下： 一、调整范围 本市职工基本养老保险（含企业职工基本养老保险和机关事业单位基本养老保险）参保范围内，2019年12月31日前经批准已办理退休（含退职、退养人员，下同）手续的人员，自2020年1月1日起调整基本养老金。 二、调整办法 （一）每人每月增加50元。 （二）退休人员按缴费年限（含视同缴费年限，不含折算工龄，下…	1648
37	吉林省财政厅关于下达2020年中央专项彩票公益金支持开展居家和社区养老服务改革试点补助资金的通知	吉林省	地方工作文件	吉林省财政厅	2020.07.10	https://www.pkulaw.com/lar/3846f26ee8271e64ad3e636a705975b2bdfb.html	吉林省财政厅关于下达2020年中央专项彩票公益金支持开展居家和社区养老服务改革试点补助资金的通知吉林省财政厅关于下达2020年中央专项彩票公益金支持开展居家和社区养老服务改革试点补助资金的通知（吉财社指[2020]548号）财政局： 根据《财政部关于下达2020年中央专项彩票公益金支持开展居家和社区养老服务改革试点补助资金预算的通知》（财社[2020]60号）精神，经研究，现下达你地2020年中央专项彩票公益金支持开展居家和社区养老服务改革试点补助资金 万元。现将有关事宜通知如下： 一、此次下达的中央财政补助资金，由你地按照《民政部财政部关于中央财政支持开展居家和社区养老服务改革试点工作的通知》（民函[2016]200号）有关要求，统筹用于支持居家和社区养老服务业发展方面的支出。 二、执行中列2020年政府收支分类科目第2296002项“用于社会福利的彩票公益金支出”科目，政府预算支出经…	1247
38	山西省人力资源和社会保障厅、山西省财政厅关于2020年调整退休人员基本养老金的通知	山西省	地方规范性文件	山西省财政厅	2020.07.10	https://www.pkulaw.com/lar/0cd46659f9bb54e014317dafd20ca217bdfb.html	山西省人力资源和社会保障厅、山西省财政厅关于2020年调整退休人员基本养老金的通知山西省人力资源和社会保障厅、山西省财政厅关于2020年调整退休人员基本养老金的通知（晋人社厅发〔2020〕45号）各市人民政府，省直各委、办、厅、局，中央驻晋各单位： 按照人力资源和社会保障部、财政部《关于2020年调整退休人员基本养老金的通知》（人社部发〔2020〕22号）精神，经省政府同意，并向人社部、财政部报备，从2020年1月1日起，调整退休人员养老金水平，现将有关事项通知如下： 一、调整范围和时间 从2020年1月1日起，对2019年12月31日前企业和机关事业单位已按规定办理退休（职）手续并按月领取基本养老金的退休人员调整基本养老金。 二、调整办法和标准 （一）定额调整 调整范围内的退休人员每人每月增加53元。 （二）挂钩调整 1、企业退休人员按本人缴费年限（含视同缴费年限、不含折算工龄）每满1…	1207
39	北京市社会保险基金管理中心关于做好个人身份参保的个体工商户和灵活就业人员自愿暂缓缴纳基本养老保险费有关工作的通知	北京市	地方规范性文件	北京市社会保险基金管理中心	2020.07.10	https://www.pkulaw.com/lar/53d89722e9dcc4cd6a41b176159494c7bdfb.html	北京市社会保险基金管理中心关于做好个人身份参保的个体工商户和灵活就业人员自愿暂缓缴纳基本养老保险费有关工作的通知北京市社会保险基金管理中心关于做好个人身份参保的个体工商户和灵活就业人员自愿暂缓缴纳基本养老保险费有关工作的通知（京社保发〔2020〕7号）各区社会保险基金（事业）管理中心、北京经济技术开发区社会保险保障中心： 为贯彻落实《关于延长阶段性减免企业社会保险费政策实施期限等问题的通知》（人社部发〔2020〕49号）等文件精神，按照《关于延长阶段性减免企业社会保险费政策实施期限等问题的通知》（京人社养字〔2020〕7号），现就做好个人身份参保的个体工商户和灵活就业人员自愿暂缓缴纳基本养老保险费有工作通知如下： 一、人员范围 根据国家和本市有关政策，在本市以个人身份参加企业职工基本养老保险的个体工商户和各类灵活就业人员（以下简称参保人）。 二、选择暂缓缴费 2020年缴纳基本养老保险费…	859
40	广东省人力资源和社会保障厅、广东省民政厅关于发布居家养老照护等4个养老服务类职业技能培训课程标准的通知	广东省	地方工作文件	广东省民政厅	2020.07.09	https://www.pkulaw.com/lar/87c682cb1e0e1a42032a69deda2a0d47bdfb.html	广东省人力资源和社会保障厅、广东省民政厅关于发布居家养老照护等4个养老服务类职业技能培训课程标准的通知广东省人力资源和社会保障厅、广东省民政厅关于发布居家养老照护等4个养老服务类职业技能培训课程标准的通知（粵人社函〔2020〕202号）各地级以上市人力资源和社会保障局、民政局，各有关部门： 为贯彻落实《广东省人民政府办公厅关于印发广东省职业技能提升行动实施方案（2019-2021年）的通知》（粤府办[2019]14号）要求，提高养老护理人员职业技能培训的针对性和有效性，促进劳动者就业创业，广东省人力资源和社会保障厅、广东省民政厅共同制定了居家养老照护、老年人日常康复应用、老年人失智照护、老年人照护需求评估等4个养老服务类职业技能培训课程标准，现予以发布实施。居家养老照护、老年人失智照护培训项目技能提升补贴标准为1200元，老年人日常康复应用、老年人照护需求评估培训项目技能提升补贴标准为1…	506
41	广东省人力资源和社会保障厅、广东省民政厅关于发布居家养老照护等4个养老服务类职业技能培训课程标准的通知	广东省	地方工作文件	广东省民政厅	2020.07.09	https://www.pkulaw.com/lar/d23e409f284069a5d8115d1f8bff4bb2bdfb.html	广东省人力资源和社会保障厅、广东省民政厅关于发布居家养老照护等4个养老服务类职业技能培训课程标准的通知广东省人力资源和社会保障厅、广东省民政厅关于发布居家养老照护等4个养老服务类职业技能培训课程标准的通知（粤人社函〔2020〕202号 2020年7月9日）广东省人力资源和社会保障厅、广东省民政厅关于发布居家养老照护等4个养老服务类职业技能培训课程标准的通知	179
42	天津市人力资源和社会保障局、天津市财政局关于2020年调整退休人员基本养老金的通知	天津市	地方工作文件	天津市财政局	2020.07.09	https://www.pkulaw.com/lar/5b2deb046449962c8f85c1f193ed66a8bdfb.html	天津市人力资源和社会保障局、天津市财政局关于2020年调整退休人员基本养老金的通知天津市人力资源和社会保障局、天津市财政局关于2020年调整退休人员基本养老金的通知（津人社局发〔2020〕15号）各区人力资源和社会保障局、财政局，有关单位： 根据《人力资源社会保障部财政部关于2020年调整退休人员基本养老金的通知》（人社部发〔2020〕22号）精神，经市委、市政府批准，并经人社部、财政部审核同意，现将2020年调整退休人员基本养老金有关问题通知如下： 一、调整范围 自2020年1月1日起，对2019年12月31日前已按规定办理退休手续并按月领取基本养老金的人员（以下简称“退休人员”），以及按照《关于颁发〈国务院关于安置老弱病残干部的暂行办法〉和〈国务院关于工人退休、退职的暂行办法〉的通知》（国发〔1978〕104号）办理退职的人员（以下简称“退职人员”），调整基本养老金。 二、调整办法 …	1162
43	宁夏回族自治区人民政府办公厅关于推进养老服务高质量发展的实施意见	宁夏回族自治区	地方规范性文件	宁夏回族自治区人民政府	2020.07.08	https://www.pkulaw.com/lar/6febbe18a8c5a06c52e20c8793f28103bdfb.html	宁夏回族自治区人民政府办公厅关于推进养老服务高质量发展的实施意见宁夏回族自治区人民政府办公厅关于推进养老服务高质量发展的实施意见（宁政办规发〔2020〕18号）各市、县（区）人民政府，自治区政府各部门、各直属机构： 为深入贯彻落实《国务院办公厅关于推进养老服务发展的意见》（国办发〔2019〕5号）和民政部《关于进一步扩大养老服务供给促进养老服务消费的实施意见》（民发〔2019〕88号）精神，经自治区人民政府同意，结合我区实际，现就推进全区养老服务高质量发展提出如下实施意见： 一、总体要求 坚持以习近平新时代中国特色社会主义思想为指导，按照党中央、国务院关于推进养老服务发展的决策部署，加快建设居家社区机构相协调、医养康养相结合的养老服务体系，促进我区养老服务供给结构更加合理、社会投资明显扩大、服务质量持续改善、消费潜力充分释放。到2022年，有效满足全区老年人多样化、多层次养老服务需求，全…	5636
44	河北省人力资源和社会保障厅、河北省财政厅关于2020年调整退休人员基本养老金有关问题的通知	河北省	地方规范性文件	河北省财政厅	2020.07.07	https://www.pkulaw.com/lar/806ec2ef0139fd35c91ff8533f1ad461bdfb.html	河北省人力资源和社会保障厅、河北省财政厅关于2020年调整退休人员基本养老金有关问题的通知河北省人力资源和社会保障厅、河北省财政厅关于2020年调整退休人员基本养老金有关问题的通知（冀人社发[2020]19号 2020年7月7日）	115
45	安徽省人力资源和社会保障厅、安徽省财政厅关于2020年调整退休人员基本养老金的通知	安徽省	地方工作文件	安徽省财政厅	2020.07.06	https://www.pkulaw.com/lar/dd4d2df35c477367852cfd09aa135fffbdfb.html	安徽省人力资源和社会保障厅、安徽省财政厅关于2020年调整退休人员基本养老金的通知安徽省人力资源和社会保障厅、安徽省财政厅关于2020年调整退休人员基本养老金的通知（皖人社发〔2020〕13号）各市、县（市、区）人民政府，省直各单位，中央驻皖有关单位： 根据人力资源社会保障部、财政部《关于2020年调整退休人员基本养老金的通知》（人社部发〔2020〕22号）规定，经省政府同意并报人力资源社会保障部、财政部批准，从2020年1月1日起调整我省企业和机关事业单位退休人员（含退职人员，下同，以下简称退休人员）基本养老金水平。现就有关事项通知如下： 一、调整对象 2019年12月31日前已按规定办理退休手续的退休人员。 二、调整办法 调整的基本养老金包括定额部分、挂钩部分和倾斜部分。 1.定额部分。每人每月增加45元。 2.挂钩部分。按本人缴费年限和本人2019年12月份基本养老金水平增加：缴费…	1173
46	广西壮族自治区人民政府关于印发广西企业职工基本养老保险自治区级统收统支政府责任分担办法的通知	广西省	地方规范性文件	广西壮族自治区人民政府	2020.07.06	https://www.pkulaw.com/lar/7c4caa242e2984939751943110ca1ecfbdfb.html	广西壮族自治区人民政府关于印发广西企业职工基本养老保险自治区级统收统支政府责任分担办法的通知广西壮族自治区人民政府关于印发广西企业职工基本养老保险自治区级统收统支政府责任分担办法的通知（桂政发〔2020〕23号）各市、县人民政府，自治区人民政府各组成部门、各直属机构： 现将《广西企业职工基本养老保险自治区级统收统支政府责任分担办法》印发给你们，请认真组织实施。 2020年7月6日广西企业职工基本养老保险自治区级统收统支政府责任分担办法 第一章 总则 第一条 责任分担目的和依据。为进一步明确我区企业职工基本养老保险基金（以下简称基金）实行自治区级统收统支后各级人民政府基金缺口分担责任，确保企业离退休人员养老金按时足额发放，根据《中华人民共和国社会保险法》、《人力资源社会保障部财政部国家税务总局关于规范企业职工基本养老保险省级统筹制度的通知》（人社部发〔2019〕112号）、《广西壮族自治区…	3569
47	河北省财政厅关于下达2020年中央专项彩票公益金支持开展居家和社区养老服务改革试点补助资金的通知	河北省	地方工作文件	河北省财政厅	2020.07.03	https://www.pkulaw.com/lar/7d28194b9d375c816982e6523860d231bdfb.html	河北省财政厅关于下达2020年中央专项彩票公益金支持开展居家和社区养老服务改革试点补助资金的通知河北省财政厅关于下达2020年中央专项彩票公益金支持开展居家和社区养老服务改革试点补助资金的通知（冀财社〔2020〕68号）承德市财政局： 根据《财政部关于下达2020年中央专项彩票公益金支持开展居家和社区养老服务改革试点补助资金预算的通知》（财社〔2020〕60号），现下达你市居家和社区养老服务改革试点补助资金1608万元。现将有关事宜通知如下： 一、此次下达的中央财政补助资金，由你市按照《民政部财政部关于中央财政支持开展居家和社区养老服务改革试点工作的通知》（民函〔2016〕200号）有关要求，统筹用于支持居家和社区养老服务业发展方面的支出。 二、请将上述资金列入2020年政府收支分类科目第2296002项“用于社会福利的彩票公益金支出”科目。 三、请与你市民政部门密切合作，加强中央财政试…	663
48	陕西省人力资源和社会保障厅、陕西省财政厅关于2020年调整退休人员基本养老金的通知	陕西省	地方工作文件	陕西省财政厅	2020.07.03	https://www.pkulaw.com/lar/08b6ddbbada3e119df13d9feb86ea4cabdfb.html	陕西省人力资源和社会保障厅、陕西省财政厅关于2020年调整退休人员基本养老金的通知陕西省人力资源和社会保障厅、陕西省财政厅关于2020年调整退休人员基本养老金的通知（陕人社发〔2020〕24号）各市（区）人力资源社会保障局、财政局，省级各部门，中央驻陕有关单位： 根据人力资源社会保障部、财政部《关于2020年调整退休人员基本养老金的通知》（人社部发〔2020〕22号）等文件精神，经人力资源社会保障部、财政部批准并经省政府同意，决定对2019年12月31日前按规定办理了退休手续的企业和机关事业单位退休人员（含退职人员，不含新中国成立前参加革命工作享受本人原工资100%退休金待遇的老工人，下同）的基本养老金（含退职生活费，下同）进行调整提高，现将有关问题通知如下： 一、退休人员每人每月增加57元。 二、退休人员15年及以内的缴费年限（含视同缴费年限，不含折算工龄，下同）部分，每满1年每人每月…	856
49	北京市人力资源和社会保障局、北京市财政局、北京市民政局关于调整2020年城乡居民养老保障相关待遇标准的通告	北京市	地方规范性文件	北京市民政局	2020.07.03	https://www.pkulaw.com/lar/1f87b0a815ddda662310722dcc4004d5bdfb.html	北京市人力资源和社会保障局、北京市财政局、北京市民政局关于调整2020年城乡居民养老保障相关待遇标准的通告北京市人力资源和社会保障局、北京市财政局、北京市民政局关于调整2020年城乡居民养老保障相关待遇标准的通告（京人社发〔2020〕9号）各区人力资源和社会保障局、北京经济技术开发区社会事业局、财政局、民政局： 为进一步保障和改善民生，逐步提高城乡居民养老保障水平，结合当前疫情防控总体要求及我市经济发展情况，按照市人力资源和社会保障局、市财政局联合印发《关于进一步完善城乡居民养老保障待遇确定和正常调整机制有关问题的通知》（京人社居发〔2018〕174号）规定，经市委、市政府批准，现就调整2020年城乡居民基本养老保险基础养老金和老年保障福利养老金标准有关问题通知如下： 一、2019年12月31日前领取城乡居民基本养老保险基础养老金及享受老年保障福利养老金的人员，自2020年1月1日起调整…	699
50	辽宁省人力资源和社会保障厅、辽宁省财政厅关于2020年调整退休人员基本养老金的通知	辽宁省	地方工作文件	辽宁省财政厅	2020.07.02	https://www.pkulaw.com/lar/8db034ba7403205ec6a11249ebe829e4bdfb.html	辽宁省人力资源和社会保障厅、辽宁省财政厅关于2020年调整退休人员基本养老金的通知辽宁省人力资源和社会保障厅、辽宁省财政厅关于2020年调整退休人员基本养老金的通知（辽人社发〔2020〕14号）各市人民政府，沈抚示范区管委会，参加省本级基本养老保险的机关企事业单位，中央国家机关所属驻辽各单位： 根据《人力资源社会保障部财政部关于2020年调整退休人员基本养老金的通知》（人社部发〔2020〕22号）要求，经省委、省政府同意，人力资源社会保障部、财政部批准，现就2020年调整全省退休人员基本养老金有关事项通知如下： 一、人员范围和时间 2019年12月31日前已按规定办理退休（职）手续并按月领取基本养老金的企业和机关事业单位退休（职）人员（包括已纳入基本养老保险统筹的“五七家属工”，不含符合劳人险〔1983〕3号规定范围内的建国前参军的企业退休老工人），从2020年1月1日起调整基本养老金。…	1731
51	山西省人民政府关于建立城乡居民补充养老保险制度的实施意见	山西省	地方规范性文件	山西省人民政府	2020.07.01	https://www.pkulaw.com/lar/456f1c1b810425d6d18739c3328ac620bdfb.html	山西省人民政府关于建立城乡居民补充养老保险制度的实施意见山西省人民政府关于建立城乡居民补充养老保险制度的实施意见（晋政发〔2020〕11号）各市、县人民政府，省人民政府各委、办、厅、局： 为深入贯彻落实党的十九大关于“全面建成覆盖全民、城乡统筹、权责清晰、保障适度、可持续的多层次社会保障体系”的部署要求及《中共山西省委关于建立城乡居民补充养老保险制度的决定》，在全省统一的城乡居民基本养老保险制度基础上，并行建立标准适度、能兜住底、可承受、可持续的城乡居民补充养老保险制度（以下简称“补充养老保险”），提出如下实施意见。 一、指导思想 坚持以习近平新时代中国特色社会主义思想为指导，按照省委“四为四高两同步”总体思路和要求，进一步健全民生保障体系，大力弘扬敬老孝老中华传统美德，巩固脱贫攻坚成果，实现脱贫攻坚与乡村振兴战略有机衔接，不断提高城乡居民养老保险待遇水平，满足人民群众对美好生活的需要，…	4541
52	福建省财政厅、福建省人力资源和社会保障厅关于下达2020年城乡居民基本养老保险补助资金的通知	福建省	地方工作文件	福建省人力资源和社会保障厅	2020.06.30	https://www.pkulaw.com/lar/d364a2f047959b34a0daa7dd0e830e56bdfb.html	福建省财政厅、福建省人力资源和社会保障厅关于下达2020年城乡居民基本养老保险补助资金的通知福建省财政厅、福建省人力资源和社会保障厅关于下达2020年城乡居民基本养老保险补助资金的通知（闽财社指〔2020〕51号）有关县（市、区）财政局、人力资源和社会保障局，平潭综合实验区财政金融局、社会事业局： 为确保2020年城乡居民基本养老保险工作顺利开展，现下达你县（市、区）城乡居民基本养老保险补助资金_万元，该项资金收入列入2020年政府收支分类科目第1100248项“社会保障和就业共同财政事权转移支付收入”，支出列入2020年政府收支分类科目第2082602项“财政对城乡居民基本养老保险基金的补助”科目，要加强资金管理，确保专款专用。 各县（市、区）财政部门应足额落实本级需负担的资金，并按照社会保险基金财务制度有关规定，及时将资金拨付到位，确保养老金按时足额发放和个人账户账实相符。 附件：福…	1321
53	河北省财政厅关于调整提前下达的2020年中央财政城乡居民基本养老保险补助资金的通知	河北省	地方工作文件	河北省财政厅	2020.06.30	https://www.pkulaw.com/lar/c417011b88dfd9f8571c4cedcf3e6dd1bdfb.html	河北省财政厅关于调整提前下达的2020年中央财政城乡居民基本养老保险补助资金的通知河北省财政厅关于调整提前下达的2020年中央财政城乡居民基本养老保险补助资金的通知（冀财社〔2020〕62号）各市（含定州、辛集市）、省财政直管县财政局，雄安新区改发局： 为贯彻落实党中央、国务院关于建立特殊转移支付机制的决策部署，以及财政部有关要求，进一步提高提前下达的中央财政城乡居民养老保险补助资金分配的准确性，现对《关于提前下达中央财政2020年城乡居民基本养老保险补助资金的通知》（冀财社〔2019〕74号）文件进行资金分配调整，有关事项通知如下： 一、本次根据各地上报的2019年末60周岁以上参保人员年末数对《关于提前下达中央财政2020年城乡居民基本养老保险补助资金的通知》（冀财社〔2019〕74号）下达的金额进行调整（具体调整金额见附件），收支科目和经济分类均不变。收入科目列《2020年政府收支…	6160
54	北京市民政局关于印发《北京市养老机构新冠肺炎疫情防控应急处置工作导引》的通知	北京市	地方工作文件	北京市民政局	2020.06.30	https://www.pkulaw.com/lar/41dafc908b8fff043dbf58ae450030c4bdfb.html	北京市民政局关于印发《北京市养老机构新冠肺炎疫情防控应急处置工作导引》的通知北京市民政局关于印发《北京市养老机构新冠肺炎疫情防控应急处置工作导引》的通知（京民养老发〔2020〕78号）各区民政局，市社会福利事务管理中心： 为全面贯彻落实民政部和市委、市政府关于北京养老服务机构疫情防控工作要求，现将《北京市养老机构新冠肺炎疫情防控应急处置工作导引》印发给你们，请各单位认真抓好贯彻落实。北京市民政局2020年6月30日北京市养老机构新冠肺炎疫情防控应急处置工作导引 第一条 为妥善做好养老机构新冠肺炎疫情应急处置工作，根据民政部和市委、市政府有关要求，以及本市地方标准《养老服务机构院内感染控制规范》，制定本工作导引。 第二条 各区民政局应当根据本工作导引，进一步细化和完善本区养老机构新冠肺炎感染应急处置工作预案，并做好场地准备、物资准备、队伍准备。 第三条 养老机构应成立新冠肺炎疫情防控工作小…	4342
55	上海市民政局、上海市财政局关于本市养老服务补贴政策相关执行标准的通知	上海市	地方工作文件	上海市财政局	2020.06.29	https://www.pkulaw.com/lar/ecabd64eba93c41de599e524bc4cd8b7bdfb.html	上海市民政局、上海市财政局关于本市养老服务补贴政策相关执行标准的通知上海市民政局、上海市财政局关于本市养老服务补贴政策相关执行标准的通知（沪民养老发〔2020〕19号）各区民政局、财政局： 因本市相关社会保障数据发生变化，现就本市养老服务补贴政策相关执行标准通知如下： 1.本市城乡居民最低生活保障标准按1240元/人/月执行。 2.本市城乡低收入困难家庭经济状况认定收入标准按2480元/人/月执行。 3.本市城镇企业月平均养老金按4080元/月执行。 以上涉及养老服务补贴的相关标准从2020年7月1日起执行。上海市民政局上海市财政局2020年6月29日	284
56	青海省民政厅关于印发《青海省养老护理员职业技能训规程》的通知	青海省	地方规范性文件	青海省民政厅	2020.06.24	https://www.pkulaw.com/lar/5e2e1dc717e5bd248fda4a88c559570bbdfb.html	青海省民政厅关于印发《青海省养老护理员职业技能训规程》的通知青海省民政厅关于印发《青海省养老护理员职业技能训规程》的通知（青民发〔2020〕70号）各市（州）民政局： 为推进我省养老护理员培训工作科学化、制度化、规范化，建设一支能够满足养老市场需求的高素质养老护理员队伍，依据省政府办公厅印发的《青海省关于推进养老服务发展的若干措施》（青政办﹝2020﹞30号）文件精神，落实好“健全养老服务评定评估制度”和“强化养老服务人才培训激励”等相关要求，结合《国家养老护理员职业技能标准》，省民政厅制定《青海省养老护理员职业技能培训规程》，现印发给你们，请各地参照执行。青海省民政厅2020年6月24日 青海省养老护理员职业技能培训规程 第一章 总 则 第一条 为推进我省养老护理员培训工作科学化、制度化、规范化，建设一支能够满足养老市场需求的高素质养老护理员队伍，根据《国家养老护理员职业技能标准》和《…	3567
57	云南省人力资源和社会保障厅、云南省财政厅关于参加企业职工基本养老保险人员领取基本养老金前因病或非因工死亡计发丧葬抚恤待遇的通知	云南省	地方规范性文件	云南省财政厅	2020.06.19	https://www.pkulaw.com/lar/d58ee1503c89f027f9bdf224408cd88abdfb.html	云南省人力资源和社会保障厅、云南省财政厅关于参加企业职工基本养老保险人员领取基本养老金前因病或非因工死亡计发丧葬抚恤待遇的通知云南省人力资源和社会保障厅、云南省财政厅关于参加企业职工基本养老保险人员领取基本养老金前因病或非因工死亡计发丧葬抚恤待遇的通知各州（市）人力资源和社会保障局、财政局，中央驻滇和省直属管理单位： 为贯彻落实《中华人民共和国社会保险法》有关规定，经省人民政府同意，现就我省参加企业职工基本养老保险人员领取基本养老金前因病或非因工死亡计发丧葬抚恤待遇有关问题通知如下： 一、参加企业职工基本养老保险但未领取基本养老金的在职职工、自谋职业者以及采取各种灵活方式就业人员（以下简称“参保人员”），因病或非因工死亡后，其遗属可以领取一次性丧葬抚恤待遇，包括丧葬补助金和抚恤金。 二、自2011年7月1日起，参保人员因病或非因工死亡后，由社会保险经办机构为其法定继承人或者指定受益人计发…	2074
58	广东省工业和信息化厅、广东省民政厅、广东省卫生健康委员会关于组织申报《智慧健康养老产品及服务推广目录(2020年版)》的通知	广东省	地方工作文件	广东省卫生健康委员会	2020.06.18	https://www.pkulaw.com/lar/adfd99731af5d2e357d59b481e2a8cacbdfb.html	广东省工业和信息化厅、广东省民政厅、广东省卫生健康委员会关于组织申报《智慧健康养老产品及服务推广目录(2020年版)》的通知广东省工业和信息化厅、广东省民政厅、广东省卫生健康委员会关于组织申报《智慧健康养老产品及服务推广目录（2020年版）》的通知（粤工信电子函〔2020〕595号）各地级以上市工业和信息化、民政、卫生健康主管部门（除深圳外）： 根据《工业和信息化部办公厅、民政部办公厅、国家卫生健康委办公厅关于组织申报＜智慧健康养老产品及服务推广目录（2020年版）＞》（工信厅联电子函〔2020〕118号）要求，现启动全省智慧健康养老产品及服务推广目录（2020年版）申报工作，有关事项通知如下： 一、申报要求 （一）申报单位应为广东省（不含深圳市）内注册的独立法人，注册时间不少于1年，深圳市企业请联系深圳市工业和信息化局申报。 （二）其余申报要求详见附件。 二、申报程序 （一）新申请的单…	850
59	河北省财政厅关于调整下达2020年省级城乡居民养老保险补助资金的通知	河北省	地方工作文件	河北省财政厅	2020.06.18	https://www.pkulaw.com/lar/794cb1d781d89896d5223d798727d59dbdfb.html	河北省财政厅关于调整下达2020年省级城乡居民养老保险补助资金的通知河北省财政厅关于调整下达2020年省级城乡居民养老保险补助资金的通知（冀财社〔2020〕46号）各市（含定州、辛集市）财政局、省财政直管县财政局，雄安新区改发局： 为进一步明确提前下达的省级2020年城乡居民养老保险补助资金预算指标相关支出功能分类，现对《关于提前下达2020年省级城乡居民养老保险补助资金预算指标的通知》（冀财社〔2019〕88号）分配的补助资金进行调整，有关问题通知如下： 一、本次调整不改变冀财社〔2019〕88号提前下达各地预算指标金额总数，不改变所列收入科目（收入仍列1100248“社会保障和就业共同财政事权转移支付收入”科目），仅按不同支出功能分类科目对提前下达各地的指标金额进行明确。 二、省级根据各地参保缴费人数、需代缴人数、待遇领取人数和相应的省级分担比例对已下达金额进行了拆分明确，拆分后参保…	5313
60	北京市卫生健康委员会关于组织申报智慧健康养老产品及服务推广目录(2020年版)的通知	北京市	地方工作文件	北京市卫生健康委员会	2020.06.18	https://www.pkulaw.com/lar/584b60d901b40703a4274dcb1ea55d3dbdfb.html	北京市卫生健康委员会关于组织申报智慧健康养老产品及服务推广目录(2020年版)的通知北京市卫生健康委员会关于组织申报智慧健康养老产品及服务推广目录（2020年版）的通知各有关单位： 按照《工业和信息化部办公厅民政部办公厅 国家卫生健康委办公厅关于组织申报＜智慧健康养老产品及服务推广目录（2020年版）＞的通知》（工信厅联电子函〔2020〕118号，见附件）要求，现组织开展北京地区《智慧健康养老产品及服务推广目录（2020年版）》申报工作，请符合申报条件的单位按照要求准备申报材料（纸质版一式5份、电子版光盘4张，电子版请同步发送至guoxinhe@jxj.beijing.gov.cn），于2020年7月2日前报送至北京市经济信息化局电子信息产业处。 附件：《工业和信息化部办公厅民政部办公厅 国家卫生健康委办公厅关于组织申报＜智慧健康养老产品及服务推广目录（2020年版）＞的通知》（工信厅联…	592
61	北京市人力资源和社会保障局关于废止《关于城镇职工补缴基本养老保险费有关问题的通知》等文件的通告	北京市	地方规范性文件	北京市人力资源和社会保障局	2020.06.16	https://www.pkulaw.com/lar/d683ae8486664d985741cc92ec276f20bdfb.html	北京市人力资源和社会保障局关于废止《关于城镇职工补缴基本养老保险费有关问题的通知》等文件的通告北京市人力资源和社会保障局关于废止《关于城镇职工补缴基本养老保险费有关问题的通知》等文件的通告（京人社发〔2020〕7号） 按照《人力资源社会保障部财政部关于进一步加强企业职工基本养老保险基金收支管理的通知》（人社部发〔2016〕132号）规定，为进一步规范参保缴费政策，经市政府同意，决定自2020年7月1日起，废止《关于印发〈关于超过国家规定劳动年龄的本市城镇人员补缴社会保险有关问题的处理办法〉的通知》（京劳社养发〔2005〕111号）和《关于城镇职工补缴基本养老保险费有关问题的通知》（京人社养发〔2010〕239号）。北京市人力资源和社会保障局2020年6月16日	335
62	上海市民政局、上海市住房和城乡建设管理委员会、上海市卫生健康委员会等关于印发《2020年养老机构服务质量建设专项行动实施方案》的通知	上海市	地方工作文件	上海市消防救援总队	2020.06.16	https://www.pkulaw.com/lar/2dc008b3c71c1ee93f2270f0cf5e0d36bdfb.html	上海市民政局、上海市住房和城乡建设管理委员会、上海市卫生健康委员会等关于印发《2020年养老机构服务质量建设专项行动实施方案》的通知上海市民政局、上海市住房和城乡建设管理委员会、上海市卫生健康委员会、上海市市场监督管理局、上海市消防救援总队关于印发《2020年养老机构服务质量建设专项行动实施方案》的通知各区民政局、建设行政管理部门、卫生健康委、市场监管局、消防救援支队： 现将《2020年养老机构服务质量建设专项行动实施方案》印发给你们，请认真贯彻落实。上海市民政局上海市住房和城乡建设管理委员会上海市卫生健康委员会上海市市场监督管理局上海市消防救援总队2020年6月16日 2020年养老机构服务质量建设专项行动实施方案 为贯彻落实习近平总书记关于提高养老院服务质量的重要指示精神，根据《民政部、住房城乡建设部、国家卫生健康委、应急管理部、市场监管总局关于做好2020年养老院服务质量建设专项行…	4149
63	安徽省经济和信息化厅、安徽省民政厅、安徽省卫生健康委员会关于组织申报《智慧健康养老产品及服务推广目录(2020年版)》的通知	安徽省	地方工作文件	安徽省卫生健康委员会	2020.06.15	https://www.pkulaw.com/lar/f7e69af1353be2efb45b983992d7e40fbdfb.html	安徽省经济和信息化厅、安徽省民政厅、安徽省卫生健康委员会关于组织申报《智慧健康养老产品及服务推广目录(2020年版)》的通知安徽省经济和信息化厅、安徽省民政厅、安徽省卫生健康委员会关于组织申报《智慧健康养老产品及服务推广目录（2020年版）》的通知各市、直管县经信、民政、卫生健康主管部门： 现将《工业和信息化部办公厅民政部办公厅国家卫生健康委办公厅关于组织申报＜智慧健康养老产品及服务推广目录（2020年版）＞的通知》（工信厅联电子函〔2020〕118号）转发给你们，请各市、直管县经信主管部门会同同级民政、卫生健康主管部门，按照要求认真组织本地区企业申报，并对申报材料进行审核，于2020年7月9日前将通过审核的企业申报材料（包括纸质版一式五份和电子版）与三部门联合推荐意见函（一式四份）一并报送省经济和信息化厅电子信息处。 联系人：省经济和信息化厅（电子信息处）贺琦，0551-6287175…	7734
64	辽宁省财政厅关于告知企业职工基本养老保险省级统筹管理财政账户信息的函	辽宁省	地方工作文件	辽宁省财政厅	2020.06.13	https://www.pkulaw.com/lar/c330b3158b8526dd417d6f380c7bc04fbdfb.html	辽宁省财政厅关于告知企业职工基本养老保险省级统筹管理财政账户信息的函辽宁省财政厅关于告知企业职工基本养老保险省级统筹管理财政账户信息的函（辽财库函〔2020〕272号）国家税务总局辽宁省税务局、国家税务总局大连市税务局、中国人民银行沈阳分行、辽宁省社会保险事业服务中心，各市、沈抚新区财政局： 按照《关于印发＜辽宁省规范企业职工基本养老保险省级统筹制度实施方案＞的通知》（辽人社发〔2020〕1号）要求，从2020年7月1日起企业职工基本养老保险基金由省级统一集中管理，实行“收支两条线”全额缴拨，省级统收统支。为确保企业职工基本养老保险基金准确及时汇缴，现将省级统收统支账户信息函告如下： 账户名称：辽宁省财政厅 开户银行：建设银行沈阳中山支行 账号：21001360008059000240-0066（“-”线为半角） 请你单位将有关基金及时缴入上述指定账户，含6月30日前各市应上缴基金累计结…	665
65	青海省社会保险服务局关于2020年度领取养老金资格认证有关事项的公告	青海省	地方规范性文件	青海省社会保险服务局	2020.06.08	https://www.pkulaw.com/lar/deb75d685a3de4f80c6ce33a5ea82617bdfb.html	青海省社会保险服务局关于2020年度领取养老金资格认证有关事项的公告青海省社会保险服务局关于2020年度领取养老金资格认证有关事项的公告 根据《社会保险法》等相关文件精神，我省印发了《关于开展2019年度领取养老金资格认证工作的通知》，要求自2019年1月起，企业离退休人员和享受待遇的城乡居民应在2019年12月31日前完成领取养老金资格认证，以后两次认证的间隔时间不得超过一年。 截止公告之日，我省尚有部分人员未进行养老金资格认证，由于新冠肺炎疫情的原因，我们没有停发养老金。在此提醒未进行认证的广大企业离退休人员、享受待遇的城乡居民尽快完成认证。为确保养老保险基金安全，从2020年7月份起，将按月对未认证或认证未通过的企业离退休人员和享受待遇的城乡居民暂停发放养老金。已停发养老金的人员通过资格认证后次月恢复发放并补发停发的养老金。 特此公告。青海省社会保险服务局2020年6月8日	398
66	宁夏回族自治区人力资源和社会保障厅、宁夏回族自治区财政厅关于调整全区城乡居民基本养老保险最低缴费档次的通知	宁夏回族自治区	地方规范性文件	宁夏回族自治区财政厅	2020.06.05	https://www.pkulaw.com/lar/dcf01db572b4f54f3af1f4fb301a2a37bdfb.html	宁夏回族自治区人力资源和社会保障厅、宁夏回族自治区财政厅关于调整全区城乡居民基本养老保险最低缴费档次的通知宁夏回族自治区人力资源和社会保障厅、宁夏回族自治区财政厅关于调整全区城乡居民基本养老保险最低缴费档次的通知（宁人社发〔2020〕54号）各市、县（区）人力资源社会保障局、财政局： 根据《人力资源和社会保障部财政部关于建立城乡居民基本养老保险待遇确定和基础养老金正常调整机制的指导意见》（人社部发〔2018〕21号）和《自治区人力资源和社会保障厅财政厅关于调整全区城乡居民基本养老保险缴费档次及财政补贴标准的通知》（宁人社发〔2017〕163号），现就调整全区城乡居民基本养老保险最低缴费档次及补贴标准有关事项通知如下： 一、调整城乡居民基本养老保险最低缴费档次 在2020年脱贫攻坚任务完成后，从2021年1月1日起，增加200元的缴费档次，将城乡居民基本养老保险最低缴费档次由100元调整为…	764
67	四川省人民政府办公厅关于同意建立四川省养老服务厅际联席会议制度的函	四川省	地方工作文件	四川省人民政府	2020.06.05	https://www.pkulaw.com/lar/2e0c69cdb01fd92b563d8a0b63ff5f65bdfb.html	四川省人民政府办公厅关于同意建立四川省养老服务厅际联席会议制度的函四川省人民政府办公厅关于同意建立四川省养老服务厅际联席会议制度的函（川办函〔2020〕32号）民政厅： 你厅《关于建立四川省养老服务厅际联席会议制度的请示》（川民政〔2020〕55号）收悉。经省政府同意，现函复如下： 省政府同意建立由民政厅牵头的四川省养老服务厅际联席会议制度。联席会议不刻制印章，不正式行文，请按照党中央国务院和省委省政府有关要求认真组织开展工作。 附件：四川省养老服务厅际联席会议制度四川省人民政府办公厅2020年6月5日 附件 四川省养老服务厅际联席会议制度 为贯彻落实《国务院办公厅关于推进养老服务发展的意见》（国办发〔2019〕5号）和《四川省人民政府办公厅关于推进养老服务发展的实施意见》（川办发〔2020〕9号）要求，进一步加强对养老服务的统筹协调，形成部门协调、上下联动、多方参与的工作合力，经省政府…	1675
68	宁夏回族自治区人民政府关于调整被征地农民参加养老保险政策的通知	宁夏回族自治区	地方规范性文件	宁夏回族自治区人民政府	2020.06.03	https://www.pkulaw.com/lar/410b318c3ad6fd1d2939c07618dfbf37bdfb.html	宁夏回族自治区人民政府关于调整被征地农民参加养老保险政策的通知宁夏回族自治区人民政府关于调整被征地农民参加养老保险政策的通知（宁政规发〔2020〕6号）各市、县（区）人民政府，自治区政府各部门、各直属机构： 为进一步做好全区被征地农民参加基本养老保险工作，根据《人力资源社会保障部财政部关于进一步加强企业职工基本养老保险基金收支管理的通知》（人社部发〔2016〕132号）和《人社部办公厅财政部办公厅关于2019年度违规一次性缴纳养老保险费排查情况的通报》（人社厅函〔2019〕193号）要求，现就调整《自治区人民政府关于鼓励被征地农民参加养老保险的意见》（宁政发〔2014〕49号）有关政策事宜通知如下。 一、调整被征地农民养老保险参保方式 符合参保条件的被征地农民，可选择参加企业职工基本养老保险（简称“职工保”）或城乡居民养老保险（简称“城居保”）。 （一）参保缴费时男未满60（女55）周岁…	1755
69	江苏省政府关于规范企业职工基本养老保险省级统筹制度的意见	江苏省	地方规范性文件	江苏省人民政府	2020.06.02	https://www.pkulaw.com/lar/9b9d30f812d408e5f119e5db5e24bc0bbdfb.html	江苏省政府关于规范企业职工基本养老保险省级统筹制度的意见江苏省政府关于规范企业职工基本养老保险省级统筹制度的意见（苏政发[2020]45号）各市、县（市、区）人民政府，省各委办厅局，省各直属单位： 为深入贯彻落实党中央、国务院深化养老保险制度改革的决策部署，促进企业职工基本养老保险制度长期平稳运行，根据《国务院关于建立企业职工基本养老保险基金中央调剂制度的通知》（国发〔2018〕18号）和《人力资源社会保障部财政部国家税务总局关于规范企业职工基本养老保险省级统筹制度的通知》（人社部发〔2019〕112号）精神，现就规范企业职工基本养老保险省级统筹制度提出如下意见。 一、总体要求 坚持以习近平新时代中国特色社会主义思想为指导，深入贯彻落实党的十九大和十九届二中、三中、四中全会精神，牢固树立和贯彻落实新发展理念，对标高质量发展走在全国前列目标，紧扣满足人民日益增长的美好生活需要，着力解决发展…	10954
70	中共宁夏区委组织部、宁夏回族自治区人力资源和社会保障厅、宁夏回族自治区财政厅、宁夏回族自治区卫生健康委员会关于2020年城乡居民基本养老保险特殊群体缴费补贴标准有关问题的通知	宁夏回族自治区	地方规范性文件	宁夏回族自治区卫生健康委员会	2020.06.02	https://www.pkulaw.com/lar/382377c26708536417bd6a1644760d8fbdfb.html	中共宁夏区委组织部、宁夏回族自治区人力资源和社会保障厅、宁夏回族自治区财政厅、宁夏回族自治区卫生健康委员会关于2020年城乡居民基本养老保险特殊群体缴费补贴标准有关问题的通知中共宁夏区委组织部、宁夏回族自治区人力资源和社会保障厅、宁夏回族自治区财政厅、宁夏回族自治区卫生健康委员会关于2020年城乡居民基本养老保险特殊群体缴费补贴标准有关问题的通知（宁人社发〔2020〕45号）各市、县（区）党委组织部、人力资源社会保障局、财政局、卫生健康委： 根据《自治区党委办公厅人民政府办公厅关于将村干部养老保险纳入新型农村社会养老保险制度办法的通知》（宁党办〔2009〕99号）和《自治区人民政府关于统筹城乡居民社会养老保险试点的实施意见》（宁政发〔2011〕108号）有关规定，以及2019年度我区农民人均可支配收入标准（12858元），现将2020年城乡居民基本养老保险特殊群体缴费补贴标准有关问题通知…	890
71	辽宁省人力资源和社会保障厅、辽宁省财政厅、国家税务总局辽宁省税务局、国家税务总局大连市税务局关于规范企业职工基本养老保险省级统筹统一养老保险政策的若干意见	辽宁省	地方规范性文件	国家税务总局大连市税务局	2020.05.29	https://www.pkulaw.com/lar/67f82247d5f5df33ce0bf1a1e5d247bfbdfb.html	辽宁省人力资源和社会保障厅、辽宁省财政厅、国家税务总局辽宁省税务局、国家税务总局大连市税务局关于规范企业职工基本养老保险省级统筹统一养老保险政策的若干意见辽宁省人力资源和社会保障厅、辽宁省财政厅、国家税务总局辽宁省税务局、国家税务总局大连市税务局关于规范企业职工基本养老保险省级统筹统一养老保险政策的若干意见（辽人社〔2020〕23号）各市人力资源和社会保障局、财政局、税务局，社会保险经办机构主管部门： 为贯彻落实《关于印发辽宁省规范企业职工基本养老保险省级统筹制度实施方案的通知》（辽人社发〔2020〕1号），根据《社会保险法》等法律法规，经省政府同意，现就规范企业职工基本养老保险省级统筹统一养老保险政策提出如下意见： 一、统一参保范围 （一）全省范围内各类企业职工，民办非企业单位、社会团体等社会组织职工，有雇工的个体工商户及从业人员应参加养老保险，由用人单位和职工个人共同缴纳养老保险费。…	2703
72	广西壮族自治区人力资源和社会保障厅、国家税务总局广西壮族自治区税务局关于城乡居民基本养老保险信息系统切换上线暂停业务办理的通告	广西省	地方规范性文件	国家税务总局广西壮族自治区税务局	2020.05.28	https://www.pkulaw.com/lar/0e33597fd7863bbeccd7f367909f322abdfb.html	广西壮族自治区人力资源和社会保障厅、国家税务总局广西壮族自治区税务局关于城乡居民基本养老保险信息系统切换上线暂停业务办理的通告广西壮族自治区人力资源和社会保障厅、国家税务总局广西壮族自治区税务局关于城乡居民基本养老保险信息系统切换上线暂停业务办理的通告 据《广西壮族自治区人力资源和社会保障厅国家税务总局广西壮族自治区税务局关于做好全区城乡居民基本养老保险信息系统切换上线工作的通知》要求，为提高全区城乡居民基本养老保险信息系统的服务质量，现将有关事项通告如下： 一、暂停办理业务的时间 （一）自2020年6月1日8时起，全区各级社保经办机构暂停办理城乡居民基本养老保险参保登记、变更登记、关系转移、待遇申领、注销登记、待遇资格认证等业务。 （二）自2020年6月1日17时起，暂停金融机构批量代扣城乡居民基本养老保险费，暂停广西税务12366微信公众号、广西税务APP、广西电子税务局、微信、支付…	1051
73	河南省人力资源社会保障厅关于规范企业职工基本养老保险费缴纳有关问题的通知	河南省	地方规范性文件	河南省人力资源和社会保障厅	2020.05.27	https://www.pkulaw.com/lar/8d0128745c4f476eb32e3d7b987e539bbdfb.html	河南省人力资源社会保障厅关于规范企业职工基本养老保险费缴纳有关问题的通知河南省人力资源社会保障厅关于规范企业职工基本养老保险费缴纳有关问题的通知（豫人社规〔2020〕4号）各省辖市、济源示范区、省直管县（市）人力资源社会保障局： 为进一步规范企业职工基本养老保险参保缴费工作，促进参保单位和个人依法合规持续缴费，根据《中华人民共和国社会保险法》、《人力资源社会保障部财政部关于进一步加强企业职工基本养老保险基金收支管理的通知》（人社部发〔2016〕132号）等政策法规，现就城镇企业职工基本养老保险费补缴有关问题通知如下。 一、补缴范围和条件 （一）下列人员允许按规定办理补缴 1.原国有企业、集体企业的固定制正式职工，允许补缴在单位就业期间应缴费但未缴费时段的养老保险费，补缴起始时间不早于当地实行固定职工退休费用社会统筹之日。 2.原国有（集体）企业、国家机关、事业单位正式招用的劳动合同制工人…	2743
74	上海市人力资源和社会保障局等九部门关于印发《关于加强养老护理员队伍建设 提高养老护理水平的实施意见》的通知	上海市	地方规范性文件	上海市市场监督管理局	2020.05.25	https://www.pkulaw.com/lar/c73d1ef45dc56fa26a981286640f443dbdfb.html	上海市人力资源和社会保障局等九部门关于印发《关于加强养老护理员队伍建设提高养老护理水平的实施意见》的通知上海市人力资源和社会保障局等九部门关于印发《关于加强养老护理员队伍建设提高养老护理水平的实施意见》的通知（沪人社职〔2020〕205号）各区人民政府，市政府各委、办、局： 市人力资源社会保障局、市民政局、市教委、市医保局、市卫生健康委、市财政局、市发展改革委、市经济信息化委、市市场监管局《关于加强养老护理员队伍建设提高养老护理水平的实施意见》已经市政府同意，现印发给你们，请认真按照执行。上海市人力资源和社会保障局上海市民政局上海市教育委员会上海市医疗保障局上海市卫生健康委员会上海市财政局上海市发展和改革委员会上海市经济和信息化委员会上海市市场监督管理局2020年5月25日关于加强养老护理员队伍建设提高养老护理水平的实施意见 根据《国务院办公厅关于推进养老服务发展的意见》（国办发〔201…	5006
75	北京市人民政府办公厅印发《关于加快推进养老服务发展的实施方案》的通知	北京市	地方工作文件	北京市人民政府	2020.05.18	https://www.pkulaw.com/lar/687d29edf1017ed17b9d34253e330884bdfb.html	北京市人民政府办公厅印发《关于加快推进养老服务发展的实施方案》的通知北京市人民政府办公厅印发《关于加快推进养老服务发展的实施方案》的通知（京政办发〔2020〕17号）各区人民政府，市政府各委、办、局，各市属机构： 经市政府同意，现将《关于加快推进养老服务发展的实施方案》印发给你们，请结合实际认真贯彻执行。北京市人民政府办公厅2020年5月18日 关于加快推进养老服务发展的实施方案 为全面贯彻习近平总书记关于城市养老工作的重要批示精神，根据《国务院办公厅关于推进养老服务发展的意见》（国办发〔2019〕5号），围绕“保基本、优体系、通堵点、强管理”目标，结合本市实际，制定本实施方案。 一、完善分类保障，构建多层次基本养老服务体系 （一）明确基本养老服务对象。一是城乡特困老年人等托底保障群体。二是低保或低收入家庭失能、失智、高龄老年人等困境保障群体。三是失能、失智、重度残疾、计划生育特殊家庭老…	5082
76	北京市民政局关于调整优化养老服务机构常态化疫情防控措施的通知	北京市	地方规范性文件	北京市民政局	2020.05.14	https://www.pkulaw.com/lar/b4d1fcea597f93c2dba2d0e0dd12910ebdfb.html	北京市民政局关于调整优化养老服务机构常态化疫情防控措施的通知北京市民政局关于调整优化养老服务机构常态化疫情防控措施的通知各区民政局，市社会福利事务管理中心： 为贯彻习近平总书记关于统筹推进新冠肺炎疫情防控和经济社会发展工作系列重要讲话精神，按照民政部办公厅《关于及时调整完善疫情防控策略有序恢复养老机构服务秩序的指导意见》，适应我市疫情防控重大突发公共卫生事件响应级别下调，经请示市政府同意，现就调整优化养老服务机构常态化疫情防控措施通知如下： 一、养老机构继续坚持封闭式管理 在确保防控力度不减的前提下，对防控措施做部分调整完善，有条件满足常态化服务相关需求。 持续严格防疫管理，外来人员进入养老机构须佩戴口罩、落实手消毒、出示北京健康宝（绿码）。 有以下情形的人员，不得进入养老机构： （一）15天内接触入境回国人员； （二）与已确诊或疑似病例有接触； （三）有发热、咳嗽、流涕、腹泻等可疑症状…	2934
77	安徽省经济和信息化厅、安徽省民政厅、安徽省卫生健康委员会、安徽省科学技术厅关于印发《安徽省智慧健康养老产业发展规划(2020―2025年)》的通知	安徽省	地方工作文件	安徽省科学技术厅	2020.05.13	https://www.pkulaw.com/lar/0e9a4990d3ab1f5a145b2bfa9dcdc4edbdfb.html	安徽省经济和信息化厅、安徽省民政厅、安徽省卫生健康委员会、安徽省科学技术厅关于印发《安徽省智慧健康养老产业发展规划(2020―2025年)》的通知安徽省经济和信息化厅、安徽省民政厅、安徽省卫生健康委员会、安徽省科学技术厅关于印发《安徽省智慧健康养老产业发展规划（2020-2025年）》的通知（皖经信电子〔2020〕64号）各市人民政府，省有关单位： 经省政府同意，现将《安徽省智慧健康养老产业发展规划（2020-2025年）》印发给你们，请结合实际，认真贯彻落实。安徽省经济和信息化厅安徽省民政厅安徽省卫生健康委员会安徽省科学技术厅2020年5月13日 附件：安徽省智慧健康养老产业发展规划（2020-2025年）	312
78	河北省财政厅关于调整2020年省级城乡居民养老保险、就业公共服务村级代办员补助资金的通知	河北省	地方工作文件	河北省财政厅	2020.05.13	https://www.pkulaw.com/lar/bfcc4ff55e7cdee24754ca6ae82be67dbdfb.html	河北省财政厅关于调整2020年省级城乡居民养老保险、就业公共服务村级代办员补助资金的通知河北省财政厅关于调整2020年省级城乡居民养老保险、就业公共服务村级代办员补助资金的通知（冀财社〔2020〕36号）有关市、省财政直管县财政局、雄安新区改革发展局： 按照《河北省人民政府办公厅关于加强财政收支管理促进疫情防控和经济社会发展双胜利的通知》（冀政办字〔2020〕27号）有关要求，需调减已下达你市、县2020年省级城乡居民养老保险、就业公共服务村级代办员补助资金（详见附件）。该项资金收入请列入2020年政府收支分类科目1100299“其他一般性转移支付收入”，支出功能分类请列2089901“其他社会保障和就业支出”。 请你市（县、区）加强资金管理，进一步提高资金使用效益，确保城乡居民养老保险、就业公共服务等基层经办工作顺利开展。 附件：调整2020年省级城乡居民养老保险、就业公共服务村级代办…	9663
79	上海市人民政府办公厅关于促进本市养老产业加快发展的若干意见	上海市	地方规范性文件	上海市人民政府	2020.05.13	https://www.pkulaw.com/lar/2d7d1d69978691ac5a0650ddc866e320bdfb.html	上海市人民政府办公厅关于促进本市养老产业加快发展的若干意见上海市人民政府办公厅关于促进本市养老产业加快发展的若干意见（沪府办〔2020〕30号）各区人民政府，市政府各委、办、局： 为充分发挥市场和社会的作用，大力发展养老产业，满足老年人多层次、多样化需求，经市政府同意，现提出促进本市养老产业加快发展若干意见如下： 一、聚焦重点领域，增加养老产品和服务供给 （一）增加多层次养老照护服务。鼓励各类社会资本投资养老服务业，兴办面向不同收入人群的养老机构和康复护理机构。支持外商独资、中外合资养老服务机构在沪发展，积极引入国际先进服务模式。鼓励养老服务机构专业化、连锁化、品牌化发展，支持品牌连锁机构在长三角及全国更广范围拓展业务，实现规模化发展。促进医养深度融合，整合各类服务资源，根据老年人身体状况，实现疾病诊疗、医疗护理、生活照料等服务的有机衔接和有序转介。落实国家城企联动普惠养老专项行动，通过…	5221
80	黑龙江省人民政府办公厅关于推进养老服务发展的实施意见	黑龙江省	地方规范性文件	黑龙江省人民政府	2020.05.09	https://www.pkulaw.com/lar/24405eefe0b21b457565c86e7e355714bdfb.html	黑龙江省人民政府办公厅关于推进养老服务发展的实施意见黑龙江省人民政府办公厅关于推进养老服务发展的实施意见（黑政办规〔2020〕8号）各市（地）、县（市）人民政府（行署），省政府各直属单位： 为深入贯彻落实《国务院办公厅关于推进养老服务发展的意见》（国办发〔2019〕5号）和《民政部关于进一步扩大养老服务供给促进养老服务消费的实施意见》（民发〔2019〕88号），经省政府同意，结合我省实际提出如下实施意见： 一、加强养老服务设施规划建设。将社区居家养老服务设施建设纳入城乡社区配套用房建设范围，结合老旧小区改造等城镇建设工程，推进社区居家养老服务设施新建和补建。新建住宅小区按每百户20至30平方米配套建设社区居家养老服务用房，对具备条件的已建成小区按每百户15至20平方米的标准，通过政府回购、租赁、改造等方式因地制宜补足养老设施。确保到2022年配建养老服务设施达标率达到100％。探索研究利…	11534
81	吉林省财政厅关于下达2020年养老服务业发展专项补助资金的通知	吉林省	地方工作文件	吉林省财政厅	2020.05.09	https://www.pkulaw.com/lar/7a4325a26ba8d6d7f577bf919d2ff078bdfb.html	吉林省财政厅关于下达2020年养老服务业发展专项补助资金的通知吉林省财政厅关于下达2020年养老服务业发展专项补助资金的通知（吉财社指[2020]319号）财政局： 为支持你地养老服务业健康发展，经研究并报省政府同意，现下达你地专项补助资金 万元，主要用于养老机构设施建设以及与提升养老服务质量相关的项目支出。各地要按照《关于印发吉林省养老服务业发展专项资金管理办法的通知》（吉财社[862]号）要求，结合地方财力，统筹使用养老服务业专项补助资金，加快资金拨付进度，进一步提高专项资金使用效益。 为加强资专项金绩效目标管理，各地民政部门会同财政部门负责填报绩效目标申报表（附件2）上报省民政厅，省民政厅会同省财政厅对绩效目标完成情况进行考核。 上述指标收入列2020年政府收支分类科目“1100248社会保障和就业共同财政事权转移支付收入”，支出功能分类列2081002项“老年福利”科目。省本级政…	981
82	上海市人力资源和社会保障局、上海市财政局关于2020年调整本市城乡居民养老保险领取养老金人员养老金的通知	上海市	地方工作文件	上海市财政局	2020.05.09	https://www.pkulaw.com/lar/c3267df635ce60f1f76ebc9c9d841b53bdfb.html	上海市人力资源和社会保障局、上海市财政局关于2020年调整本市城乡居民养老保险领取养老金人员养老金的通知上海市人力资源和社会保障局、上海市财政局关于2020年调整本市城乡居民养老保险领取养老金人员养老金的通知（沪人社规〔2020〕6号）各区人民政府，市社会保险事业管理中心： 根据《人力资源社会保障部财政部关于建立城乡居民基本养老保险待遇确定和基础养老金正常调整机制的指导意见》（人社部发〔2018〕21号）要求，按照《上海市人民政府关于印发修订后的〈上海市城乡居民基本养老保险办法〉的通知》（沪府规〔2019〕18号）的有关规定，经研究，从2020年1月1日起调整本市城乡居民养老保险养老金。现将有关事项通知如下： 一、2020年调整城乡居民养老保险养老金的范围是：2019年底前已按规定办理按月领取养老金手续的人员。 二、调整办法为基础养老金每人每月增加90元。 三、在按本通知规定增加养老金的…	588
83	上海市人力资源和社会保障局、上海市财政局关于2020年调整本市企业退休人员基本养老金的通知	上海市	地方工作文件	上海市财政局	2020.05.09	https://www.pkulaw.com/lar/992804f2e3c2411c35882cecbf8ae240bdfb.html	上海市人力资源和社会保障局、上海市财政局关于2020年调整本市企业退休人员基本养老金的通知上海市人力资源和社会保障局、上海市财政局关于2020年调整本市企业退休人员基本养老金的通知（沪人社规〔2020〕4号）市政府各委、办、局，各有关国有企业（集团），市社会保险事业管理中心，各区人力资源和社会保障局： 根据人力资源社会保障部、财政部《关于2020年调整退休人员基本养老金的通知》（人社部发〔2020〕22号），经研究，从2020年1月1日起调整本市企业退休人员基本养老金。现将有关事项通知如下： 一、调整范围 2019年12月31日前已按规定办理退休手续并按企业办法计发养老金的人员。 二、调整办法 （一）每人每月增加75元。 （二）按本人城镇职工养老保险缴费年限（含视同缴费年限），每满1年每月增加1.5元，增加额不足22.5元的，补足到22.5元；再按本人2019年12月份按月领取的基本养老…	893
84	广东省民政厅、广东省财政厅、广东省住房和城乡建设厅、广东省消防救援总队关于印发广东省养老机构消防安全达标工程实施方案的通知	广东省	地方工作文件	广东省消防救援总队	2020.04.30	https://www.pkulaw.com/lar/89ae25be34c0de165bd6785644cc63e1bdfb.html	广东省民政厅、广东省财政厅、广东省住房和城乡建设厅、广东省消防救援总队关于印发广东省养老机构消防安全达标工程实施方案的通知广东省民政厅、广东省财政厅、广东省住房和城乡建设厅、广东省消防救援总队关于印发广东省养老机构消防安全达标工程实施方案的通知（粤民发〔2020〕69号）各地级以上市民政局、财政局、住房城乡建设局、消防救援支队： 根据《民政部财政部住房和城乡建设部应急管理部关于印发〈民办养老机构消防安全达标提升工程实施方案〉的通知》（民发〔2019〕126号）、《广东省安全生产委员会关于印发安全生产领域八大专项整治方案的通知》（粤安〔2020〕2号）要求，省民政厅、财政厅、住房城乡建设厅、消防救援总队联合制定了《广东省养老机构消防安全达标工程实施方案》，现印发给你们，请结合本地实际认真贯彻执行。 附件1：养老机构消防安全管理达标自查标准 附件2：养老机构消防安全问题和责任清单 附件3：养…	5215
85	上海市人力资源和社会保障局关于2020年调整本市征地养老人员生活费标准的通知	上海市	地方工作文件	上海市人力资源和社会保障局	2020.04.30	https://www.pkulaw.com/lar/8ce0bb5c3160a093bac9ec5ad12ad157bdfb.html	上海市人力资源和社会保障局关于2020年调整本市征地养老人员生活费标准的通知上海市人力资源和社会保障局关于2020年调整本市征地养老人员生活费标准的通知（沪人社规〔2020〕7号）各区人民政府，市政府各委、办、局，各有关国有企业（集团），市社会保险事业管理中心： 根据《上海市人民政府关于印发〈上海市被征收农民集体所有土地农业人员就业和社会保障办法〉的通知》（沪府发〔2017〕15号）的有关规定，为切实保障本市征地养老人员的基本生活，规范征地养老人员的管理，经研究，从2020年1月1日起调整本市征地养老人员生活费标准。现将有关事项通知如下： 一、区管理的征地养老人员生活费标准的调整按照职保中原镇保养老人员养老金增长的平均水平安排，具体办法由区政府制定。征地养老管理单位管理的征地养老人员生活费调整办法，参照所在地区政府制定的办法执行。 二、按本通知规定调整征地养老人员生活费标准所需费用按原渠…	470
86	广东省社会保险基金管理局关于规范企业职工养老保险死亡待遇和个人账户一次性待遇发放方式的通知	广东省	地方规范性文件	广东省社会保险基金管理局	2020.04.29	https://www.pkulaw.com/lar/fe1a84170853ddb225bbba216d9a28abbdfb.html	广东省社会保险基金管理局关于规范企业职工养老保险死亡待遇和个人账户一次性待遇发放方式的通知广东省社会保险基金管理局关于规范企业职工养老保险死亡待遇和个人账户一次性待遇发放方式的通知参加省直社会保险各单位、参保人： 为进一步方便参保单位和参保人领取待遇，规范社保基金管理，根据《广东省人力资源和社会保障厅关于企业职工基本养老保险的经办规程》（粤人社规〔2019〕27号）规定，现就规范企业职工养老保险死亡待遇和个人账户一次性待遇发放方式有关事项通知如下： 参保人的死亡待遇或退回的个人账户储存额优先发放至参保人社会保障卡或银行个人结算账户存折或借记卡。参保人已死亡且银行账户全部注销的，死亡待遇或退回的个人账户储存额发放至申报待遇的遗属银行个人结算账户存折或借记卡。 办事指南详见附件。 本通知自2020年6月1日起实行。 附件：1.广东省社会保险基金管理局企业职工养老保险死亡待遇申领办事指南 2.…	462
87	青海省人民政府办公厅关于印发青海省推进养老服务发展若干措施的通知	青海省	地方规范性文件	青海省人民政府	2020.04.29	https://www.pkulaw.com/lar/120446e938694d3660a64d707d130ea1bdfb.html	青海省人民政府办公厅关于印发青海省推进养老服务发展若干措施的通知青海省人民政府办公厅关于印发青海省推进养老服务发展若干措施的通知（青政办[2020]30号）各市、自治州人民政府，省政府各委、办、厅、局： 《青海省推进养老服务发展的若干措施》已经省政府同意，现印发给你们，请结合实际认真抓好落实。青海省人民政府办公厅2020年4月29日 青海省推进养老服务发展的若干措施 根据《国务院办公厅关于推进养老服务发展的意见》（国办发〔2019〕5号）精神，为加快建设功能完善、规模适度、覆盖域广、社区居家机构相协调、医养康养相结合的养老服务体系，大力推进我省养老服务发展，结合我省实际，提出如下措施。 一、优化基本养老服务供给 （一）优化社区养老服务供给。依托社区养老服务设施，在街道建设具备全托、日托、上门服务、指导帮助等功能的综合养老服务机构，在社区建设嵌入式养老服务机构或日间照料中心，符合条件的托养…	6906
88	北京市民政局、北京市发展和改革委员会、北京市财政局等关于印发《北京市养老服务机构分类推进设施改造达标工程实施方案》的通知	北京市	地方工作文件	北京市消防总队	2020.04.27	https://www.pkulaw.com/lar/ee057a360db90437c1d71c0a09737595bdfb.html	北京市民政局、北京市发展和改革委员会、北京市财政局等关于印发《北京市养老服务机构分类推进设施改造达标工程实施方案》的通知北京市民政局、北京市发展和改革委员会、北京市财政局、北京市规划和自然资源委员会、北京市住房和城乡建设委员会、北京市应急管理局、北京市消防救援总队关于印发《北京市养老服务机构分类推进设施改造达标工程实施方案》的通知（京民养老发〔2020〕48号）各区民政局、发展改革委、财政局、规划自然资源委、住房城乡建设委、应急管理局，消防救援支队，市社会福利事务管理中心： 为落实国务院办公厅《关于推进养老服务发展的意见》（国办发〔2019〕5号），结合民政部、国家发展改革委、财政部等部委的工作要求和市政府的工作部署，现将《北京市养老服务机构分类推进设施改造达标工程实施方案》印发给你们，请结合实际，抓好具体落实和督促指导工作，确保全市养老服务体系设施健全、安全运营、保障有力、服务可靠。北…	12141
89	辽宁省人民政府办公厅关于推进养老服务发展的实施意见	辽宁省	地方规范性文件	辽宁省人民政府	2020.04.24	https://www.pkulaw.com/lar/6e633755aa325cb3e9891667a69b3949bdfb.html	辽宁省人民政府办公厅关于推进养老服务发展的实施意见辽宁省人民政府办公厅关于推进养老服务发展的实施意见（辽政办发〔2020〕11号）各市人民政府，省政府各厅委、各直属机构： 为贯彻落实《国务院办公厅关于推进养老服务发展的意见》（国办发〔2019〕5号）和《民政部关于进一步扩大养老服务供给促进养老服务消费的实施意见》（民发〔2019〕88号）精神，加快推进居家社区机构相协调、医养康养相结合的养老服务体系建设，经省政府同意，现提出如下实施意见。 一、发展居家和社区养老服务 （一）保障设施场地。落实养老服务设施分区分级规划建设要求，新建住宅小区严格按照标准配建养老服务设施，做到“四同步”（同步规划、同步建设、同步验收、同步交付）；老旧小区和已建成居住（小）区无养老服务设施或现有设施未达标的，要通过回购、租赁、改造等方式补足。配套养老服务设施缓建、缩建、停建、不建的，在整改到位之前，建设单位不得组…	5046
90	广西壮族自治区人力资源和社会保障厅关于印发《广西壮族自治区城乡居民基本养老保险经办规程》的通知(2020)	广西省	地方规范性文件	广西壮族自治区人力资源和社会保障厅	2020.04.21	https://www.pkulaw.com/lar/11ae484680a5813caca649d1faf89e9dbdfb.html	广西壮族自治区人力资源和社会保障厅关于印发《广西壮族自治区城乡居民基本养老保险经办规程》的通知(2020)广西壮族自治区人力资源和社会保障厅关于印发《广西壮族自治区城乡居民基本养老保险经办规程》的通知（桂人社发〔2020〕22号）各市人力资源和社会保障局，自治区社保中心： 为进一步优化城乡居民基本养老保险经办服务，根据《人力资源社会保障部关于印发〈城乡居民基本养老保险经办规程〉的通知》（人社部发〔2019〕84号）要求，我区对《广西壮族自治区城乡居民基本养老保险经办规程》进行了修订，现印发给你们，请认真贯彻执行。广西壮族自治区人力资源和社会保障厅2020年4月21日广西壮族自治区城乡居民基本养老保险经办规程 第一章 总则 第一条 根据《人力资源社会保障部关于印发〈城乡居民基本养老保险经办规程〉的通知》（人社部发〔2019〕84号）等有关规定，为确保全区城乡居民基本养老保险（以下简称“城乡…	11470
91	山西省人民政府办公厅关于推进养老服务发展的实施意见	山西省	地方规范性文件	山西省人民政府	2020.04.20	https://www.pkulaw.com/lar/b4814ac60e59389bc257ac1ad7d1178dbdfb.html	山西省人民政府办公厅关于推进养老服务发展的实施意见山西省人民政府办公厅关于推进养老服务发展的实施意见（晋政办发〔2020〕32号）各市、县人民政府，省人民政府各委、办、厅、局： 为深入贯彻落实《国务院办公厅关于推进养老服务发展的意见》（国办发〔2019〕5号）精神，促进我省养老服务业更好更快发展，经省人民政府同意，现结合我省实际，提出如下实施意见。 一、推进城市社区居家养老服务 （一）解决城市社区养老服务场所。 落实住宅小区配置养老服务场所要求。新建住宅小区严格按照“四同步”（同步规划、同步建设、同步验收、同步交付）落实养老服务场所。无养老服务设施的老旧社区，由县级政府采取购置、置换、租赁或在小区内选址新建的办法解决养老服务场所。到2022年，配建设施达标率达到100%。 利用闲置资源解决社区养老服务场所。探索将空置的公租房免费提供给社会力量，用于开展社区老年人日间照料、康复护理、助餐助…	7459
92	上海市住房和城乡建设管理委员会关于批准《养老设施建筑设计标准》为上海市工程建设规范的通知	上海市	地方规范性文件	上海市住房和城乡建设管理委员会	2020.04.17	https://www.pkulaw.com/lar/3a06e66f8734313eef63be02acba33d4bdfb.html	上海市住房和城乡建设管理委员会关于批准《养老设施建筑设计标准》为上海市工程建设规范的通知上海市住房和城乡建设管理委员会关于批准《养老设施建筑设计标准》为上海市工程建设规范的通知（沪建标定〔2020〕185号）各有关单位： 由上海市民政局、华东建筑设计研究院有限公司、上海建筑设计研究院有限公司主编的《养老设施建筑设计标准》，经我委审核，现批准为上海市工程建设规范，统一编号为DG/TJ08-82-2020，自2020年9月1日起实施。原《养老设施建筑设计标准》（DGJ08-82-2000）同时废止。 本规范由上海市住房和城乡建设管理委员会负责管理，上海市民政局负责解释。 特此通知。 二○二○年四月十七日	307
93	四川省人力资源和社会保障厅、四川省财政厅关于印发《四川省完善城乡居民基本养老保险制度的实施方案》的通知	四川省	地方规范性文件	四川省财政厅	2020.04.08	https://www.pkulaw.com/lar/520d3c4efc14d073b4ca81b63d162c6bbdfb.html	四川省人力资源和社会保障厅、四川省财政厅关于印发《四川省完善城乡居民基本养老保险制度的实施方案》的通知四川省人力资源和社会保障厅、四川省财政厅关于印发《四川省完善城乡居民基本养老保险制度的实施方案》的通知（川人社发〔2020〕10号）各市（州）人力资源和社会保障局、财政局： 经省委、省政府同意，现将《四川省完善城乡居民基本养老保险制度的实施方案》印发你们，请遵照执行。四川省人力资源和社会保障厅四川省财政厅2020年4月8日四川省完善城乡居民基本养老保险制度的实施方案 为贯彻落实党的十九大精神，进一步完善城乡居民基本养老保险制度，根据《人力资源社会保障部财政部关于建立城乡居民基本养老保险待遇确定和基础养老金正常调整机制的指导意见》（人社部发〔2018〕21号）文件要求，结合我省实际，制定本工作方案。 一、指导思想 以习近平新时代中国特色社会主义思想为指导，全面贯彻党的十九大精神和十九届二中…	1806
94	广东省人力资源和社会保障厅、广东省财政厅关于机关事业单位养老保险关系转移接续有关问题处理意见的通知	广东省	地方规范性文件	广东省财政厅	2020.04.03	https://www.pkulaw.com/lar/7bd808498355b63affffb75c5605ffafbdfb.html	广东省人力资源和社会保障厅、广东省财政厅关于机关事业单位养老保险关系转移接续有关问题处理意见的通知广东省人力资源和社会保障厅、广东省财政厅关于机关事业单位养老保险关系转移接续有关问题处理意见的通知各地级以上市人力资源和社会保障局、财政局，省社会保险基金管理局： 为进一步贯彻落实《人力资源社会保障部财政部关于机关事业单位基本养老保险关系和职业年金转移接续有关问题的通知》（人社部规〔2017〕1号）和《人力资源社会保障部办公厅关于机关事业单位养老保险关系转移接续办法实施后相关政策衔接问题的复函》（人社厅函〔2019〕19号），现就2014年10月1日后机关事业单位和企业职工基本养老保险关系在我省转移接续有关问题通知如下： 一、关于2014年10月1日后在机关事业单位与企业之间流动人员的养老保险关系接续 参保人员在机关事业单位与企业之间流动的，养老保险关系转移接续后的基本养老保险缴费年限（含视…	2051
95	甘肃省养老服务条例	甘肃省	省级地方性法规	甘肃省人大(含常委会)	2020.04.01	https://www.pkulaw.com/lar/f7d99dc72b39996fa646bbfb366f1bf3bdfb.html	甘肃省养老服务条例甘肃省人民代表大会常务委员会公告（第35号） 《甘肃省养老服务条例》已由甘肃省第十三届人民代表大会常务委员会第十五次会议于2020年4月1日通过，现予公布，自2020年7月1日起施行。甘肃省人民代表大会常务委员会2020年4月1日甘肃省养老服务条例（2020年4月1日甘肃省第十三届人民代表大会常务委员会第十五次会议通过）目录 第一章 总则 第二章 规划和建设 第三章 居家社区养老服务 第四章 机构养老服务 第五章 医养结合 第六章 养老服务人才 第七章 扶持保障 第八章 监管服务 第九章 法律责任 第十章 附则第一章 总则 第一条 为了应对人口老龄化，规范养老服务工作，维护老年人合法权益，促进养老服务事业健康发展，根据《中华人民共和国老年人权益保障法》等法律、行政法规，结合本省实际，制定本条例。 第二条 本条例适用于本省行政区域内的养老服务及其监督管理工作。 本条例所称…	7330
96	广东省人民政府办公厅关于建立广东省养老服务部门间联席会议制度的通知	广东省	地方规范性文件	广东省人民政府	2020.04.01	https://www.pkulaw.com/lar/a052fa6cf6cd69a83d965aa226761f4cbdfb.html	广东省人民政府办公厅关于建立广东省养老服务部门间联席会议制度的通知广东省人民政府办公厅关于建立广东省养老服务部门间联席会议制度的通知（粤办函〔2020〕52号）各地级以上市人民政府，省政府各部门、各直属机构： 为统筹推进养老服务工作，省人民政府决定建立广东省养老服务部门间联席会议（以下简称联席会议）制度。现将有关事项通知如下： 一、主要职责 贯彻落实省委、省政府关于加快发展养老服务的决策部署，协调解决相关重大事项和重大问题，督促指导各地、各有关部门抓好工作任务落实。 二、组成人员 召 集 人：张光军 副省长 副召集人：李朝明 省政府副秘书长 卓志强 省民政厅厅长 成 员：黄恕明 省发展改革委副主任 邢 锋 省教育厅副厅长 杨鹏飞 省工业和信息化厅副厅长 林伟雄 省公安厅副厅长 聂元松 省民政厅副厅长 杨朝峰 省财政厅副厅长 杨红山 省人力资源社会保障厅副厅长 张英奇 省自然资源厅副厅长 …	824
97	山西省发展和改革委员会、山西省民政厅、山西省财政厅关于认真做好《养老服务体系建设中央补助激励支持实施办法》(2020年修订版)贯彻落实工作的通知	山西省	地方规范性文件	山西省财政厅	2020.03.31	https://www.pkulaw.com/lar/cf39ad0fb5ae90c6ec91032318a6a0d9bdfb.html	山西省发展和改革委员会、山西省民政厅、山西省财政厅关于认真做好《养老服务体系建设中央补助激励支持实施办法》(2020年修订版)贯彻落实工作的通知山西省发展和改革委员会、山西省民政厅、山西省财政厅关于认真做好《养老服务体系建设中央补助激励支持实施办法》（2020年修订版）贯彻落实工作的通知（晋发改社会发[2020]129号 2020年3月31日） 附件：国家发改委民政部财政部关于印发《养老服务体系建设中央补助激励支持实施办法》（2020年修订版）的通知（略）	231
98	甘肃省人力资源和社会保障厅、甘肃省财政厅、国家税务总局甘肃省税务局关于建立企业职工基本养老保险省级统筹联席会议制度的通知	甘肃省	地方规范性文件	国家税务总局甘肃省税务局	2020.03.26	https://www.pkulaw.com/lar/32e2811d1a1f22ed6ec000826a89d6b6bdfb.html	甘肃省人力资源和社会保障厅、甘肃省财政厅、国家税务总局甘肃省税务局关于建立企业职工基本养老保险省级统筹联席会议制度的通知甘肃省人力资源和社会保障厅、甘肃省财政厅、国家税务总局甘肃省税务局关于建立企业职工基本养老保险省级统筹联席会议制度的通知（甘人社通〔2020〕106号）各市（州）、甘肃矿区人力资源和社会保障局、财政局、税务局，兰州新区、兰州高新技术产业开发区、兰州经济开发区税务局： 为贯彻落实党中央、国务院完善企业职工基本养老保险（以下简称养老保险）省级统筹的决策部署，根据《人力资源社会保障部财政部国家税务总局关于规范企业职工基本养老保险省级统筹制度的通知》（人社部发〔2019〕112号）和《甘肃省人民政府办公厅关于印发＜甘肃省规范企业职工基本养老保险省级统筹制度实施方案＞的通知》（甘政办发〔2019〕113号）要求，现就建立企业职工基本养老保险省级统筹联席会议（以下简称联席会议）制度…	2900
99	北京市人力资源和社会保障局关于发布2020年北京市城乡居民基本养老保险缴费标准的通告	北京市	地方规范性文件	北京市人力资源和社会保障局	2020.03.26	https://www.pkulaw.com/lar/162e54f64d2dd9920d7a023b0daa5363bdfb.html	北京市人力资源和社会保障局关于发布2020年北京市城乡居民基本养老保险缴费标准的通告北京市人力资源和社会保障局关于发布2020年北京市城乡居民基本养老保险缴费标准的通告（京人社发〔2020〕2号） 根据北京市人力资源和社会保障局、北京市财政局印发的《关于进一步完善城乡居民养老保障待遇确定和正常调整机制有关问题的通知》（京人社居发〔2018〕174号）文件规定，结合全市经济发展，城乡居民收入增长情况，考虑参保人经济承受能力，2020年我市城乡居民基本养老保险最低缴费标准为年缴费1000元，最高缴费标准为年缴费9000元。 现予以发布。北京市人力资源和社会保障局2020年3月26日	294
100	湖北省人力资源和社会保障厅关于印发《湖北省城乡居民基本养老保险经办规程》的通知(2020)	湖北省	地方规范性文件	湖北省人力资源和社会保障厅	2020.03.18	https://www.pkulaw.com/lar/7d108e02f481238bce9d82a0fc94135fbdfb.html	湖北省人力资源和社会保障厅关于印发《湖北省城乡居民基本养老保险经办规程》的通知(2020)湖北省人力资源和社会保障厅关于印发《湖北省城乡居民基本养老保险经办规程》的通知（鄂人社发〔2020〕8号）各市、州、县人力资源和社会保障局： 为贯彻落实党中央、国务院和省委、省政府深入推进“放管服”改革精神，依据《人力资源社会保障部关于印发〈城乡居民基本养老保险经办规程〉的通知》（人社部发〔2019〕84号），结合我省实际，对《湖北省城乡居民基本养老保险经办规程》进行了修订。现印发给你们，请遵照执行。对在实施过程中出现的新 情况、新问题，各地要加强研究，提出意见建议报省社会保险局。湖北省人力资源和社会保障厅2020年3月18日湖北省城乡居民基本养老保险经办规程 第一章 总 则 第一条 按照党中央、国务院和省委、省政府深入推进“放管服”改革精神，根据《国务院关于建立统一的城乡居民基本养老保险制度的意见…	13611
101	福建省财政厅、福建省民政厅关于下达2020年养老事业省级补助资金的通知	福建省	地方工作文件	福建省民政厅	2020.03.17	https://www.pkulaw.com/lar/07be95585d9eb5d4fa328e50911dbffebdfb.html	福建省财政厅、福建省民政厅关于下达2020年养老事业省级补助资金的通知福建省财政厅、福建省民政厅关于下达2020年养老事业省级补助资金的通知（闽财社指〔2020〕28号）各设区市财政局、民政局，平潭综合实验区财政金融局、社会事业局： 为进一步加快我省养老事业发展，完善农村养老基础服务设施，改善经济困难的高龄、失能老年人家庭居住环境，提升养老从业人员队伍素质，关心关爱百岁及以上老人，经研究，现下达你市（区）2020年养老事业省级补助资金___万元（项目及金额详见附件）。有关事宜通知如下： 一、请将百岁及以上老人慰问款列入2020年政府收支分类科目第2080299项“其他民政管理事务支出”，其他项目补助列入第2296002项“用于社会福利的彩票公益金支出”。 二、请将有关补助资金结合地方财力统筹安排，及时拨付。其中，百岁老人慰问款按照2020年8月统计上报的实际人数支付慰问金，由此引起的慰问…	1089
102	四川省经济和信息化厅关于组织参加四川国际健康和养老产业博览会的通知	四川省	地方工作文件	四川省经济和信息化厅	2020.03.16	https://www.pkulaw.com/lar/89ffdc2f7a8ee60005b72e31aa105323bdfb.html	四川省经济和信息化厅关于组织参加四川国际健康和养老产业博览会的通知四川省经济和信息化厅关于组织参加四川国际健康和养老产业博览会的通知各市（州）经济和信息化主管部门： 为落实健康中国发展战略，全面展示我省及国内外健康和养老产业发展成果，加强我省健康和养老产业的对外开放合作，促进健康和养老产业的发展，由经济和信息化厅和有关省级部门支持，省供货商商会、省市场营销协会主办的“四川国际健康和养老产业博览会”（以下简称健康和养老产业博览会），将于9月在成都举办。现将有关事项通知如下。 一、基本情况 本届健康和养老产业博览会以“关注健康、关爱养老”为主题，展览面积2万平方米。重点展示公众卫生健康、中医药大健康，医卫与养老、康养旅居、医疗设备及生物医药、养老宜居建筑、适老化设计、智慧养老、康复辅具、互联网＋护理、健康管理，开展招商引资、商贸洽谈等。同期将举办一系列论坛、考察活动。 二、举办时间 2020…	1307
103	河北省人民政府关于进一步完善企业职工基本养老保险省级统筹制度的通知	河北省	地方规范性文件	河北省人民政府	2020.03.14	https://www.pkulaw.com/lar/b87cb0fec9d2fcbfa33093f1058eec88bdfb.html	河北省人民政府关于进一步完善企业职工基本养老保险省级统筹制度的通知河北省人民政府关于进一步完善企业职工基本养老保险省级统筹制度的通知各市（含定州、辛集市）人民政府，各县（市、区）人民政府，雄安新区管委会，省政府各部门： 为全面贯彻落实党中央、国务院推进企业职工基本养老保险（以下简称企业养老保险）省级统筹的决策部署，建立更加健康可持续的养老保险制度，根据《国务院关于建立企业职工基本养老保险基金中央调剂制度的通知》（国发〔2018〕18号）、《人力资源社会保障部财政部国家税务总局关于规范企业职工基本养老保险省级统筹制度的通知》（人社部发〔2019〕112号）要求，结合我省实际，现就进一步完善企业养老保险省级统筹制度有关事项通知如下。 一、工作目标 以习近平新时代中国特色社会主义思想为指导，深入贯彻落实党的十九大和十九届四中全会精神，围绕建立健全覆盖全省、权责清晰、更加公平、可持续的养老保险体…	6201
104	甘肃省民政厅、甘肃省财政厅印发《关于积极应对新冠肺炎疫情支持养老服务健康发展的措施》的通知	甘肃省	地方工作文件	甘肃省财政厅	2020.03.13	https://www.pkulaw.com/lar/53eff1da84ffefc342fac8af5fc69c6cbdfb.html	甘肃省民政厅、甘肃省财政厅印发《关于积极应对新冠肺炎疫情支持养老服务健康发展的措施》的通知甘肃省民政厅、甘肃省财政厅印发《关于积极应对新冠肺炎疫情支持养老服务健康发展的措施》的通知各市（州）、县（市、区）民政局、财政局，兰州新区民政司法和社保局： 现将《关于积极应对新冠肺炎疫情支持养老服务健康发展的措施》印发你们，请认真贯彻执行。 甘肃省民政厅甘肃省财政厅2020年3月13日 关于积极应对新冠肺炎疫情支持养老服务健康发展的措施 为深入贯彻中央和省上关于新冠肺炎疫情防控工作部署，根据《国务院应对新型冠状病毒感染肺炎疫情联防联控机制关于进一步做好民政服务机构疫情防控工作的通知》（国发明电〔2020〕6号）和省政府办公厅《关于应对新冠肺炎疫情支持中小微企业平稳健康发展的若干措施》（甘政办发〔2020〕11号）要求，支持养老服务机构加强疫情防控，帮助养老服务行业健康发展，结合我省实际，制定以下支…	1128
105	上海市民政局、中国银行股份有限公司上海市分行关于印发《中国银行支持本市养老服务行业复工复产持续发展的专属金融服务方案》的通知	上海市	地方规范性文件	中国银行上海分行	2020.03.12	https://www.pkulaw.com/lar/014ca5a5f2d66c52dad4c92e193a5c96bdfb.html	上海市民政局、中国银行股份有限公司上海市分行关于印发《中国银行支持本市养老服务行业复工复产持续发展的专属金融服务方案》的通知上海市民政局、中国银行股份有限公司上海市分行关于印发《中国银行支持本市养老服务行业复工复产持续发展的专属金融服务方案》的通知各区民政局，中国银行上海市各分支行： 根据国家和本市关于全力防控新冠肺炎疫情支持服务企业平稳健康发展的有关要求和《上海市民政局关于印发〈落实新冠肺炎疫情期间本市养老服务机构扶持政策指引〉的通知》（沪民养老发〔2020〕6号）精神，上海市民政局、中国银行上海市分行加强合作，推出专属金融服务方案（中银助老“金九条”），精准帮扶养老服务行业应对疫情带来的不利影响，缓解经营压力，促进复工复产，推动行业持续健康发展。 现将《中国银行支持本市养老服务行业复工复产持续发展的专属金融服务方案》印发你们，请广泛宣传发动，落实相关举措，做好工作对接。上海市民政局中…	2958
106	上海市民政局关于印发《落实新冠肺炎疫情期间本市养老服务机构扶持政策指引》的通知	上海市	地方规范性文件	上海市民政局	2020.03.06	https://www.pkulaw.com/lar/b621b1a83683a0921186eab7d1604677bdfb.html	上海市民政局关于印发《落实新冠肺炎疫情期间本市养老服务机构扶持政策指引》的通知上海市民政局关于印发《落实新冠肺炎疫情期间本市养老服务机构扶持政策指引》的通知各区民政局，各养老服务相关单位： 根据党中央、国务院和市委、市政府关于统筹推进疫情防控和经济社会发展工作的决策部署，国家有关部委和本市陆续出台了多项扶持政策，帮助企业渡过难关。为落实《民政部办公厅关于分区分级精准做好养老服务机构疫情防控与恢复服务秩序工作的指导意见》（民办发〔2020〕6号）和《上海市全力防控疫情支持服务企业平稳健康发展若干政策措施的通知》（沪府规〔2020〕3号）等文件要求，现将本市养老服务机构可参照、可适用的政策措施梳理形成《落实新冠肺炎疫情期间本市养老服务机构扶持政策指引》，请各区遵照执行，加大宣传力度，落实政策措施，切实帮助养老服务机构纾解困难。上海市民政局2020年3月6日 落实新冠肺炎疫情期间本市养老服务机…	6237
107	四川省民政厅、四川省财政厅关于新冠肺炎疫情期间向全省养老机构发放一次性运营补贴的通知	四川省	地方工作文件	四川省财政厅	2020.03.04	https://www.pkulaw.com/lar/e152c0d3f72fc2144da3899b923559c0bdfb.html	四川省民政厅、四川省财政厅关于新冠肺炎疫情期间向全省养老机构发放一次性运营补贴的通知四川省民政厅、四川省财政厅关于新冠肺炎疫情期间向全省养老机构发放一次性运营补贴的通知各市（州）、扩权县民政局、财政局： 为切实缓解新冠肺炎疫情防控期间养老机构封闭管理运行成本激增压力，提升防疫信心，共克时艰，经研究决定在疫情防控期间向全省养老机构发放一次性运营补贴。现将有关事项通知如下。 一、发放范围 全省范围内在新冠肺炎疫情防控期间正常运行且实施封闭管理的养老机构。 二、发放标准 按照疫情期间养老机构入住老人数量，以100元/人为标准，对全省养老机构发放一次性营运补贴，主要用于购置必要的防疫物资等。 三、资金来源 本次补贴资金从已提前下达的2020年省级财政养老服务业发展补助资金中安排。 四、组织实施 各地有关部门要高度重视，周密安排，准确审核发放本地养老机构省级一次性运营补贴。严格资金管理，专款专用，…	573
108	广东省新冠肺炎防控指挥办疫情防控组关于印发广东省养老服务机构复工复产新冠肺炎疫情防控工作指引(第二版)的通知	广东省	地方工作文件	广东省新冠肺炎防控指挥办疫情防控组	2020.03.01	https://www.pkulaw.com/lar/19c1f549a2271053ed407ef2a3a7bc2dbdfb.html	广东省新冠肺炎防控指挥办疫情防控组关于印发广东省养老服务机构复工复产新冠肺炎疫情防控工作指引(第二版)的通知广东省新冠肺炎防控指挥办疫情防控组关于印发广东省养老服务机构复工复产新冠肺炎疫情防控工作指引（第二版）的通知（粤卫疾控函〔2020〕39号）各地级以上市新冠肺炎防控指挥办，省新冠肺炎防控指挥办疫情防控组各成员单位： 为切实做好我省养老服务机构新冠肺炎防控工作，根据《国务院应对新型冠状病毒感染肺炎疫情联防联控机制关于依法科学精准做好新冠肺炎疫情防控工作的通知》（联防联控机制发〔2020〕28号）和《广东省应对新冠肺炎疫情分区分级防控工作指引（试行第二版）》（粤防疫指办明电〔2020〕42号）要求，结合当前新冠肺炎疫情防控工作进展，我们组织对有关防控工作指引进行修订，形成了《广东省养老服务机构复工复产新冠肺炎疫情防控工作指引（第二版）》。现印发给你们，请参照执行。 附件：广东省养老服务…	6389
109	海南省人力资源和社会保障厅、海南省财政厅关于建立海南省城乡居民基本养老保险待遇确定机制和正常调整机制的实施意见	海南省	地方规范性文件	海南省财政厅	2020.02.28	https://www.pkulaw.com/lar/9d8fd559593b27d6f8cc627c9267719ebdfb.html	海南省人力资源和社会保障厅、海南省财政厅关于建立海南省城乡居民基本养老保险待遇确定机制和正常调整机制的实施意见海南省人力资源和社会保障厅、海南省财政厅关于建立海南省城乡居民基本养老保险待遇确定机制和正常调整机制的实施意见（琼人社规〔2020〕2号）各市、县及洋浦经济开发区人力资源和社会保障（人事劳动保障）局、财政局： 为进一步完善城乡居民基本养老保险制度，根据《人力资源社会保障部财政部关于建立城乡居民基本养老保险待遇确定和基础养老金正常调整机制的指导意见》（人社部发〔2018〕21号）精神，经省委、省政府同意，现就建立我省城乡居民基本养老保险待遇确定机制和正常调整机制，提出如下实施意见。 一、指导思想和基本原则 以习近平新时代中国特色社会主义思想为指导，深入贯彻党的十九大和十九届二中、三中、四中全会精神，坚持以人民为中心的发展思想，按照兜底线、织密网、建机制的基本原则，建立激励约束有效、…	2581
110	黑龙江省医疗保障局、黑龙江省民政厅关于加强封闭管理养老机构医保服务的通知	黑龙江省	地方规范性文件	黑龙江省民政厅	2020.02.27	https://www.pkulaw.com/lar/9257d550c7b1aa3d86cdc3ec7387f4e8bdfb.html	黑龙江省医疗保障局、黑龙江省民政厅关于加强封闭管理养老机构医保服务的通知黑龙江省医疗保障局、黑龙江省民政厅关于加强封闭管理养老机构医保服务的通知（黑医保发〔2020〕10号）各市（地）医疗保障局、民政局： 按照省应对新型冠状病毒感染肺炎疫情工作领导小组指挥部《关于加强联防联控做好养老机构排查问题整改落实情况的通知》要求，在疫情期间，各地医保部门、民政部门要对封闭管理的养老机构进一步加强医保服务，现将有关要求通知如下： 一、加强参保数据对比。各统筹区医保部门、民政部门要共同做好养老机构在院老人和工作人员参保数据核实，对未参保人员有针对性地加强医保政策宣传，督促参保，充分享受医保待遇。 二、做好“不见面”“不中断”医保服务。各地医保部门要通过网络、电话、微信为封闭管理养老机构人员提供医保服务，并及时公布办理各项业务的联系人和联系电话，做到各项业务“不见面”“不中断”办理。 三、支持代购代办医…	895
111	广东省人力资源和社会保障厅关于印发《广东省人力资源和社会保障厅关于企业职工基本养老保险病残津贴的经办规程》的通知	广东省	地方规范性文件	广东省人力资源和社会保障厅	2020.02.25	https://www.pkulaw.com/lar/4a3894090f5d8f58a05205dcdca1ed4ebdfb.html	广东省人力资源和社会保障厅关于印发《广东省人力资源和社会保障厅关于企业职工基本养老保险病残津贴的经办规程》的通知广东省人力资源和社会保障厅关于印发《广东省人力资源和社会保障厅关于企业职工基本养老保险病残津贴的经办规程》的通知（粤人社规〔2020〕8号）各地级以上市人力资源和社会保障局，省社会保险基金管理局： 现将《广东省人力资源和社会保障厅关于企业职工基本养老保险病残津贴的经办规程》印发给你们，请按照执行。执行中遇到的问题，请及时向省社会保险基金管理局反映。广东省人力资源和社会保障厅2020年2月25日关于印发《广东省人力资源和社会保障厅关于企业职工基本养老保险病残津贴的经办规程》的通知	298
112	上海市民政局关于印发《2020年上海养老服务工作要点》的通知	上海市	地方工作文件	上海市民政局	2020.02.25	https://www.pkulaw.com/lar/dbde90b924b5a6f9549b047b3b8cd3f1bdfb.html	上海市民政局关于印发《2020年上海养老服务工作要点》的通知上海市民政局关于印发《2020年上海养老服务工作要点》的通知各区民政局，各养老服务相关单位： 现将《2020年上海养老服务工作要点》印发给你们，请遵照执行，并请结合新冠肺炎防控情况，统筹安排，确保各项任务顺利完成。上海市民政局2020年2月25日 2020年上海养老服务工作要点 一、不断丰富养老服务供给 1.按时保质完成市政府实事项目。新增7000张养老床位、50家社区综合为老服务中心、200个社区老年助餐场所，改建2000张认知障碍照护床位。 2.大力发展社区嵌入式养老服务。贯彻《上海市社区嵌入式养老服务指引》，推出一批社区嵌入式养老服务示范街镇。完善社区综合为老服务中心的枢纽功能，加快完善家门口养老服务站点的设施布局。家庭照护床位试点逐步在中心城区和城镇化地区推开，扩大受益面。进一步增加老年助餐供给方式，加强社会化运作。充分…	2272
113	河北省民政厅关于对养老机构和儿童福利机构封闭管理进行督导检查的紧急通知	河北省	地方工作文件	河北省民政厅	2020.02.21	https://www.pkulaw.com/lar/758c3c8690c23cdf1063389e9d6185f8bdfb.html	河北省民政厅关于对养老机构和儿童福利机构封闭管理进行督导检查的紧急通知河北省民政厅关于对养老机构和儿童福利机构封闭管理进行督导检查的紧急通知各市（含定州、辛集市）民政局，雄安新区公共服务局： 根据全省新冠肺炎疫情防控工作要求，为认真吸取山东省任城监狱与浙江省十里丰监狱发生新冠肺炎疫情的教训，切实加强养老和儿童福利机构疫情防控工作，根据省政府领导指示，现就加强全省养老机构和儿童福利机构封闭管理情况专项督导检查工作通知如下： 一、提高认识，坚决克服麻痹松懈思想 当前我省疫情防控仍处于最吃劲的关键阶段，输入性、聚集性的风险依然存在。各地民政部门要切实提高政治站位，强化思想认识，对疫情防控工作有清醒的认识，时刻紧绷这根弦，坚决破除麻痹和松懈思想，消除侥幸心理，以细而又细的作风、严而又严的要求、实而又实的举措认真贯彻落实省民政厅关于养老服务和儿童福利机构封闭管理的各项要求。 二、加强管控，全面彻底…	1201
114	河南省发展和改革委员会关于下达河南省社会服务兜底工程(养老服务体系)2016年度中央预算内投资调整计划的通知	河南省	地方工作文件	河南省发展和改革委员会	2020.02.21	https://www.pkulaw.com/lar/970e706c2be46ea7a816d974a4d74974bdfb.html	河南省发展和改革委员会关于下达河南省社会服务兜底工程(养老服务体系)2016年度中央预算内投资调整计划的通知河南省发展和改革委员会关于下达河南省社会服务兜底工程（养老服务体系）2016年度中央预算内投资调整计划的通知（豫发改投资〔2020〕88号）三门峡市发展改革委： 报来《关于调整三门峡市湖滨区湖滨街道瑞康老年日间照料中心等五个项目中央预算内资金的请示》（三发改社会〔2020〕11号）收悉。经研究，同意将三门峡市湖滨区湖滨街道瑞康老年日问照料中心、湖滨街道前进老年日问照料中心、湖滨街道康福老年日间照料中心、湖滨街道康达老年日问照料中心、湖滨街道穆斯林老年日问照料中心等五个项目中央预算内资金480万元调整到卢氏县东明镇中心敬老院项目。现将调整后的投资计划下达，并就有关事项通知如下： 一、请在接到本通知后立即转发下达投资计划。 二、你市要对安排的建设项目负总责，切实按照有关规定加强项目建设…	509
115	贵州省卫生健康委、贵州省发展改革委、贵州省教育厅等关于印发《关于加快推进医疗健康服务和养老服务融合发展的实施方案》的通知	贵州省	地方规范性文件	贵州省中医药管理局	2020.02.17	https://www.pkulaw.com/lar/ab59c74af930ae1499eeb88123abbe8dbdfb.html	贵州省卫生健康委、贵州省发展改革委、贵州省教育厅等关于印发《关于加快推进医疗健康服务和养老服务融合发展的实施方案》的通知贵州省卫生健康委、贵州省发展改革委、贵州省教育厅、贵州省工业和信息化厅、贵州省民政厅、贵州省财政厅、贵州省人力资源社会保障厅、贵州省自然资源厅、贵州省住房城乡建设厅、贵州省文化和旅游厅、贵州省市场监管局、贵州省体育局、贵州省医疗保障局、贵州省林业局、贵州省中医药局关于印发《关于加快推进医疗健康服务和养老服务融合发展的实施方案》的通知（黔卫健发〔2020〕4号）各市、自治州人民政府，贵安新区管委会，省政府各有关部门、各直属有关机构： 经省人民政府同意，现将《关于加快推进医疗健康服务和养老服务融合发展的实施方案》印发你们，请认真贯彻执行。省卫生健康委省发展改革委省教育厅省工业和信息化厅省民政厅省财政厅省人力资源社会保障厅省自然资源厅省住房城乡建设厅省文化和旅游厅省市场监管局…	7945
116	四川省民政厅办公室关于抓实抓细养老机构新型冠状病毒感染的肺炎疫情防控工作的通知	四川省	地方工作文件	四川省民政厅	2020.02.17	https://www.pkulaw.com/lar/43c7c67bea5729f3f6553177ff21dc4bbdfb.html	四川省民政厅办公室关于抓实抓细养老机构新型冠状病毒感染的肺炎疫情防控工作的通知四川省民政厅办公室关于抓实抓细养老机构新型冠状病毒感染的肺炎疫情防控工作的通知各市（州）民政局： 当前，新型冠状病毒感染的肺炎疫情防控工作已经到了最吃劲的关键阶段，疫情防控形势仍然十分严峻，各类问题隐患仍然存在。近日，外省部分地方出现养老机构新冠肺炎多人感染和疑似感染情况，值得我们高度警惕。民政部办公厅印发了《关于确保养老机构疫情防控工作抓实抓细抓落实的通知》，全省各级民政部门和养老机构必须始终坚持把人民群众生命安全和老人的身体健康放在第一位，毫不放松地抓实抓细养老机构疫情防控工作，确保我省养老机构安全稳定。 一、加强责任落实 1.严格落实《养老机构新型冠状病毒感染的肺炎疫情防控指南（第二版）》，各级民政部门和养老机构工作人员要能够对具体内容熟悉掌握，逐项抓好落实。 2.加强形势分析，各级民政部门要定期对辖区内…	3288
117	北京市社会保险基金管理中心关于参保单位办理已扣缴2020年1月份社会保险费(养老、失业、工伤保险费)退费及有关问题的通知	北京市	地方规范性文件	北京市社会保险基金管理中心	2020.02.14	https://www.pkulaw.com/lar/648e4d95ba518733697ea821e1095b33bdfb.html	北京市社会保险基金管理中心关于参保单位办理已扣缴2020年1月份社会保险费(养老、失业、工伤保险费)退费及有关问题的通知北京市社会保险基金管理中心关于参保单位办理已扣缴2020年1月份社会保险费（养老、失业、工伤保险费）退费及有关问题的通知各参保单位： 为落实我市“将1月、2月应缴社会保险费征收期延长至3月底”的政策，结合目前社会保险费缴纳实际情况，现就参保单位办理已扣缴2020年1月份社会保险费（仅包括职工养老保险、失业保险、工伤保险，下同）退费及有关问题通知如下： 一、已扣缴2020年1月份社会保险费的参保单位，确因实际需要，可申请退费。 参保单位可于2月17日至29日登录“北京市社会保险网上服务平台”（http：//fuwu.rsj.beijing.gov.cn/csibiz/home/），选择“我要申请退回缴费或申请延期至3月底”，按要求填写相关信息，提交退费申请。申请退费的参保…	903
118	上海市民政局关于下达2020年市政府养老服务类实事项目任务指标的通知	上海市	地方工作文件	上海市民政局	2020.02.14	https://www.pkulaw.com/lar/c59667261c94e07276116a5f3e9df97abdfb.html	上海市民政局关于下达2020年市政府养老服务类实事项目任务指标的通知上海市民政局关于下达2020年市政府养老服务类实事项目任务指标的通知各区民政局： 2020年本市将“新增7000张养老床位、50家社区综合为老服务中心、200个社区老年助餐场所，改建2000张认知障碍照护床位”列入市政府实事项目。为确保上述任务有效落实，现将各区指标分解下发（详见附件），请按照执行，并于每月25日前上报截至当月项目推进情况，确保按时保质完成。 附件：2020年市政府养老服务类实事项目任务指标分解表上海市民政局2020年2月14日 附件 2020年市政府养老服务类实事项目任务指标分解表区新增7000张养老床位新增50家社区综合为老服务中心新增200个社区老年助餐场所改建2000张认知障碍照护床位浦东新区1000420320徐汇区-28100长宁区200-10100普陀区600514100虹口区7051080…	529
119	北京市民政局关于发布2019年度北京市星级养老机构名单的公告	北京市	地方工作文件	北京市民政局	2020.02.12	https://www.pkulaw.com/lar/58f5d7fbc744ca9c83ac7f7522b968bebdfb.html	北京市民政局关于发布2019年度北京市星级养老机构名单的公告北京市民政局关于发布2019年度北京市星级养老机构名单的公告 根据民政部《关于加快建立全国统一养老机构等级评定体系的指导意见》、《养老机构等级评定与划分》国家标准及北京市民政局《关于做好养老服务机构服务质量星级评定工作的通知》等相关文件，2019年，北京市新评定星级养老机构139家，其中五星级4家，四星级9家，三星级9家，二星级99家，一星级18家。截至2019年12月31日，北京市共有星级养老机构339家，其中五星级8家，四星级18家，三星级13家，二星级237家，一星级63家。现将北京市星级养老机构名单公告如下，欢迎社会各界监督。北京市民政局2020年2月12日 北京市星级养老机构名单 五星级（8家）： 1.北京市第一社会福利院 2.北京一福寿山福海养老服务中心 3.北京市朝阳区双井恭和苑 4.北京市朝阳区恭和老年公寓 5.…	6838
120	黑龙江省银行业协会关于疫情防控期间养老金支取的倡议书	黑龙江省	地方工作文件	黑龙江省银行业协会	2020.02.11	https://www.pkulaw.com/lar/b59110bf5ca3241f8138af0837c63394bdfb.html	黑龙江省银行业协会关于疫情防控期间养老金支取的倡议书黑龙江省银行业协会关于疫情防控期间养老金支取的倡议书 目前正处于疫情防控的关键时期，全国上下众志成城，抗击疫情。在此期间恰逢养老金发放高峰期，为降低交叉传染风险，根据省政府关于抗击新型冠状病毒肺炎的相关规定，黑龙江省银行业协会向全体退休职工和银行业金融机构提出以下倡议： 一、为最大限度降低人员聚集造成的交叉感染风险，建议全市退休职工朋友们，在退休金发放后，尽量避免在银行网点柜台支取现金。可通过自动取款机支取养老金，也可以绑定微信银行、手机银行等线上工具，还可绑定微信、支付宝等支付工具，即可在线转账、缴费免去使用现金可能带来的细菌病毒传播风险。银行业金融机构工作人员做好答疑释问、宣传解释和疏导，做好特殊时期的客户服务。 二、请各位退休职工朋友们在此期间不扎堆、错峰办理，因特殊时期网点营业时间调整，如需办理业务，请您提前通过官方渠道查询；办…	902
121	广东省民政厅转发《养老机构新型冠状病毒感染的肺炎疫情防控指南(第二版)》的通知	广东省	地方规范性文件	广东省民政厅	2020.02.10	https://www.pkulaw.com/lar/b89d3a7ada028d486dbcf94ac1921299bdfb.html	广东省民政厅转发《养老机构新型冠状病毒感染的肺炎疫情防控指南(第二版)》的通知广东省民政厅转发《养老机构新型冠状病毒感染的肺炎疫情防控指南（第二版）》的通知（粤民电〔2020〕10号）各地级以上市民政局，省社会福利服务中心、省杨村社会福利院： 现将民政部印发的《养老机构新型冠状病毒感染的肺炎疫情防控指南（第二版）》转发给你们，结合我省实际提出以下意见，请一并认真抓好落实。 一、及时传达贯彻落实。要及时将《养老机构新型冠状病毒感染的肺炎疫情防控指南（第二版）》传达到辖区内的每家养老机构，督促养老机构贯彻落实到位并在《全国养老机构业务管理信息系统》中如实填报完成情况。民政部将在3天内，通过《全国养老机构业务管理信息系统》，对每个省随机抽10家养老机构，抽查询问知悉、落实《养老机构新型冠状病毒感染的肺炎疫情防控指南（第二版）》情况、系统填报情况及疫情防控遇到的困难和问题。 二、加强敬老院及民办…	896
122	河北省财政厅关于下达2020年省级财政养老服务体系建设补助资金的通知	河北省	地方工作文件	河北省财政厅	2020.02.10	https://www.pkulaw.com/lar/cf3ef794139316908bfead299c2a2a74bdfb.html	河北省财政厅关于下达2020年省级财政养老服务体系建设补助资金的通知河北省财政厅关于下达2020年省级财政养老服务体系建设补助资金的通知（冀财社〔2020〕19号）各市（含定州、辛集市）、省财政直管县财政局，雄安新区改发局： 为贯彻落实《河北省民政厅河北省财政厅关于省级财政支持养老服务体系建设改革的实施意见》（冀民〔2019〕107号）等有关要求，加快推进我省养老服务体系建设，现下达你市、县2020年省级财政养老服务体系建设补助资金**万元。现将有关事项通知如下： 一、该项资金统筹用于养老服务体系建设及社区和居家养老工程。 二、请将该项资金中一般公共预算列入2020年政府收支分类科目第1100248项“社会保障和就业共同财政事权转移支付收入”科目，支出列第2081002项“老年福利”科目；福彩公益金列入2020年政府收支分类科目第2296002项“用于社会福利的彩票公益金支出”科目。 三…	7564
123	广东省人力资源和社会保障厅、国家税务总局广东省税务局关于延长城乡居民基本养老保险申报缴费时间的公告	广东省	地方工作文件	国家税务总局广东省税务局	2020.02.06	https://www.pkulaw.com/lar/0fc017ff14391514135672cc272af41fbdfb.html	广东省人力资源和社会保障厅、国家税务总局广东省税务局关于延长城乡居民基本养老保险申报缴费时间的公告广东省人力资源和社会保障厅、国家税务总局广东省税务局关于延长城乡居民基本养老保险申报缴费时间的公告（广东省人力资源和社会保障厅、国家税务总局广东税务局公告2020年第2号2020年2月6日）广东省人力资源和社会保障厅、国家税务总局广东省税务局关于延长城乡居民基本养老保险申报缴费时间的公告	193
124	湖南省社会保险服务中心关于做好新冠病毒肺炎疫情期间工伤保险和企业职工养老保险经办工作的通知	湖南省	地方规范性文件	湖南省社会保险服务中心	2020.02.04	https://www.pkulaw.com/lar/afa4aadf09ed53de268da13a49fd0449bdfb.html	湖南省社会保险服务中心关于做好新冠病毒肺炎疫情期间工伤保险和企业职工养老保险经办工作的通知湖南省社会保险服务中心关于做好新冠病毒肺炎疫情期间工伤保险和企业职工养老保险经办工作的通知（湘社险函〔2020〕5号 2020年2月4日）湖南省社会保险服务中心关于做好新冠病毒肺炎疫情期间工伤保险和企业职工养老保险经办工作的通知	159
125	宁夏回族自治区应对新型冠状病毒感染的肺炎疫情工作指挥部办公室公告——关于进一步规范养老机构等民政服务机构疫情防控，有效防止病毒传播扩散的公告	宁夏回族自治区	地方规范性文件	宁夏回族自治区应对新型冠状病毒感染的肺炎疫情工作指挥部	2020.01.29	https://www.pkulaw.com/lar/8a40661c89ee2d4e7292e0806f2680aabdfb.html	宁夏回族自治区应对新型冠状病毒感染的肺炎疫情工作指挥部办公室公告——关于进一步规范养老机构等民政服务机构疫情防控，有效防止病毒传播扩散的公告宁夏回族自治区应对新型冠状病毒感染的肺炎疫情工作指挥部办公室公告 为进一步规范养老机构等民政服务机构疫情防控，有效防止病毒传播扩散，现将有关事项通告如下： 一、全面实施封闭式管理。全区各类养老服务、儿童福利、流浪乞讨救助、社会福利（精神卫生）等民政服务机构实施封闭式管理，一律不接待走访、慰问和探视的外来人员，养老服务机构暂停接受新入住老人。回家过年的老人，暂不返回养老服务机构，应居家留观。鼓励亲属利用电话、微信等通讯手段开展亲情化沟通服务。 二、暂停民政服务机构集体活动。到养老服务、儿童福利等服务机构的志愿服务、看望慰问等活动一律不再接待，机构内计划组织的外出及集体性活动一律取消。有条件的暂停餐厅集中用餐，开展送餐服务。老年饭桌、老年人日间照料中心、…	577
126	河北省民政厅关于进一步加强养老机构和儿童福利机构等民政服务机构封闭管理的通知	河北省	地方规范性文件	河北省民政厅	2020.01.28	https://www.pkulaw.com/lar/4a5d58b9e0bccd7a6661005d4fd191c3bdfb.html	河北省民政厅关于进一步加强养老机构和儿童福利机构等民政服务机构封闭管理的通知河北省民政厅关于进一步加强养老机构和儿童福利机构等民政服务机构封闭管理的通知各市（含定州、辛集市）民政局，雄安新区公共服务局： 为认真贯彻执行党中央、国务院和省委、省政府关于新型冠状病毒感染的肺炎疫情防控工作重大决策部署，坚决打赢疫情防控狙击战，在全面落实省民政厅《关于应对重大突发公共卫生事件一级响应强化新型冠状病毒感染的肺炎疫情防控工作的紧急通知》（冀民传〔2020〕6号）和《关于应对重大突发公共卫生事件一级响应做好新型冠状病毒感染的肺炎疫情防控的工作方案》基础上，从1月28日18时起，对全省养老服务机构、儿童福利机构和托养机构实施封闭管理，加强救助站、殡葬服务机构、婚姻登记机构、福利彩票销售场所防控工作。现将有关要求通知如下： 一、养老机构封闭管理措施 （一）认真贯彻落实民政部办公厅《养老机构新型状病毒感染的…	1872
127	湖南省社会保险服务中心关于做好新型冠状病毒肺炎疫情防控期间企业职工基本养老保险和工伤保险经办服务工作的通知	湖南省	地方规范性文件	湖南省社会保险服务中心	2020.01.28	https://www.pkulaw.com/lar/829608a61ec0b31aba9085ec48261d2abdfb.html	湖南省社会保险服务中心关于做好新型冠状病毒肺炎疫情防控期间企业职工基本养老保险和工伤保险经办服务工作的通知湖南省社会保险服务中心关于做好新型冠状病毒肺炎疫情防控期间企业职工基本养老保险和工伤保险经办服务工作的通知（湘社险函〔2020〕4号）各市州企业职工基本养老保险经办机构、工伤保险经办机构，省直管参保单位： 根据习近平总书记关于新型冠状病毒感染的肺炎疫情防控工作的重要指示和党中央、国务院决策部署，按照省委、省政府和省人社厅关于做好疫情防控工作的要求，为保障广大参保企业和职工养老保险、工伤保险权益不受影响，助力疫情防控工作，省社保中心决定，在新型冠状病毒肺炎防治期间实施以下措施。 一、切实发挥工伤保险救治作用 根据《人社部财政部国家卫健委关于因履行工作职责感染新型冠状病毒肺炎的医护及相关工作人员有关保障问题的通知》（人社部函﹝2020﹞11号，以下简称《通知》）精神，在新型冠状病毒肺炎预…	1043
128	天津市人社局、天津市医保局关于在新型冠状病毒感染肺炎疫情防控期间办理基本养老金领取手续有关问题的通知	天津市	地方规范性文件	天津市医疗保障局	2020.01.28	https://www.pkulaw.com/lar/a0034147b557f0799440f103b10fde41bdfb.html	天津市人社局、天津市医保局关于在新型冠状病毒感染肺炎疫情防控期间办理基本养老金领取手续有关问题的通知天津市人社局、天津市医保局关于在新型冠状病毒感染肺炎疫情防控期间办理基本养老金领取手续有关问题的通知（津人社办发〔2020〕11号）各区人力资源和社会保障局、医疗保障局，有关单位： 按照《天津市应对新型冠状病毒感染的肺炎应急预案》，自2020年1月24日零时起，我市启动重大突发公共卫生事件一级响应。按照一级响应相关工作要求，为减少人群聚集，降低疫情传播风险，现将疫情防控期间办理基本养老金领取手续有关问题通知如下： 一、自即日起，参加企业职工基本养老保险、机关事业单位基本养老保险、城乡居民基本养老保险的人员，满足待遇领取条件后，经本人同意，可以后延办理基本养老金领取手续。对于后延办理手续的，基本养老金自满足待遇领取条件次月起补发。 二、对于正常办理基本养老金领取手续的人员，各区人社局、社保经…	753
129	山西省民政厅关于进一步加强养老机构疫情防控措施的通知	山西省	地方规范性文件	山西省民政厅	2020.01.27	https://www.pkulaw.com/lar/4d58f80827caa579ffed5c1af71712f5bdfb.html	山西省民政厅关于进一步加强养老机构疫情防控措施的通知山西省民政厅关于进一步加强养老机构疫情防控措施的通知各市民政局： 为贯彻落实习近平总书记在中央政治局常委会上对新型冠状病毒感染的肺炎疫情防控做出的重要指示精神，依照省委省政府启动疫情防控一级响应的要求和统一部署，现就做好我省养老服务机构疫情防控工作的最新要求通知如下： 一、具体措施 （一）严格管理 一是严格进行入口管控。全省所有养老机构自文件下发之日起一律实行全封闭式管理，各市民政局要统一发布通告，养老机构要通过张贴告示、电话、微信等方式告知老人及家属，不得接待走访、慰问和探视老人的外来人员。可引导老人子女和亲属利用微信视频、电话拜年等方式慰问。取消活力老人的外出，不接收新入住老年人。春节回家老年人，生活能够自理的，先居家养老，暂不重新安排入住；失能失智和部分失能失智的老年人，确需回院时应向家属询问春节期间接触人员情况，同时安排做14天…	1126
130	北京市民政局关于做好全市养老机构封闭式管理的通知	北京市	地方规范性文件	北京市民政局	2020.01.26	https://www.pkulaw.com/lar/4cb7a98f55b494dcccd45b1ae70d06ddbdfb.html	北京市民政局关于做好全市养老机构封闭式管理的通知北京市民政局关于做好全市养老机构封闭式管理的通知各区民政局，市社会福利事务管理中心： 为做好新型冠状病毒肺炎疫情防控工作，保障老年人生命安全和身体健康，自2020年1月27日零时起，全市养老机构实施封闭式管理，做到“三不”： 1.不得接待走访、慰问和探视老年人的外来人员（含老年人家属、朋友）。老年人的探视物品可在指定区域登记代转（老人病重、就诊诊疗等特殊情况除外）。 2.院内老年人不得离院外出。确因身体原因需外出看病的，院内工作人员要做好防护和隔离观察措施。 3.不再接收新入住老年人。 本市社区养老服务驿站（含农村幸福晚年驿站）有老年人托养的，参照养老机构进行封闭式管理并暂停其他对外服务。 解除封闭管理日期，视疫情另行通知。北京市民政局2020年1月26日	362
131	四川省民政厅养老服务处关于实施全省养老机构全封闭式管理的通知	四川省	地方工作文件	四川省民政厅	2020.01.25	https://www.pkulaw.com/lar/0bd34816eabbfbbd86dad05139e66207bdfb.html	四川省民政厅养老服务处关于实施全省养老机构全封闭式管理的通知四川省民政厅养老服务处关于实施全省养老机构全封闭式管理的通知各市（州）民政局养老服务科（处）： 我省新型冠状病毒肺炎疫情防控已进入一级响应。老年人是易感人群，为切断病毒可能传播途径，保障老年人生命安全和身体健康，按照民政部要求，自2020年1月26日12点起，经请示当地党委政府同意，各地可对养老机构实施全封闭式管理。 一是加强全封闭式管理。各地民政部门要统一发布通告，养老机构要通过张贴告示、电话、微信等方式告知老人及家属。实施全封闭管理的养老机构，除工作人员外，外部人员（含老年人家属、朋友）不安排探访进入。取消活力老人的外出，不接收新入住老年人。春节回家老年人，生活能够自理的，先居家养老，暂不重新安排入住；失能失智和部分失能失智的老年人，确需回院时应该详细记录外出路线以及接触到的人群，同时做14天房间内医学观察。凡接触过来自武汉…	1032
132	安徽省人力资源和社会保障厅转发人力资源社会保障部办公厅《关于职工基本养老保险关系转移接续有关问题的补充通知》的通知	安徽省	地方规范性文件	安徽省人力资源和社会保障厅	2020.01.22	https://www.pkulaw.com/lar/dd913729f8809544a25e7f299f7359c8bdfb.html	安徽省人力资源和社会保障厅转发人力资源社会保障部办公厅《关于职工基本养老保险关系转移接续有关问题的补充通知》的通知安徽省人力资源和社会保障厅转发人力资源社会保障部办公厅《关于职工基本养老保险关系转移接续有关问题的补充通知》的通知（皖人社秘〔2020〕21号）各市、县（市、区）人力资源社会保障局： 现将人力资源社会保障部办公厅《关于职工基本养老保险关系转移接续有关问题的补充通知》（人社厅发〔2019〕94号，以下简称《补充通知》）转发给你们，并提出以下意见，请一并贯彻执行。 一、为更好保障流动就业人员基本养老保险权益及基金安全，《补充通知》对存在补缴费人员养老保险关系转移接续、重复领取基本养老保险待遇处理、经办管理和基金监管等方面提出新的更高要求，各地要高度重视，认真学习领会，准确把握政策，确保参保人员基本养老保险关系转移接续有序顺畅。 二、参保人员在省内跨市转移接续基本养老保险关系时，执…	883
133	四川省民政厅办公室关于做好春节期间养老机构安全管理工作的通知	四川省	地方工作文件	四川省民政厅	2020.01.21	https://www.pkulaw.com/lar/d86d398060cf2a751d57814675ec59b7bdfb.html	四川省民政厅办公室关于做好春节期间养老机构安全管理工作的通知四川省民政厅办公室关于做好春节期间养老机构安全管理工作的通知各市（州）民政局： 2020年春节将至，为切实做好养老机构春节期间安全管理工作，有效做好疫情防控，坚决遏制各类安全事故，确保老年人过上一个平安欢乐祥和的新春佳节，现就有关工作通知如下： 一、提高政治站位，落实领导责任 岁末年初历来是安全生产的关键时期，受低温等影响，养老机构安全事故易发多发。各地要切实加强春节期间养老机构安全管理的组织领导，要提高特殊时期新型冠状病毒感染的肺炎防控工作的认识，严格落实主管部门监管责任，通过会议、培训、电话随访、书面告知等方式提醒养老机构主要负责人履行安全生产主体责任。完善应急预案，细化措施，明确到人。进一步加强对散居特困人员巡访制度，采取电话问候、上门看望等方式，及时了解其生活情况。 二、落实制度规范，保证管理安全 各地民政部门要进一步加…	997
134	上海市发展和改革委员会、上海市民政局关于本市养老服务机构执行水、电、管道燃气、有线电视等价格标准的通知	上海市	地方规范性文件	上海市民政局	2020.01.21	https://www.pkulaw.com/lar/091418f36bb42b6e4a19d16802145edfbdfb.html	上海市发展和改革委员会、上海市民政局关于本市养老服务机构执行水、电、管道燃气、有线电视等价格标准的通知上海市发展和改革委员会、上海市民政局关于本市养老服务机构执行水、电、管道燃气、有线电视等价格标准的通知（沪发改价管〔2020〕2号）各区发展改革委、民政局，市（区）各供水、供电、供气、有线电视、电信经营企业： 为贯彻《国务院办公厅关于推进养老服务发展的意见》（国办发〔2019〕5号）、《上海市深化养老服务实施方案（2019-2022年）》（沪府规〔2019〕26号）要求，依据《上海市老年人权益保障条例》、《上海市养老机构条例》等有关规定，现就本市养老服务机构执行水、电、管道燃气、有线电视等价格标准及相关事项通知如下： 一、适用范围 本通知所称养老服务机构，是指在本市行政区域内，由依法设立的法人或其他组织依托固定设施为老年人提供生活照料、康复护理、助餐助行、紧急救援、精神慰藉等服务的机构，…	2130
135	北京市民政局关于进一步做好养老机构运营补贴工作的通知	北京市	地方规范性文件	北京市民政局	2020.01.19	https://www.pkulaw.com/lar/e3c937abeaee8c1f4e05313f1932a446bdfb.html	北京市民政局关于进一步做好养老机构运营补贴工作的通知北京市民政局关于进一步做好养老机构运营补贴工作的通知（京民养老发〔2020〕16号）各区民政局： 为贯彻落实《北京市养老机构运营补贴管理办法》，进一步规范养老机构运营补贴发放和使用管理，现就有关事项通知如下： 一、进一步厘清养老机构运营补贴对象范围 （一）明确补贴范围。具有法人资质的社会办非营利性养老机构、社会办营利性养老机构、公办（建）民营养老机构收住老年人、残疾人的，均可申请养老机构运营补贴。 （二）把准认定标准。2019年1月1日之前成立的养老机构，其机构许可证仍在有效期的，可申请养老机构运营补贴；其许可证已过期的，应依法备案后方可申请运营补贴。2019年1月1日后新设立的养老机构，应在市场监管部门或民政部门登记注册，并在民政部门依法备案后，方可申请运营补贴。 （三）做好残疾人服务机构运营补贴管理工作。残疾人服务机构等同养老机构享…	5286
136	广西壮族自治区人力资源和社会保障厅关于公布2019年度城乡居民基本养老保险个人账户记账利率的通知	广西省	地方规范性文件	广西壮族自治区人力资源和社会保障厅	2020.01.10	https://www.pkulaw.com/lar/a82b4a92d15b7265b005a1d687e4b266bdfb.html	广西壮族自治区人力资源和社会保障厅关于公布2019年度城乡居民基本养老保险个人账户记账利率的通知广西壮族自治区人力资源和社会保障厅关于公布2019年度城乡居民基本养老保险个人账户记账利率的通知（桂人社发〔2020〕2号）各市、县（市、区）人力资源和社会保障局，自治区社会保险事业管理中心，自治区人力资源和社会保障信息中心： 为做好2019年度城乡居民基本养老保险个人账户计息工作，现就有关事项通知如下： 根据有关规定，城乡居民基本养老保险个人账户储存额应按国家规定计息，目前参考中国人民银行公布的当年1月1日金融机构人民币一年期存款利率计息。结合目前全区各地城乡居民养老保险基金存款现状，根据广西农村信用社公布广西农村合作金融机构人民币存款利率表，2019年计入个人账户的城乡居民基本养老保险基金利息按月利率0.1875%计算（年利率为2.25%）。 根据《财政部、人力资源社会保障部、国家卫生计生…	669
137	山西省人力资源和社会保障厅关于全省企业职工养老保险省集中信息系统上线切换的公告	山西省	地方工作文件	山西省人力资源和社会保障厅	2020.01.09	https://www.pkulaw.com/lar/3312d451a4c6355e716963ff51cdba82bdfb.html	山西省人力资源和社会保障厅关于全省企业职工养老保险省集中信息系统上线切换的公告山西省人力资源和社会保障厅关于全省企业职工养老保险省集中信息系统上线切换的公告全省各企业职工养老保险参保单位、参保人员： 为了贯彻落实省政府有关完善企业职工养老保险省级统筹制度的要求，全省企业职工养老保险省集中信息系统将于2020年1月10日0：00到2020年1月31日24：00进行上线切换。在系统切换期间，全省各级企业养老保险经办机构窗口和网上经办大厅暂停办理所有业务，暂停收取企业养老保险费，暂停所有费用支付；“民生山西”APP和“山西人社”微信公众号也暂停企业养老保险相关查询、参保证明打印等服务。2020年2月1日0：00起，以上暂停业务全省全部恢复正常办理。 由此带来不便，敬请谅解。 特此公告山西省人力资源和社会保障厅2020年1月9日	368
138	安徽省财政厅、安徽省人力资源社会保障厅、国家税务总局安徽省税务局关于印发《安徽省企业职工基本养老保险预算管理办法》和《安徽省企业职工基本养老保险责任分担办法》的通知	安徽省	地方规范性文件	国家税务总局安徽省税务局	2020.01.07	https://www.pkulaw.com/lar/3d3367660dd4e89190b1ca795b7b3e8bbdfb.html	安徽省财政厅、安徽省人力资源社会保障厅、国家税务总局安徽省税务局关于印发《安徽省企业职工基本养老保险预算管理办法》和《安徽省企业职工基本养老保险责任分担办法》的通知安徽省财政厅、安徽省人力资源和社会保障厅、国家税务总局安徽省税务局关于印发《安徽省企业职工基本养老保险预算管理办法》和《安徽省企业职工基本养老保险责任分担办法》的通知（皖财社〔2020〕9号）各县财政局、人力资源和社会保障局、税务局： 为确保企业职工基本养老保险省级统收统支工作平稳衔接、有序推进，根据《安徽省人民政府关于进一步规范企业职工基本养老保险省级统筹制度的实施意见》（皖政〔2019〕70号）文件精神，经省政府同意，现将《安徽省企业职工基本养老保险预算管理办法》和《安徽省企业职工基本养老保险责任分担办法》印发给你们，请认真遵照执行。 安徽省财政厅 安徽省人力资源和社会保障厅 国家税务总局安徽省税务局 2020年1月7日 …	6058
139	广东省人力资源和社会保障厅、广东省财政厅、国家税务总局广东省税务局关于印发《广东省城乡居民基本养老保险基金市级管理实施意见》的通知	广东省	地方规范性文件	国家税务总局广东省税务局	2019.12.31	https://www.pkulaw.com/lar/d2e30491b3c693b873f76665cc392355bdfb.html	广东省人力资源和社会保障厅、广东省财政厅、国家税务总局广东省税务局关于印发《广东省城乡居民基本养老保险基金市级管理实施意见》的通知广东省人力资源和社会保障厅、广东省财政厅、国家税务总局广东省税务局关于印发《广东省城乡居民基本养老保险基金市级管理实施意见》的通知各地级以上市人民政府，省直各有关单位，中国人民银行广州分行： 经省人民政府同意，现将《广东省城乡居民基本养老保险基金市级管理实施意见》印发给你们，请认真贯彻落实。广东省人力资源和社会保障厅广东省财政厅国家税务总局广东省税务局2019年12月31日 广东省城乡居民基本养老保险基金市级管理实施意见 为完善我省城乡居民基本养老保险制度，推动我省城乡居民基本养老保险制度区域平衡协调发展，根据《国务院关于建立统一的城乡居民基本养老保险制度的意见》（国发〔2014〕8号）和《广东省人民政府关于修订＜广东省城乡居民社会养老保险实施办法＞的通知》（…	3148
140	广西壮族自治区财政厅、广西壮族自治区人力资源和社会保障厅、国家税务总局广西壮族自治区税务局关于印发广西壮族自治区企业职工基本养老保险奖补资金管理办法的通知	广西省	地方规范性文件	国家税务总局广西壮族自治区税务局	2019.12.31	https://www.pkulaw.com/lar/0702f9d750e3b391f35d48ab4e7a2cd0bdfb.html	广西壮族自治区财政厅、广西壮族自治区人力资源和社会保障厅、国家税务总局广西壮族自治区税务局关于印发广西壮族自治区企业职工基本养老保险奖补资金管理办法的通知广西壮族自治区财政厅、广西壮族自治区人力资源和社会保障厅、国家税务总局广西壮族自治区税务局关于印发广西壮族自治区企业职工基本养老保险奖补资金管理办法的通知（桂财规〔2019〕4号）各市财政局、人力资源和社会保障局，国家税务总局广西壮族自治区各市税务局： 为贯彻落实国务院关于建立企业职工基本养老保险基金中央调剂制度有关工作要求，进一步完善奖惩考核机制，调动各市加强企业养老保险基金管理的积极性，促进基金持续健康发展，结合《广西壮族自治区人力资源和社会保障厅广西壮族自治区财政厅广西壮族自治区统计局关于贯彻企业职工基本养老保险基金中央调剂制度实施办法的通知》（桂人社函〔2018〕352号）和我区企业养老保险政府责任分担办法等有关规定，对《广西壮…	6075
141	黑龙江省财政厅、黑龙江省人力资源和社会保障厅关于印发《企业职工基本养老保险基金省级统收统支暂行办法》的通知	黑龙江省	地方规范性文件	黑龙江省人力资源和社会保障厅	2019.12.31	https://www.pkulaw.com/lar/ec239f555dd441ba937d313bc8429a04bdfb.html	黑龙江省财政厅、黑龙江省人力资源和社会保障厅关于印发《企业职工基本养老保险基金省级统收统支暂行办法》的通知黑龙江省财政厅、黑龙江省人力资源和社会保障厅关于印发《企业职工基本养老保险基金省级统收统支暂行办法》的通知（黑财规审〔2019〕19号）各市（地）、县（市）财政局、人力资源社会保障局、北大荒农垦集团总公司（农垦总局）： 为贯彻落实《黑龙江省人民政府关于完善企业职工基本养老保险省级统筹制度的通知》（黑政规〔2019〕10号），我们研究制定了《企业职工基本养老保险基金省级统收统支暂行办法》，现印发给你们，请遵照执行。黑龙江省财政厅黑龙江省人力资源和社会保障厅2019年12月31日 企业职工基本养老保险基金省级统收统支暂行办法 第一条 按照《黑龙江省人民政府关于完善企业职工基本养老保险省级统筹制度的通知》（黑政规〔2019〕10号）要求，结合我省实际，制定本办法。 第二条 全省（不含农垦系…	1925
142	江西省人民政府关于印发江西省企业职工基本养老保险基金省级统收统支实施方案的通知	江西省	地方规范性文件	江西省人民政府	2019.12.31	https://www.pkulaw.com/lar/035a2233ace14767c0e868d453f97207bdfb.html	江西省人民政府关于印发江西省企业职工基本养老保险基金省级统收统支实施方案的通知江西省人民政府关于印发江西省企业职工基本养老保险基金省级统收统支实施方案的通知（赣府字[2019]71号）各市、县（区）人民政府，省政府各部门： 现将《江西省企业职工基本养老保险基金省级统收统支实施方案》印发给你们，请认真贯彻执行。 2019年12月31日 江西省企业职工基本养老保险基金省级统收统支实施方案 为全面贯彻落实党中央、国务院关于企业职工基本养老保险省级统筹改革的决策部署，推动我省企业职工基本养老保险制度持续健康发展，根据《国务院关于建立企业职工基本养老保险基金中央调剂制度的通知》（国发〔2018〕18号）及《人力资源社会保障部财政部国家税务总局关于规范企业职工基本养老保险省级统筹制度的通知》（人社部发〔2019〕112号）规定，结合我省实际，现就我省企业职工基本养老保险基金（以下简称基金）省级统收统…	4552
143	江西省人民政府办公厅关于印发加快推进我省企业职工基本养老保险参保扩面工作实施方案的通知	江西省	地方规范性文件	江西省人民政府	2019.12.31	https://www.pkulaw.com/lar/85aa17479b85c6fdd799f5433e1c1621bdfb.html	江西省人民政府办公厅关于印发加快推进我省企业职工基本养老保险参保扩面工作实施方案的通知江西省人民政府办公厅关于印发加快推进我省企业职工基本养老保险参保扩面工作实施方案的通知（赣府厅字[2019]117号）各市、县（区）人民政府，省政府各部门： 《加快推进我省企业职工基本养老保险参保扩面工作实施方案》已经省政府同意，现印发给你们，请认真贯彻执行。 2019年12月31日 加快推进我省企业职工基本养老保险参保扩面工作实施方案 为切实提高我省企业职工基本养老保险参保率，维护企业和职工合法权益，促进养老保险事业可持续发展，提升公平竞争的营商环境，根据《中华人民共和国社会保险法》《社会保险费申报缴纳管理规定》（人社部令第20号）、《人力资源社会保障部财政部国家税务总局关于规范企业职工基本养老保险省级统筹制度的通知》（人社部发〔2019〕112号）等相关规定，结合我省实际，制定本方案。 一、工作目标…	4268
144	云南省财政厅、云南省民政厅关于印发《云南省养老服务机构运营资助资金管理办法(试行)》的通知	云南省	地方规范性文件	云南省民政厅	2019.12.31	https://www.pkulaw.com/lar/8eade41db2a6fb1211118a6bd1d03b62bdfb.html	云南省财政厅、云南省民政厅关于印发《云南省养老服务机构运营资助资金管理办法(试行)》的通知云南省财政厅、云南省民政厅关于印发《云南省养老服务机构运营资助资金管理办法（试行）》的通知（云财规[2019]7号）各州（市）财政局、民政局： 为扶持和促进本省养老服务机构健康规范发展，破解有关瓶颈问题，创新服务管理方式，引导养老服务机构不断提升服务质量，规范资助资金管理，提高资金使用效益，根据国家有关法律制庋规定，云南省财政厅会同云南省民政厅制定了《云南省养老服务机构运营资助资金管理办法》（试行），现予印发，请遵照执行。 附件：云南省养老服务机构运营资助资金管理办法（试行）云南省财政厅云南省民政厅2019年12月31日	310
145	上海市人力资源和社会保障局、上海市财政局关于对本市城乡居民养老保险领取养老金人员发放2020年度一次性节日补助费的通知	上海市	地方规范性文件	上海市财政局	2019.12.31	https://www.pkulaw.com/lar/1be43e7e839badffc966b45eed7f0e6abdfb.html	上海市人力资源和社会保障局、上海市财政局关于对本市城乡居民养老保险领取养老金人员发放2020年度一次性节日补助费的通知上海市人力资源和社会保障局、上海市财政局关于对本市城乡居民养老保险领取养老金人员发放2020年度一次性节日补助费的通知（沪人社规〔2019〕42号）各区人民政府，市社会保险事业管理中心： 经市政府同意，现决定对本市城乡居民养老保险领取养老金人员发放2020年度一次性节日补助费。有关事项通知如下： 一、范围和对象 参加本市城乡居民养老保险，并于2019年底以前按规定办理按月领取养老金手续的人员。 二、补助标准 一次性节日补助费金额每人为300元。 三、资金列支渠道 按本通知规定发放的一次性节日补助费所需费用由市和区两级财政按照各50%的比例分担，其中区级财政承担部分由市级财政先行列支，次年通过市与区财力结算上解。 本通知自2020年1月1日起施行。有效期至2020年12月3…	440
146	广东省民政厅、广东省地方金融监督管理局关于认真防范和处置养老服务领域非法集资工作的通知	广东省	地方工作文件	广东省地方金融监督管理局	2019.12.30	https://www.pkulaw.com/lar/11e8051bdf84be5fc859422647c14d00bdfb.html	广东省民政厅、广东省地方金融监督管理局关于认真防范和处置养老服务领域非法集资工作的通知广东省民政厅、广东省地方金融监督管理局关于认真防范和处置养老服务领域非法集资工作的通知（粤民电〔2019〕28号）各地级以上市民政局、金融局： 近年来，随着养老服务业不断发展，我省一些地方的养老机构不时发生以养老服务为名，针对老年人的非法集资行为，严重扰乱养老服务市场，损害了老年人合法权益。为进一步防范养老机构发生非法集资行为，现提出以下工作要求，请认真抓好落实。 一、强化宣传，加强防范。各地民政、金融监管部门要联合开展养老服务领域防范非法集资宣传工作，加强法律政策解读，丰富宣传手段和渠道，在社区老年人集中的场所通过以案说法等方式介绍非法集资的特征、表现形式和常见手段，提高老年人及其家人有效识别养老服务机构非法集资行为的能力。充分发挥社会舆论监督作用，鼓励群众积极举报养老服务机构非法集资行为。 二、明确…	938
147	广西壮族自治区民政厅、广西壮族自治区发展和改革委员会、广西壮族自治区财政厅关于印发《广西壮族自治区养老设施公建民营实施办法(试行)》的通知	广西省	地方规范性文件	广西壮族自治区财政厅	2019.12.30	https://www.pkulaw.com/lar/f858fa5874a3d1fe54324e7339605f38bdfb.html	广西壮族自治区民政厅、广西壮族自治区发展和改革委员会、广西壮族自治区财政厅关于印发《广西壮族自治区养老设施公建民营实施办法(试行)》的通知广西壮族自治区民政厅、广西壮族自治区发展和改革委员会、广西壮族自治区财政厅关于印发《广西壮族自治区养老设施公建民营实施办法（试行）》的通知（桂民规[2019]9号）各市、县（市、区）民政局、发展改革委、财政局： 现将《广西壮族自治区养老设施公建民营实施办法（试行）》印发给你们，请认真贯彻落实。广西壮族自治区民政厅广西壮族自治区发展和改革委员会广西壮族自治区财政厅2019年12月30日广西壮族自治区养老设施公建民营实施办法（试行）	286
148	广西壮族自治区人力资源和社会保障厅、广西壮族自治区财政厅关于规范企业职工基本养老保险若干政策的通知	广西省	地方规范性文件	广西壮族自治区财政厅	2019.12.30	https://www.pkulaw.com/lar/781e9d725f408b200fdff5bffc250247bdfb.html	广西壮族自治区人力资源和社会保障厅、广西壮族自治区财政厅关于规范企业职工基本养老保险若干政策的通知广西壮族自治区人力资源和社会保障厅、广西壮族自治区财政厅关于规范企业职工基本养老保险若干政策的通知（桂人社规〔2019〕26号）各市、县人民政府，自治区人民政府各组成部门、各直属机构： 根据《中华人民共和国社会保险法》（中华人民共和国主席令第三十五号）、《国务院办公厅关于印发降低社会保险费率综合方案的通知》（国办发〔2019〕13号）、《人力资源社会保障部财政部国家税务总局关于规范企业职工基本养老保险省级统筹制度的通知》（人社部发〔2019〕112号）和《广西壮族自治区人民政府关于规范企业职工基本养老保险自治区级统筹制度的通知》（桂政发〔2019〕51号）等规定，经自治区人民政府同意，现就我区规范企业职工基本养老保险若干政策通知如下： 一、统一参保缴费政策 （一）广西行政区域范围内用人单位及…	3753
149	黑龙江省人民政府关于完善企业职工基本养老保险省级统筹制度的通知	黑龙江省	地方规范性文件	黑龙江省人民政府	2019.12.30	https://www.pkulaw.com/lar/b2efd35c565157edb32129e14606b794bdfb.html	黑龙江省人民政府关于完善企业职工基本养老保险省级统筹制度的通知黑龙江省人民政府关于完善企业职工基本养老保险省级统筹制度的通知（黑政规〔2019〕10号）各市（地）、县（市）人民政府（行署），省政府各直属单位： 为深入贯彻落实党中央、国务院加快推进养老保险全国统筹的决策部署，根据《国务院关于建立企业职工基本养老保险基金中央调剂制度的通知》（国发〔2018〕18号）和《人力资源社会保障部、财政部、国家税务总局关于规范企业职工基本养老保险省级统筹制度的通知》（人社部发〔2019〕112号）等文件精神，结合我省实际，现将进一步完善企业职工基本养老保险省级统筹制度有关工作通知如下： 一、进一步统一基本养老保险政策 （一）参保范围。全省范围内各类企业和民办非企业单位及其职工、有雇工的个体工商户及其雇工、机关事业单位和社会团体中不符合参加机关事业单位养老保险条件的人员应当参加企业职工基本养老保险。劳动…	1982
150	江西省人力资源和社会保障厅关于公布2020年度无雇工的个体工商户和灵活就业人员城镇企业职工基本养老保险缴费基数的通知	江西省	地方规范性文件	江西省人力资源和社会保障厅	2019.12.30	https://www.pkulaw.com/lar/85be64b3664f3d65e8a8892a4694abd3bdfb.html	江西省人力资源和社会保障厅关于公布2020年度无雇工的个体工商户和灵活就业人员城镇企业职工基本养老保险缴费基数的通知江西省人力资源和社会保障厅关于公布2020年度无雇工的个体工商户和灵活就业人员城镇企业职工基本养老保险缴费基数的通知（赣人社字〔2019〕319号）各设区市人力资源社会保障局： 为解决全省上年度城镇单位就业人员平均工资公布以前无雇工的个体工商户和灵活就业人员缴纳城镇企业职工基本养老保险费问题，根据《江西省人力资源和社会保障厅等四部门关于贯彻落实＜降低社会保险费率综合实施方案＞的通知》（赣人社发〔2019〕21号）精神，经研究，现就2020年度我省无雇工的个体工商户和灵活就业人员城镇企业职工基本养老保险有关缴费基数问题通知如下： 一、参加城镇企业职工基本养老保险的无雇工的个体工商户和灵活就业人员，2020年基本养老保险的月缴费基数可暂按5150元的60%、70%、80%、90…	758
151	重庆市人民政府办公厅关于印发重庆市推进养老服务发展实施方案的通知	重庆市	地方工作文件	重庆市人民政府	2019.12.30	https://www.pkulaw.com/lar/edf3c6c21622fcba22e9aae388fa42a4bdfb.html	重庆市人民政府办公厅关于印发重庆市推进养老服务发展实施方案的通知重庆市人民政府办公厅关于印发重庆市推进养老服务发展实施方案的通知（渝府办发〔2019〕129号）各区县（自治县）人民政府，市政府有关部门，有关单位： 《重庆市推进养老服务发展实施方案》已经市政府同意，现印发给你们，请认真贯彻执行。重庆市人民政府办公厅2019年12月30日 重庆市推进养老服务发展实施方案 为认真贯彻落实习近平总书记关于养老服务工作重要指示批示精神，根据《国务院办公厅关于推进养老服务发展的意见》（国办发〔2019〕5号），结合我市实际，制定本方案。 一、目标要求 着力构建养老、孝老、敬老政策体系和社会环境，加快建设居家社区机构相协调、医养康养相结合的养老服务体系，建立健全高龄、失能老年人长期照护服务体系，强化信用为核心、质量为保障、放权与监管并重的服务管理体系。到2022年，养老服务有效床位数达到23万张，社会…	7116
152	广东省人民政府关于印发《广东省城乡居民基本养老保险实施办法》的通知(2019修订)	广东省	地方规范性文件	广东省人民政府	2019.12.24	https://www.pkulaw.com/lar/b8be3a820e8831f45941d1740eb7a9acbdfb.html	广东省人民政府关于印发《广东省城乡居民基本养老保险实施办法》的通知(2019修订)广东省人民政府关于印发《广东省城乡居民基本养老保险实施办法》的通知（粤府〔2019〕105号）各地级以上市人民政府，省政府各部门、各直属机构： 现将修订后的《广东省城乡居民基本养老保险实施办法》印发给你们，请认真组织实施。实施过程中遇到的问题，请径向省人力资源社会保障厅、财政厅反映。广东省人民政府2019年12月24日 广东省城乡居民基本养老保险实施办法 第一章 总则 第一条 为进一步发展和规范我省城乡居民基本养老保险制度，维护城乡居民参加基本养老保险和享受基本养老保险待遇的合法权益，根据《中华人民共和国社会保险法》和《国务院关于建立统一的城乡居民基本养老保险制度的意见》（国发〔2014〕8号）、《人力资源社会保障部财政部关于建立城乡居民基本养老保险待遇确定和基础养老金正常调整机制的指导意见》（人社部发〔2…	7688
153	河北省民政厅关于2019年度养老机构星级评定结果的通报	河北省	地方工作文件	河北省民政厅	2019.12.24	https://www.pkulaw.com/lar/92a32434e9c95ab7f81226ec8df5fc2dbdfb.html	河北省民政厅关于2019年度养老机构星级评定结果的通报河北省民政厅关于2019年度养老机构星级评定结果的通报各市（含定州、辛集市）民政局，雄安新区公共服务局，各参评养老机构： 为深入贯彻习近平总书记关于“提高养老院服务质量"的重要指示，充分发挥星级养老机构示范引领作用，全面提升我省养老机构管理水平和服务质量，按照《河北省养老机构星级评定管理办法》（冀民规〔2019〕1号）和《关于开展培育和评定星级养老机构工作的通知》（冀民〔2019〕32号）要求，2019年在全省开展了培育和评定星级养老机构工作。经各地民政局初审、第三方机构评估、各市交叉抽检核查、省养老机构星级评定工作领导小组审定，共评出399家星级养老机构，其中五星1家，四星10家，三星77家，二星205家，一星106家。 培育和评定星级养老机构工作开展以来，各级民政部门精心动员，强化培训，严格审核，参评养老机构数量和质量均有较大提升…	6426
154	河北省财政厅关于提前下达2020年原农村农机员、农技员、兽医养老省级补助资金预算的通知	河北省	地方工作文件	河北省财政厅	2019.12.23	https://www.pkulaw.com/lar/b6514a909834fe35c837c7447fcb5d33bdfb.html	河北省财政厅关于提前下达2020年原农村农机员、农技员、兽医养老省级补助资金预算的通知河北省财政厅关于提前下达2020年原农村农机员、农技员、兽医养老省级补助资金预算的通知（冀财农〔2019〕167号）有关市、省财政直管县财政局： 为增加预算编制的完整性，加快预算执行进度，现提前下达2020年原农村农机员、农技员、兽医养老补助省级预算资金指标，具体下达情况见附件。该资金收入列1100208“结算补助收入”科目，支出列2130199“其他农业农村支出”科目。 请提前做好预算编制、指标安排等相关工作，切实加强项目资金绩效管理，确保资金使用规范、安全、高效。上述资金待2020年预算年度开始后，按有关规定和程序拨付使用。 附件：提前下达2020年原农村农机员、农技员、兽医养老补助资金情况表河北省财政厅2019年12月23日 附件 提前下达2020年原农村农机员、农技员、兽医养老补助指标情况表市县…	3027
155	江苏省政府关于进一步推进养老服务高质量发展的实施意见	江苏省	地方规范性文件	江苏省人民政府	2019.12.23	https://www.pkulaw.com/lar/3fabe96222e559e62942b37e1d3877d4bdfb.html	江苏省政府关于进一步推进养老服务高质量发展的实施意见江苏省政府关于进一步推进养老服务高质量发展的实施意见（苏政发〔2019〕85号）各市、县（市、区）人民政府，省各委办厅局，省各直属单位： 为深入贯彻党的十九届四中全会精神，落实《国务院办公厅关于推进养老服务发展的意见》（国办发〔2019〕5号）要求，现就进一步推进全省养老服务高质量发展提出如下实施意见。 一、加大养老服务多元投入 （一）提升政府财政资金投入精准度。梳理由财政资金保障的各类养老服务发展支出事项，结合养老服务实际需求予以重点保障，制定并严格执行中长期养老服务财政资金支持计划。到2022年，省本级和地方各级政府用于社会福利事业的彩票公益金，55%以上必须用于支持发展养老服务。制定省、市级政府购买养老服务目录和标准，建立与本地经济社会发展水平相适应的动态调整机制。〔省财政厅、省民政厅分工负责，各市、县（市、区）人民政府负责。以下…	5390
156	国家税务总局广西壮族自治区税务局关于城乡居民基本养老保险征缴工作的通告	广西省	地方规范性文件	国家税务总局广西壮族自治区税务局	2019.12.20	https://www.pkulaw.com/lar/1f74aa67c14d83a637c91789678c2faebdfb.html	国家税务总局广西壮族自治区税务局关于城乡居民基本养老保险征缴工作的通告国家税务总局广西壮族自治区税务局关于城乡居民基本养老保险征缴工作的通告（国家税务总局广西壮族自治区税务局通告2019年第13号） 根据《国家税务总局广西壮族自治区税务局广西壮族自治区人力资源和社会保障厅关于暂停办理城乡居民基本养老保险业务的通告》（国家税务总局广西壮族自治区税务局通告2019年第12号）要求，为做好城乡居民基本养老保险征缴工作，现将有关事项通告如下： 一、各征收渠道暂停办理业务的时间 （一）委托金融机构批量代扣费款 自2019年12月21日零时起，暂停金融机构批量代扣城乡居民基本养老保险费事项。 （二）线上缴费渠道 自2019年12月23日23时起，暂停广西税务12366微信公众号、广西税务APP、广西电子税务局、微信、支付宝等线上缴费渠道缴纳城乡居民基本养老保险费。 （三）办税服务厅缴费 自2019年…	1564
157	广东省人力资源和社会保障厅、中共广东省委组织部、广东省财政厅、国家税务总局广东省税务局关于进一步完善我省港澳台居民养老保险措施的意见	广东省	地方规范性文件	国家税务总局广东省税务局	2019.12.19	https://www.pkulaw.com/lar/9646ef6a29d37110062884454043aba8bdfb.html	广东省人力资源和社会保障厅、中共广东省委组织部、广东省财政厅、国家税务总局广东省税务局关于进一步完善我省港澳台居民养老保险措施的意见广东省人力资源和社会保障厅、中共广东省委组织部、广东省财政厅、国家税务总局广东省税务局关于进一步完善我省港澳台居民养老保险措施的意见各地级以上市党委组织部、人力资源和社会保障局、财政局、税务局，省社保局、省税务局第三税务分局，珠海市横琴新区税务局： 为进一步解决港澳台居民在我省参加养老保险过程中出现的问题，优化我省各类人才养老保障机制，根据《广东省人民政府印发关于进一步促进科技创新若干政策措施的通知》（粤府〔2019〕1号）精神，经省政府同意，现就完善港澳台居民的养老保险相关措施提出如下意见： 一、本意见所称港澳台居民，为在广东省就业、居住、就读的香港特别行政区、澳门特别行政区居民中的中国公民和台湾地区居民。 二、在我省参加企业职工基本养老保险的港澳台居民达…	1323
158	浙江省民政厅关于加强养老机构备案工作的意见	浙江省	地方规范性文件	浙江省民政厅	2019.12.18	https://www.pkulaw.com/lar/8872af21ec8dee2f05553e89e17eeecabdfb.html	浙江省民政厅关于加强养老机构备案工作的意见浙江省民政厅关于加强养老机构备案工作的意见浙民养[2019]149号各市、县（市、区）民政局： 根据《民政部关于贯彻落实新修改的〈中华人民共和国老年人权益保障法〉的通知》（民函〔2019〕1号），为加快机构养老服务体系高质量发展，现就按照“宽进严管"原则，实施养老机构备案的有关事项明确如下。 一、不再实施养老机构设立许可 自2018年12月29日新修订的《中华人民共和国老年人权益保障法》（以下简称《老年人权益保障法》）公布实施之日起，养老机构设立许可取消，全省各级民政部门不再受理养老机构设立许可事宜。 养老机构已取得养老机构设立许可证且在有效期的仍然有效；有效期届满后不再换发许可证，应当及时向机构所在地县（市、区）民政局备案。备案事项或许可事项发生变更的，应当重新备案。 二、依法做好养老机构备案工作 民政部门应及时了解社会力量举办养老机构意图，在…	1494
159	河北省财政厅关于提前下达2020年省级财政养老服务体系建设补助预算指标的通知	河北省	地方工作文件	河北省财政厅	2019.12.17	https://www.pkulaw.com/lar/b612b3778880ce593ce33f162046bf10bdfb.html	河北省财政厅关于提前下达2020年省级财政养老服务体系建设补助预算指标的通知河北省财政厅关于提前下达2020年省级财政养老服务体系建设补助预算指标的通知（冀财社〔2019〕113号）各市（含定州、辛集市）、省财政直管县财政局，雄安新区管委会： 为加快推进养老服务体系建设，提高预算完整性，加快支出进度，经研究，现提前下达你市、县2020年省级财政养老服务体系建设补助预算指标**万元（详见附件），其中一般公共预算资金**万元，福彩公益金**万元。现将有关事项通知如下： 一、该项资金将按照新修订的省级财政支持养老服务的奖补政策安排使用，待新政策出台后，再根据各市县实际需求调整预算指标。 二、请将该项预算指标中一般公共预算列入2020年政府收支分类科目第1100248项“社会保障和就业共同财政事权转移支付收入”科目，支出列第2081002项“老年福利”科目；福彩公益金列入2020年政府收支分类科…	7489
160	广东省人力资源和社会保障厅、广东省财政厅关于试行企业职工基本养老保险病残津贴有关问题的通知	广东省	地方规范性文件	广东省财政厅	2019.12.16	https://www.pkulaw.com/lar/3a356c89b71d5cedf8b1fc7c5ae15fbcbdfb.html	广东省人力资源和社会保障厅、广东省财政厅关于试行企业职工基本养老保险病残津贴有关问题的通知广东省人力资源和社会保障厅、广东省财政厅关于试行企业职工基本养老保险病残津贴有关问题的通知各地级以上市人力资源和社会保障局、财政局： 为妥善解决参加企业职工基本养老保险人员（以下简称参保人）因病或者非因工致残完全丧失劳动能力后的基本生活问题，根据《社会保险法》的规定，经省人民政府同意，现就病残津贴有关问题通知如下： 一、在我省参加企业职工基本养老保险的个人，同时具备以下条件的，可以申领病残津贴： （一）未达到按月领取基本养老金年龄，本人累计缴费年限（含视同缴费年限，下同）满15年及以上； （二）因病或者非因工致残，经最后参保地地级以上市劳动能力鉴定委员会依照有关规定和程序鉴定为完全丧失劳动能力； （三）根据本人的基本养老保险关系，按照国家有关基本养老保险待遇领取地的规定确定我省为待遇领取地。 二、病…	1319
161	北京市市场监督管理局、北京市民政局、北京市卫生健康委员会关于优化营利性养老服务机构和医养结合机构审批登记有关工作的通知	北京市	地方工作文件	北京市卫生健康委员会	2019.12.12	https://www.pkulaw.com/lar/853ee99b93b24f5dfad370dbc9d305fcbdfb.html	北京市市场监督管理局、北京市民政局、北京市卫生健康委员会关于优化营利性养老服务机构和医养结合机构审批登记有关工作的通知北京市市场监督管理局、北京市民政局、北京市卫生健康委员会关于优化营利性养老服务机构和医养结合机构审批登记有关工作的通知（京市监发〔2019〕147号）各有关单位： 为贯彻落实《国务院办公厅关于推进养老服务发展的意见 》（国办发〔2019〕5号）、《关于做好医养结合机构审批登记工作的通知》（国卫办老龄发〔2019〕17号）、《国务院办公厅关于加快推进“多证合一”改革的指导意见》（国办发〔2017〕41号），优化营利性养老服务机构和医养结合机构营商环境，现就做好我市营利性养老服务机构和医养结合机构审批登记工作通知如下： 一、明确工作目标 营利性养老服务机构是指具备养老服务能力的营利性养老服务机构。医养结合机构是指同时具备养老服务能力和医疗卫生资质的营利性养老服务机构或医疗卫生…	1643
162	广西壮族自治区人民政府关于规范企业职工基本养老保险自治区级统筹制度的通知	广西省	地方规范性文件	广西壮族自治区人民政府	2019.12.11	https://www.pkulaw.com/lar/1354bbff0e583a17d57bf9e5629cc18bbdfb.html	广西壮族自治区人民政府关于规范企业职工基本养老保险自治区级统筹制度的通知广西壮族自治区人民政府关于规范企业职工基本养老保险自治区级统筹制度的通知（桂政发〔2019〕51号）各市、县人民政府，自治区人民政府各组成部门、各直属机构： 为确保我区企业职工基本养老保险基金平稳运行，实现基本养老保险制度可持续发展，根据《中华人民共和国社会保险法》、《国务院关于建立企业职工基本养老保险基金中央调剂制度的通知》（国发〔2018〕18号）、《国务院办公厅关于印发降低社会保险费率综合方案的通知》（国办发〔2019〕13号）和《人力资源社会保障部财政部国家税务总局关于规范企业职工基本养老保险省级统筹制度的通知》（人社部发〔2019〕112号）规定，结合我区实际，现就规范企业职工基本养老保险自治区级统筹制度通知如下： 一、工作目标 进一步规范我区现有企业职工基本养老保险自治区级统筹制度，统一政策、统一基金收支…	2673
163	北京市民政局关于对2019年备案的养老照料中心进行公告	北京市	地方工作文件	北京市民政局	2019.12.10	https://www.pkulaw.com/lar/f8e9cd69ffef3b61f53b56feb1cabf55bdfb.html	北京市民政局关于对2019年备案的养老照料中心进行公告北京市民政局关于对2019年备案的养老照料中心进行公告 根据《北京市民政局关于贯彻落实新修改的＜中华人民共和国老年人权益保障法＞的通知》（京民养老发【2019】44号）、《北京市民政局关于2019年街道（乡镇）养老照料中心和社区养老服务驿站建设工作的通知》（京民养老发【2019】57号）等文件规定，经各区民政部门审查备案，现向社会公告已备案的30家养老照料中心。 附件：2019年备案养老照料中心公告名单 请社会各界和老年朋友们监督，监督电话：010--65395961北京市民政局2019年12月10日 附件： 2019年备案养老照料中心公告名单序号区照料中心名称街道（乡镇）地址联系人联系电话1朝阳区朝阳区垡头街道养老照料中心（兆和）垡头街道北京市朝阳区垡头西里二区16号楼北侧李媛137010271342朝阳区潘家园街道养老照料中心（丽…	1918
164	海南省人民政府办公厅关于成立海南省养老服务工作联席会议制度的通知	海南省	地方工作文件	海南省人民政府	2019.12.05	https://www.pkulaw.com/lar/36af3073f5911e6c0cb509434a6a5c6dbdfb.html	海南省人民政府办公厅关于成立海南省养老服务工作联席会议制度的通知海南省人民政府办公厅关于成立海南省养老服务工作联席会议制度的通知（琼府办函〔2019〕414号）各市、县、自治县人民政府，省政府直属各单位： 为贯彻落实《国务院办公厅关于推进养老服务发展的意见》（国办发〔2019〕5号）精神，切实加强对全省养老服务工作的组织领导，强化部门协作配合，及时解决工作中面临的重大问题，统筹推进全省养老服务业发展，省政府决定成立海南省养老服务工作联席会议制度（以下简称联席会议）。现将有关事项通知如下： 一、联席会议组成人员 总召集人：苻彩香省政府副省长 召集人：司海英省政府副秘书长 苗延红省民政厅厅长 成员单位：省民政厅、省发展改革委、省自然资源和规划厅、省旅游和文化广电体育厅、省财政厅、省人力资源社会保障厅、省教育厅、省卫生健康委、省住房城乡建设厅、省应急管理厅、省地方金融监管局、省统计局、省市场监…	1219
165	河北省财政厅关于提前下达2020年省级财政城乡居民养老、就业公共服务村级代办员补助资金的通知	河北省	地方工作文件	河北省财政厅	2019.12.05	https://www.pkulaw.com/lar/0b691933b88be2e17f13e2d85e30d8b1bdfb.html	河北省财政厅关于提前下达2020年省级财政城乡居民养老、就业公共服务村级代办员补助资金的通知河北省财政厅关于提前下达2020年省级财政城乡居民养老、就业公共服务村级代办员补助资金的通知（冀财社〔2019〕106号）各市（含定州、辛集市）、财政直管县财政局，雄安新区管委会： 为促进基层做好城乡居民基本养老保险、就业公共服务工作，现提前下达你市（县）城乡居民养老保险、就业公共服务村级代办员补助资金万元。该项资金收入请列入2020年政府收支分类科目1100299“其他一般性转移支付收入”，支出功能分类请列2089901“其他社会保障和就业支出”。 上述资金请待2020年预算年度开始后，按程序拨付使用，确保城乡居民养老保险、就业公共服务等基层经办工作顺利开展。 附件：2020年提前下达省级城乡居民养老保险、就业公共服务村级代办员补助资金分配表河北省财政厅2019年12月5日 附件： 2020年提…	10854
166	河北省财政厅关于提前下达2020年省级城乡居民养老保险补助资金预算指标的通知	河北省	地方工作文件	河北省财政厅	2019.12.02	https://www.pkulaw.com/lar/f62d54ce9dd34e7e57b4f1e1c8a53508bdfb.html	河北省财政厅关于提前下达2020年省级城乡居民养老保险补助资金预算指标的通知河北省财政厅关于提前下达2020年省级城乡居民养老保险补助资金预算指标的通知（冀财社〔2019〕88号）各市（含定州、辛集市）、省财政直管县财政局，雄安新区管委会： 根据《关于建立城乡居民基本养老保险待遇确定和基础养老金正常调整机制的实施意见》（冀人社规〔2019〕2号）等规定，现提前下达你市、县（市、区）2020年省级财政城乡居民养老保险补助资金--万元，有关事项通知如下： 一、该项资金按《2020年政府收支分类科目》，收入科目列1100248“社会保障和就业共同财政事权转移支付收入”，支出功能分类科目请列入2082602“财政对城乡居民基本养老保险基金的补助”。 二、各地要按照《财政部关于提前通知转移支付指标有关问题的通知》（财预〔2010〕409号）要求，结合地方资金投入情况，做好预算编制、指标安排等相关工…	7812
167	陕西省人民政府办公厅关于推进养老服务发展的实施意见	陕西省	地方规范性文件	陕西省人民政府	2019.11.30	https://www.pkulaw.com/lar/7dec47f27bd9f8aaf06f638aa92caaf9bdfb.html	陕西省人民政府办公厅关于推进养老服务发展的实施意见陕西省人民政府办公厅关于推进养老服务发展的实施意见（陕政办发〔2019〕36号）各设区市人民政府，省人民政府各工作部门、各直属机构： 为深入贯彻落实党的十九届四中全会和《国务院办公厅关于推进养老服务发展的意见》（国办发〔2019〕5号）精神，加强普惠性、基础性、兜底性民生建设，加快养老服务高质量发展，满足老年人多层次多样化养老服务需求，经省政府同意，现提出以下实施意见。 一、健全完善养老服务体系 （一）推动养老服务融合发展。加快建设居家社区机构相协调、医养康养相结合的养老服务体系，打造以社区为平台、养老服务类社会组织为载体、社会工作者和社区志愿者为支撑的“四社联动”养老服务机制。重点发展居家社区养老服务，倡导依法履行赡养义务和承担照料责任。支持养老机构运营社区养老服务设施。探索“物业服务＋养老服务”模式。推广“时间银行”做法，开展互助养老…	4238
168	福建省人民政府办公厅关于同意建立福建省养老服务联席会议制度的函	福建省	地方工作文件	福建省人民政府	2019.11.28	https://www.pkulaw.com/lar/bb3d8c86585474412b3bdbe0c8ccd9a4bdfb.html	福建省人民政府办公厅关于同意建立福建省养老服务联席会议制度的函福建省人民政府办公厅关于同意建立福建省养老服务联席会议制度的函（闽政办函[2019]56号）省民政厅： 你厅《关于建立福建省养老服务联席会议制度的请示》（闽民养老〔2019〕148号）收悉。经省政府研究，现函复如下： 同意建立福建省养老服务联席会议制度。联席会议不刻印章，不正式行文，请按照中央和我省有关文件精神认真组织开展工作。 附件：1.福建省养老服务联席会议制度 2.福建省养老服务联席会议成员名单 3.福建省养老服务联席会议成员单位职责分工福建省人民政府办公厅2019年11月28日 附件1 福建省养老服务联席会议制度 为贯彻落实省委和省政府关于加快发展养老服务的重大决策部署，根据《福建省人民政府办公厅关于印发福建省推进养老服务发展（2019-2022年）行动方案的通知》（闽政办〔2019〕49号，以下简称《行动方案》）要求…	4171
169	广东省财政厅关于提前下达2020年省财政城乡居民基本养老保险补助资金的通知	广东省	地方工作文件	广东省财政厅	2019.11.27	https://www.pkulaw.com/lar/0c8250b2d5b24640a9a660e727e3d43bbdfb.html	广东省财政厅关于提前下达2020年省财政城乡居民基本养老保险补助资金的通知广东省财政厅关于提前下达2020年省财政城乡居民基本养老保险补助资金的通知（粤财社〔2019〕221号）有关地级以上市财政局，有关财政省直管县（市）财政局： 为提高预算完整性，加快预算执行进度，按照预算法、《国务院关于深化预算管理体制改革的决定》（国发〔2014〕45号）、《广东省财政一般性转移支付资金管理办法》（粤府办〔2014〕31号）和省市财政事权与支出责任改革实施方案，结合2019年应收回的城乡居民基本养老保险省级财政补助清算资金，现提前下达2020年省财政城乡居民基本养老保险补助资金共928，733万元（详见附件）。此款收入请列入2020年度“1100248转移性收入--一般性转移支付收入--社会保障和就业共同财政事权转移支付收入”，支出请列入2020年度“2082602社会保障和就业支出--财政对基本养…	3305
170	广东省财政厅关于提前下达2020年中央财政城乡居民基本养老保险补助资金的通知	广东省	地方工作文件	广东省财政厅	2019.11.27	https://www.pkulaw.com/lar/3c3fd1b57bcc04077812518ce3b57a86bdfb.html	广东省财政厅关于提前下达2020年中央财政城乡居民基本养老保险补助资金的通知广东省财政厅关于提前下达2020年中央财政城乡居民基本养老保险补助资金的通知（粤财社〔2019〕220号）有关地级以上市财政局，有关财政省直管县（市）财政局： 为提高预算完整性，加快预算执行进度，根据《财政部关于提前下达2020年城乡居民基本养老保险补助经费预算的通知》（财社〔2019〕192号），现提前下达2020年中央财政城乡居民基本养老保险补助资金共404，100万元（详见附件）。此款收入请列入2020年度“1100248转移性收入--一般性转移支付收入--社会保障和就业共同财政事权转移支付收入”，支出请列入2020年度“2082602社会保障和就业支出--财政对基本养老保险基金的补助--财政对城乡居民基本养老保险基金的补助”一般公共预算科目。待2020年预算年度开始后，按程序拨付使用。 此次下达的城乡居民…	2954
171	北京市民政局关于公开各区街道(乡镇)养老照料中心空白区域鼓励社会力量参与建设的公告	北京市	地方工作文件	北京市民政局	2019.11.27	https://www.pkulaw.com/lar/65252c7b561e10ad081545166bc90a9cbdfb.html	北京市民政局关于公开各区街道(乡镇)养老照料中心空白区域鼓励社会力量参与建设的公告北京市民政局关于公开各区街道（乡镇）养老照料中心空白区域鼓励社会力量参与建设的公告 街道（乡镇）养老照料中心是我市养老机构支撑居家和社区养老的重要资源统筹平台，也是“三边四级”养老服务体系的重要节点。根据规划，“至2020年底，除偏远山区乡镇外，每个街道（乡镇）建设一所养老照料中心”。截至2019年10月底，全市尚有74个街道（乡镇）未能启动建设工作。 为鼓励社会力量参与我市养老服务，经研究决定，现将各区应建未建的空白区域公告如下，社会各界可以通过利用各类闲置设施、盘活存量资源等方式积极开展养老照料中心建设工作。市民政局将给予咨询指导，各区民政局将从流程公开、手续办理、实地指导等方面积极支持。 附件：1.北京市各区街道（乡镇）养老照料中心应建未建空白区点位 2.《北京市街道（乡镇）养老照料中心建设资助和运营…	976
172	河北省财政厅关于结算2018年、下达2019年(第二批)城乡居民基本养老保险中央补助资金的通知	河北省	地方工作文件	河北省财政厅	2019.11.19	https://www.pkulaw.com/lar/309dc93fde79a4a5174d54eae23006eabdfb.html	河北省财政厅关于结算2018年、下达2019年(第二批)城乡居民基本养老保险中央补助资金的通知河北省财政厅关于结算2018年、下达2019年（第二批）城乡居民基本养老保险中央补助资金的通知（冀财社〔2019〕75号）各市（含定州、辛集市）财政局、省财政直管县财政局，雄安新区管委会： 根据《国务院关于建立统一的城乡居民基本养老保险制度的意见》（国发〔2014〕8号）等要求，现结算2018年和下达2019年城乡居民基本养老保险中央补助资金（具体金额见附表），该项资金收入科目列《2019年政府收支分类科目》1100248项“社会保障和就业共同财政事权转移支付收入”，支出功能分类科目列2082602项“财政对城乡居民基本养老保险基金的补助”。 各市、县（市）收到中央补助资金后，要按照冀政〔2014〕69号文件和相关财务制度规定，及时将资金拨入财政专户。财政补助资金必须专款专用，任何地区、部门、单…	10513
173	上海市民政局关于印发《上海市社区嵌入式养老服务工作指引》的通知	上海市	地方工作文件	上海市民政局	2019.11.19	https://www.pkulaw.com/lar/4658e1e77f534ae0daf31ccb0c32a35abdfb.html	上海市民政局关于印发《上海市社区嵌入式养老服务工作指引》的通知上海市民政局关于印发《上海市社区嵌入式养老服务工作指引》的通知各区人民政府，市政府各委、办、局： 经市政府同意，现将《上海市社区嵌入式养老服务工作指引》印发给你们，请认真按照执行。上海市民政局2019年11月19日 上海市社区嵌入式养老服务工作指引1 目的依据 1.1 贯彻落实习近平总书记考察上海重要讲话中关于发展养老服务的指示要求，按照市委、市政府的统一部署，打响中心城区上海养老服务品牌。 1.2 贯彻落实《上海市深化养老服务实施方案（2019-2022年）》，把嵌入式养老作为上海超大型城市的养老服务模式首选，进一步完善本市社会养老服务体系。 1.3 指导各区组织实施养老服务工作，为街镇开展社区养老服务提供完整、可参照的样本。 1.4 为社会服务机构和企业从事养老服务提供发展方向和工作引导，激发各类社会主体共同参与养老服务。…	7687
174	广东省人民政府办公厅关于加快推进养老服务发展的若干措施	广东省	地方规范性文件	广东省人民政府	2019.11.14	https://www.pkulaw.com/lar/4e20b3a42dfe2fc77890e063c082e483bdfb.html	广东省人民政府办公厅关于加快推进养老服务发展的若干措施广东省人民政府办公厅关于加快推进养老服务发展的若干措施（粤府办〔2019〕23号）各地级以上市人民政府，省政府各部门、各直属机构： 为贯彻落实《国务院办公厅关于推进养老服务发展的意见》（国办发〔2019〕5号）和《民政部关于进一步扩大养老服务供给促进养老服务消费的实施意见》（民发〔2019〕88号），加快推进我省养老服务体系建设，不断满足老年人多样化、多层次养老服务需求，经省人民政府同意，制定以下措施。 一、加快发展居家社区养老服务 （一）织密服务网络。依托社区发展以居家为基础的多样化养老服务，为老年人提供生活照料、医疗保健、康复护理、紧急救援、精神慰藉等服务。到2020年，养老服务设施覆盖100%的城镇社区和60%以上的农村社区。到2022年，社区15分钟居家养老服务圈基本建成，居家社区养老紧急救援系统基本建立。（省民政厅、各地级以…	6144
175	江西省人力资源和社会保障厅关于开展城乡居民基本养老保险待遇领取资格认证工作的通知	江西省	地方工作文件	江西省人力资源和社会保障厅	2019.11.14	https://www.pkulaw.com/lar/beb7bf3661fb40723b8db7782bff7cb3bdfb.html	江西省人力资源和社会保障厅关于开展城乡居民基本养老保险待遇领取资格认证工作的通知江西省人力资源和社会保障厅关于开展城乡居民基本养老保险待遇领取资格认证工作的通知（赣人社字〔2019〕284号）各市、县（区）人力资源社会保障局： 为贯彻落实习近平总书记视察江西重要讲话精神，全面落实全省深化“放管服”改革要求，加快推进江西政务服务“赣服通”，为参保群众提供高效便捷的服务，保障城乡居民基本养老保险（以下简称城乡居民养老保险）基金安全稳定，经研究决定，在全省开展城乡居民养老保险待遇领取资格认证工作。现将有关事项通知如下： 一、工作目标 以互联网为平台，以社会保障卡为依托，通过“江西人社”手机APP、“赣服通”支付宝生活号等渠道，实现城乡居民养老保险待遇领取资格在线自助认证、他人帮助认证、上门服务认证，解决群众来社保经办部门集中认证的问题，实现“不进人社门、能办人社事”的服务目标。同时通过使用手机…	2111
176	天津市地方标准发布通告第123号(津市场监管标准[2019]37号)——关于批准发布《养老机构服务质量规范》等9项地方标准的通告	天津市	地方工作文件	天津市市场监督管理委员会	2019.11.13	https://www.pkulaw.com/lar/b86d0d159434e508615c86130f668d01bdfb.html	天津市地方标准发布通告第123号(津市场监管标准[2019]37号)——关于批准发布《养老机构服务质量规范》等9项地方标准的通告天津市地方标准发布通告第123号（津市场监管标准[2019]37号）各有关单位： 依据《天津市地方标准管理办法（试行）》的有关规定，天津市市场监督管理委员会批准发布《养老机构服务质量规范》等9项地方标准，现予以通告。标准编号、标准名称及实施日期见附件。 附件：9项天津市地方标准 2019年11月13日 9项天津市地方标准序号标准编号标准名称实施日期1DB12/T526-2019代替DB12/T526-2014养老机构服务质量规范2019年12月15日2DB12/T697-2019代替DB12/T697-2016工业产品取水定额2019年12月15日3DB12/T698-2019代替DB12/T698-2016农业用水定额2019年12月15日4DB12/T699…	707
177	河北省财政厅关于提前下达中央财政2020年城乡居民基本养老保险补助资金的通知	河北省	地方工作文件	河北省财政厅	2019.11.12	https://www.pkulaw.com/lar/d7ad91f6f03414f413245e67243bd720bdfb.html	河北省财政厅关于提前下达中央财政2020年城乡居民基本养老保险补助资金的通知河北省财政厅关于提前下达中央财政2020年城乡居民基本养老保险补助资金的通知（冀财社〔2019〕74号）各市（含定州、辛集市）财政局、省财政直管县财政局，雄安新区管委会： 根据《国务院关于建立统一的城乡居民基本养老保险制度的意见》（国发〔2014〕8号）和《财政部关于提前下达2020年城乡居民基本养老保险补助经费预算的通知》（财社〔2019〕192号）等规定，现提前下达中央财政2020年城乡居民基本养老保险补助资金（具体金额见附表）。该项资金收入科目列《2020年政府收支分类科目》1100248项“社会保障和就业共同财政事权转移支付收入”，支出功能分类科目列2082602项“财政对城乡居民基本养老保险基金的补助”，政府支出经济分类列51002“对社会保险基金补助”。 上述资金待2020年预算年度开始后，各市、县（…	4449
178	国家税务总局甘肃省税务局、甘肃省人力资源和社会保障厅、甘肃省医疗保障局关于进一步明确城乡居民基本养老保险和城乡居民基本医疗保险征缴票证有关事项的通知	甘肃省	地方规范性文件	甘肃省医疗保障局	2019.11.07	https://www.pkulaw.com/lar/105f76c37c2512d61f00a6219040c1c8bdfb.html	国家税务总局甘肃省税务局、甘肃省人力资源和社会保障厅、甘肃省医疗保障局关于进一步明确城乡居民基本养老保险和城乡居民基本医疗保险征缴票证有关事项的通知国家税务总局甘肃省税务局、甘肃省人力资源和社会保障厅、甘肃省医疗保障局关于进一步明确城乡居民基本养老保险和城乡居民基本医疗保险征缴票证有关事项的通知甘税函[2019]560号国家税务总局各市、州和兰州新区、兰州高新技术产业开发区、兰州经济技术开发区税务局，各市、州人力资源和社会保障局，各市、州医疗保障局： 为贯彻落实党中央、国务院关于社保费征管职责划转的重大决策部署，切实做好城乡居民基本养老保险、城乡居民基本医疗保险（以下简称“居民两险"）征缴工作，有效保障缴费人合法权益，现将居民两险征缴票证相关事项明确如下，请认真贯彻执行，并及时向缴费人和相关单位做好宣传工作。 一、征缴票证类型 （一）经收凭据。指经收社会保险费的商业银行（含农村信用社，以…	1498
179	河北省财政厅关于下达2019年中央专项彩票公益金支持开展居家和社区养老服务改革试点补助资金的通知(冀财社[2019]72号)	河北省	地方工作文件	河北省财政厅	2019.11.07	https://www.pkulaw.com/lar/3e258d7abfe8e8d6e8b2a572e605cdcdbdfb.html	河北省财政厅关于下达2019年中央专项彩票公益金支持开展居家和社区养老服务改革试点补助资金的通知(冀财社[2019]72号)河北省财政厅关于下达2019年中央专项彩票公益金支持开展居家和社区养老服务改革试点补助资金的通知（冀财社〔2019〕72号）邯郸市财政局： 根据《财政部关于下达2019年中央专项彩票公益金支持开展居家和社区养老服务改革试点补助资金预算的通知》（财社〔2019〕154号），现下达你市居家和社区养老服务改革试点补助资金2061万元。现将有关事宜通知如下： 一、此次下达的中央财政补助资金，由你市按照《民政部财政部关于中央财政支持开展居家和社区养老服务改革试点工作的通知》（民函〔2016〕200号）有关要求，统筹用于支持居家和社区养老服务业发展方面的支出。 二、请将上述资金列入2019年政府收支分类科目第2296002项“用于社会福利的彩票公益金支出”科目。 三、请与你市民…	659
180	河北省民政厅关于印发康保县沧州市衡水市推进农村养老体系建设经验做法的通知	河北省	地方工作文件	河北省民政厅	2019.11.07	https://www.pkulaw.com/lar/7b4371b8694e396fa3209e9ef9a9ac27bdfb.html	河北省民政厅关于印发康保县沧州市衡水市推进农村养老体系建设经验做法的通知河北省民政厅关于印发康保县沧州市衡水市推进农村养老体系建设经验做法的通知各市（含定州、辛集市）民政局，雄安新区公共服务局： 现将张家口市康保县、沧州市、衡水市推进农村养老服务体系建设的经验印发给你们，请结合本地实际，认真学习借鉴。 加快推进农村养老服务体系建设，是全面建成小康社会、保障和改善民生的重要基础工程，是补齐我省养老服务发展短板、推进公共服务均等化的重要工作，更是各级政府及民政部门的共同责任。康保县在易地搬迁扶贫村和集中连片搬迁村建设互助幸福院，对农村无劳动能力老年人实行集中养老的做法，省委王东峰书记给予充分肯定；沧州市统筹推进乡镇公益性养老院建设，大力推动农村高龄、失能老年人规模化集中供养的做法，得到省委赵一德副书记批示肯定；衡水市以农村特困供养服务机构为主体、专业医疗机构为辅助、民办养老机构为补充，对农村…	9244
181	重庆市人民政府办公厅关于印发重庆市社区居家养老服务全覆盖实施方案的通知	重庆市	地方工作文件	重庆市人民政府	2019.11.01	https://www.pkulaw.com/lar/15ff62524eb40c50ac09f3eae1fe9b37bdfb.html	重庆市人民政府办公厅关于印发重庆市社区居家养老服务全覆盖实施方案的通知重庆市人民政府办公厅关于印发重庆市社区居家养老服务全覆盖实施方案的通知（渝府办发〔2019〕110号）各区县（自治县）人民政府，市政府有关部门，有关单位： 《重庆市社区居家养老服务全覆盖实施方案》已经市政府同意，现印发给你们，请认真贯彻执行。重庆市人民政府办公厅2019年11月1日 重庆市社区居家养老服务全覆盖实施方案 为深入贯彻习近平总书记关于“居家为基础、社区为依托、机构为补充、医养相结合”养老服务体系建设的重要指示精神，认真落实市委、市政府保障改善民生和社会领域公共服务“补短板、强弱项、提质量”专项工作要求，补齐社区居家养老服务覆盖短板，全面提升养老服务质量，让老年人健健康康有尊严、舒舒服服有品质，制定本实施方案。 一、工作目标 坚持以社区居家养老服务设施全覆盖为基础，以养老服务信息化全覆盖、监督管理全覆盖和普惠…	7538
182	福建省财政厅、福建省民政厅关于提前下达2020年度养老及救助专项政府购买服务资金的通知	福建省	地方工作文件	福建省民政厅	2019.10.21	https://www.pkulaw.com/lar/ea63bd011f3db7d68dee19c7d2290a1cbdfb.html	福建省财政厅、福建省民政厅关于提前下达2020年度养老及救助专项政府购买服务资金的通知福建省财政厅、福建省民政厅关于提前下达2020年度养老及救助专项政府购买服务资金的通知（闽财社指[2019]85号）有关市、县（区）财政局、民政局，平潭综合实验区财政金融局，社会事业局： 为提高各级财政预算编制的完整性，推动基层养老及救助工作开展，根据《福建省人民政府关于推进政府购买服务的实施意见》（闽政[2014]33号），经研究，现提前下达你市、县（区）2020年度养老及救助专项政府购买服务资金万元（详见附表），用于购买乡镇（街道）养老及救助协理服务。转移支付绩效目标另行下达。 请结合地方财力统筹安排，及时拨付。请按照《省级福利彩票公益金支持社会福利事业专项资金使用管理暂行办法》（闽财社[2019]1号）有关规定，加强资金管理，专款专用，并将此款列入2020年政府收支分类科目第2296002项“用于…	1508
183	福建省财政厅关于提前下达2020年调整工资和养老保险制度改革转移支付资金的通知	福建省	地方工作文件	福建省财政厅	2019.10.18	https://www.pkulaw.com/lar/ebefccc990c01780904f058bb596e8a2bdfb.html	福建省财政厅关于提前下达2020年调整工资和养老保险制度改革转移支付资金的通知福建省财政厅关于提前下达2020年调整工资和养老保险制度改革转移支付资金的通知（闽财预指[2019]26号）有关市、县（区）财政局，平潭综合实验区财政金融局： 为提高预算完整性，加快支出进度，现提前下达你市、县（区）2020年调整工资和养老保险制度改革转移支付补助资金万元，款列2020年“1100202-均衡性转移支付收入”预算科目。请各地按照相关规定，将省财政提前下达的资金全额编入年初预算，待预算年度开始后，按程序拨付使用，并统筹自有财力，积极调整优化财政支出结构，切实保障中央调整工资和养老保险金政策增支需求。 附件：提前下达2020年调整工资和养老保险制度改革转移支付补助情况表福建省财政厅2019年10月18日 附件 提前下达2020年调整工资和养老保险制度改革转移支付补助情况表 单位：万元市县接收财政拨款…	1890
184	天津市人民政府办公厅关于同意建立天津市养老服务联席会议制度的函	天津市	地方工作文件	天津市人民政府	2019.10.18	https://www.pkulaw.com/lar/46f0d012bd75442c252e07df3e47a7fdbdfb.html	天津市人民政府办公厅关于同意建立天津市养老服务联席会议制度的函天津市人民政府办公厅关于同意建立天津市养老服务联席会议制度的函（津政办函〔2019〕67号）市民政局： 《天津市民政局关于报请建立天津市养老服务联席会议制度的请示》（津民请〔2019〕23号）收悉。经市人民政府同意，现函复如下： 市人民政府同意建立由市民政局牵头的天津市养老服务联席会议制度。联席会议不刻制印章，不正式行文，请按照国务院和市人民政府有关文件精神认真组织开展工作。 附件：天津市养老服务联席会议制度天津市人民政府办公厅2019年10月18日 附件 天津市养老服务联席会议制度 为切实加强本市养老服务工作的组织领导和统筹协调，经市人民政府同意，建立天津市养老服务联席会议（以下简称联席会议）制度。 一、主要职能 贯彻落实党中央、国务院决策部署和市委、市政府工作要求，统筹协调全市养老服务工作，完善养老服务体系；研究制定全市养…	1762
185	福建省财政厅关于下达2019年居家和社区养老服务改革试点补助资金的通知	福建省	地方工作文件	福建省财政厅	2019.10.16	https://www.pkulaw.com/lar/34a3f4b882fc892e89749207f6cf2beebdfb.html	福建省财政厅关于下达2019年居家和社区养老服务改革试点补助资金的通知福建省财政厅关于下达2019年居家和社区养老服务改革试点补助资金的通知（闽财社指[2019]79号）厦门市、泉州市、南平市财政局： 按照《财政部关于下达2019年中央专项彩票公益金支持开展居家和社区养老服务改革试点补助资金预算的通知》（财社〔2019〕154号）、《财政部、民政部关于印发＜中央财政支持居家和社区养老服务改革试点补助资金管理办法＞的通知》（财社〔2017〕2号）要求，现下达2019年居家和社区养老服务改革试点补助资金5174万元，其中：厦门市1489万元、泉州市1919万元、南平市1766万元。有关事宜通知如下： 一、此次下达的中央财政补助资金，由你市按照《民政部、财政部关于中央财政支持开展居家和社区养老服务改革试点工作的通知》（民函〔2016〕200号）有关要求，统筹用于支持居家和社区养老服务服务业发展…	852
186	天津市人民政府办公厅关于印发天津市促进养老服务发展三年行动方案(2019—2021年)的通知	天津市	地方工作文件	天津市人民政府	2019.10.12	https://www.pkulaw.com/lar/715c11b2bd7223988c4d24ee70ba43c0bdfb.html	天津市人民政府办公厅关于印发天津市促进养老服务发展三年行动方案(2019—2021年)的通知天津市人民政府办公厅关于印发天津市促进养老服务发展三年行动方案（2019-2021年）的通知（津政办发〔2019〕38号）各区人民政府，各委、局，各直属单位： 经市人民政府同意，现将《天津市促进养老服务发展三年行动方案（2019-2021年）》印发给你们，请照此执行。天津市人民政府办公厅2019年10月12日 天津市促进养老服务发展三年行动方案（2019-2021年） 为积极应对人口老龄化，加快建立与现代化大都市地位相适应的健康养老服务综合保障体系，依据《“健康中国2030”规划纲要》、《国务院关于印发“十三五”国家老龄事业发展和养老体系建设规划的通知》（国发〔2017〕13号）、《国务院办公厅关于推进养老服务发展的意见》（国办发〔2019〕5号），结合本市实际，制定本行动方案。 一、指导思想 以…	9957
187	天津市委办公厅、天津市政府办公厅印发关于加快养老服务发展的实施意见	天津市	地方规范性文件	天津市人民政府	2019.10.03	https://www.pkulaw.com/lar/c7eda2916886cc9ab22b8103bcac1afabdfb.html	天津市委办公厅、天津市政府办公厅印发关于加快养老服务发展的实施意见天津市委办公厅、天津市政府办公厅印发关于加快养老服务发展的实施意见各区委、区政府，市委各部委，市级国家机关各部门，各人民团体： 为贯彻落实习近平总书记对养老服务工作的重要指示批示精神和党中央、国务院决策部署，积极应对人口老龄化，更好满足人民群众养老服务需求，提出如下实施意见。 一、总体要求 坚持以习近平新时代中国特色社会主义思想为指导，全面贯彻党的十九大和十九届二中、三中全会精神，深入落实习近平总书记对天津工作提出的“三个着力”重要要求和一系列重要指示精神，结合深入开展“不忘初心、牢记使命”主题教育，坚持以人民为中心的发展思想，坚持新发展理念，坚持党委领导、政府主导、社会参与、全民行动相结合，以满足老年人居家养老服务需求为重点，着力提升居家养老综合服务能力，探索具有天津特色的养老服务新机制新途径新方式，提高老年人生活质量，…	5068
188	福建省人民政府办公厅关于印发福建省推进养老服务发展(2019―2022年)行动方案的通知	福建省	地方工作文件	福建省人民政府	2019.09.30	https://www.pkulaw.com/lar/06c9372ed737c8e13fd6f29350a2a70dbdfb.html	福建省人民政府办公厅关于印发福建省推进养老服务发展(2019―2022年)行动方案的通知福建省人民政府办公厅关于印发福建省推进养老服务发展（2019-2022年）行动方案的通知（闽政办〔2019〕49号）各市、县（区）人民政府，平潭综合实验区管委会，省人民政府各部门、各直属机构，各大企业，各高等院校： 《福建省推进养老服务发展（2019-2022年）行动方案》已经省政府研究同意，现印发给你们，请认真组织实施。福建省人民政府办公厅2019年9月30日 福建省推进养老服务发展（2019-2022年）行动方案 为深入贯彻习近平新时代中国特色社会主义思想，全面落实《国务院办公厅关于推进养老服务发展的意见》（国办发〔2019〕5号）精神，着力破解养老服务发展障碍，打通“堵点”，消除“痛点”，增加优质养老服务供给，扎实推进养老服务高质量发展，制定本行动方案。 一、总体目标 （一）服务体系更加完善。持…	6714
189	吉林省应急管理厅、吉林省民政厅关于在养老服务机构开展消防安全集中宣传教育活动的通知	吉林省	地方工作文件	吉林省应急管理厅	2019.09.30	https://www.pkulaw.com/lar/df5048266040304f81922fb6c3997b11bdfb.html	吉林省应急管理厅、吉林省民政厅关于在养老服务机构开展消防安全集中宣传教育活动的通知吉林省应急管理厅、吉林省民政厅关于在养老服务机构开展消防安全集中宣传教育活动的通知吉应急火灾防治联[2019]254号各市（州）应急管理局、民政局、消防救援支队，长白山管委会应急管理局、民政局、消防救援支队，梅河口市、公主岭市应急管理局、民政局： 为深入贯彻落实习近平总书记关于应急管理和提高养老服务质量的重要指示精神，进一步提升养老服务机构消防安全管理水平，有效满足老年人多样化、多层次消防安全服务需求，保障入住老年人的生命财产安全，按照应急管理部、民政部统一部署，省应急管理厅、省民政厅决定在养老服务机构开展消防安全集中宣传教育活动。现就有关事项通知如下： 一、活动时间 2019年9月初至11月30日。 二、活动内容 （一）开展消防安全集中宣传。各地民政部门发动和指导养老服务机构开展消防安全知识问卷调查（见附…	1607
190	宁夏回族自治区人民政府关于推进完善全区企业职工基本养老保险省级统筹制度的实施意见(附：自治区企业职工基本养老保险省级统筹政府责任分担办法)	宁夏回族自治区	地方规范性文件	宁夏回族自治区人民政府	2019.09.30	https://www.pkulaw.com/lar/7429240b507be934c2501e54e9d3bd96bdfb.html	宁夏回族自治区人民政府关于推进完善全区企业职工基本养老保险省级统筹制度的实施意见(附：自治区企业职工基本养老保险省级统筹政府责任分担办法)宁夏回族自治区人民政府关于推进完善全区企业职工基本养老保险省级统筹制度的实施意见（宁政规发〔2019〕3号）各市、县（区）人民政府，自治区政府各部门、各直属机构： 为全面贯彻落实党中央、国务院关于企业职工基本养老保险省级统筹改革的决策部署，做好实施养老保险全国统筹各项准备工作，根据《国务院关于建立企业职工基本养老保险基金中央调剂制度的通知》（国发[2018]18号）、《国务院办公厅关于印发降低社会保险费率综合方案的通知》（国办发[2019]13号），结合我区实际，现就推进完善全区企业职工基本养老保险省级统筹制度工作，提出以下实施意见。 一、指导思想 以习近平新时代中国特色社会主义思想和党的十九大精神为指导，围绕建立健全更加公平更可持续的养老保险制度目标…	4837
191	北京市民政局、北京市财政局、北京市人力资源和社会保障局等关于印发《北京市老年人养老服务补贴津贴管理实施办法》的通知	北京市	地方规范性文件	北京市残疾人联合会	2019.09.30	https://www.pkulaw.com/lar/be5bbf270bcb377543b7cc82d115d483bdfb.html	北京市民政局、北京市财政局、北京市人力资源和社会保障局等关于印发《北京市老年人养老服务补贴津贴管理实施办法》的通知北京市民政局、北京市财政局、北京市人力资源和社会保障局、北京市卫生健康委员会、北京市退役军人事务局、北京市医疗保障局、北京市残疾人联合会关于印发《北京市老年人养老服务补贴津贴管理实施办法》的通知（京民养老发〔2019〕160号）各区民政局、财政局、人力社保局、卫生健康委、退役军人事务局、医保局、残联： 现将《北京市老年人养老服务补贴津贴管理实施办法》印发给你们，请认真贯彻执行。北京市民政局北京市财政局北京市人力资源和社会保障局北京市卫生健康委员会北京市退役军人事务局北京市医疗保障局北京市残疾人联合会2019年9月30日 北京市老年人养老服务补贴津贴管理实施办法 根据国务院办公厅《关于推进养老服务发展的意见》（国办发〔2019〕5号）和《关于印发“十三五”推进基本公共服务均等化…	6725
192	福建省财政厅、福建省人力资源和社会保障厅关于提前下达2020年城乡居民基本养老保险一般性转移支付资金的通知	福建省	地方工作文件	福建省人力资源和社会保障厅	2019.09.29	https://www.pkulaw.com/lar/d393aa103f39acfdf2738d21b5e31da5bdfb.html	福建省财政厅、福建省人力资源和社会保障厅关于提前下达2020年城乡居民基本养老保险一般性转移支付资金的通知福建省财政厅、福建省人力资源和社会保障厅关于提前下达2020年城乡居民基本养老保险一般性转移支付资金的通知（闽财社指[2019]61号）有关县（市、区）财政局、人力资源和社会保障局、人力资源和社会保障局： 为确保2020年城乡居民基本养老保险工作顺利开展，现提前下达你县（市、区）城乡居民基本养老保险补助资金万元，待2020年预算年度开始后，按程序拨付使用，并将有关事项通知如下： 一、本次下达资金根据各县（市、区）2020年城乡居民参保的户籍人口预测数和省级财政补助标准进行测算，并按全年补助资金总量的一定比例提前下达。 二、各县（市、区）财政部门应足额落实本级需负担的资金，并按照社会保险基金财务制度有关规定，及时将资金拨付到位，确保养老金按时足额发放和个人账户账实相符。 三、各县（市、…	2679
193	国家税务总局河北省税务局关于城乡居民养老保险及医疗保险缴费渠道的提醒	河北省	地方工作文件	国家税务总局河北省税务局	2019.09.29	https://www.pkulaw.com/lar/45972038fa541d5dbd2a42a522466cfcbdfb.html	国家税务总局河北省税务局关于城乡居民养老保险及医疗保险缴费渠道的提醒国家税务总局河北省税务局关于城乡居民养老保险及医疗保险缴费渠道的提醒尊敬的缴费人： 河北省城乡居民基本养老保险费和城乡居民基本医疗保险费各地集中征缴已逐步开放，正规缴费渠道和社会化服务渠道混杂。为避免产生不必要的损失，河北省税务局提醒您，河北省城乡居民基本养老保险费和城乡居民基本医疗保险费缴费请认准以下正规缴费渠道： 一、全省税务系统办税服务窗口； 二、“河北税务”微信公众号或各地税务局官方公众号； 三、河北省电子税务局网页版 （https：//etax.hebei.chinatax.gov.cn/bszm-web/apps/views-zj/index/index.html）； 四、河北省电子税务局手机APP（通过河北省税务局官方网站扫码下载）； 五、微信城市服务； 六、河北政务服务推广的“冀时办”手机APP应用； 七…	630
194	宁夏回族自治区财政厅、宁夏回族自治区人力资源和社会保障厅、国家税务总局宁夏回族自治区税务局、中国人民银行银川中心支行关于规范全区企业职工基本养老保险省级统筹基金管理流程的通知	宁夏回族自治区	地方规范性文件	中国人民银行银川中心支行	2019.09.26	https://www.pkulaw.com/lar/2cb7d87c8de1482299233233f3aa6dc3bdfb.html	宁夏回族自治区财政厅、宁夏回族自治区人力资源和社会保障厅、国家税务总局宁夏回族自治区税务局、中国人民银行银川中心支行关于规范全区企业职工基本养老保险省级统筹基金管理流程的通知宁夏回族自治区财政厅、宁夏回族自治区人力资源和社会保障厅、国家税务总局宁夏回族自治区税务局、中国人民银行银川中心支行关于规范全区企业职工基本养老保险省级统筹基金管理流程的通知（宁财（办）发[2019]605号）各市、县（区）财政局、人力资源和社会保障（劳动保障）局、税务局，人民银行各市中心支行、各县（市）支行： 为认真贯彻落实《自治区人民政府关于推进完善企业职工基本养老保险省级统筹制度的实施意见》（宁政规发〔2019〕3号）精神，顺利推进我区企业职工基本养老保险省级统筹工作，依据相关文件要求，结合我区实际，现将我区企业职工基本养老保险省级统筹基金管理流程有关事项通知如下： 一、基金收入流程 基金收入包括基本养老保险费…	1585
195	浙江省人力资源和社会保障厅、浙江省财政厅关于建立城乡居民基本养老保险待遇确定和基础养老金正常调整机制的实施意见	浙江省	地方规范性文件	浙江省财政厅	2019.09.26	https://www.pkulaw.com/lar/853aaed19b3ba9f35571e06d0b79029abdfb.html	浙江省人力资源和社会保障厅、浙江省财政厅关于建立城乡居民基本养老保险待遇确定和基础养老金正常调整机制的实施意见浙江省人力资源和社会保障厅、浙江省财政厅关于建立城乡居民基本养老保险待遇确定和基础养老金正常调整机制的实施意见浙人社发[2019]57号各市、县（市、区）人力资源和社会保障局、财政局： 为贯彻落实人力资源社会保障部、财政部《关于建立城乡居民基本养老保险待遇确定和基础养老金正常调整机制的指导意见》（人社部发〔2018〕21号），完善我省城乡居民基本养老保险制度，经省委、省政府同意，现就建立城乡居民基本养老保险待遇确定和基础养老金正常调整机制提出以下意见。 一、指导思想 以习近平新时代中国特色社会主义思想为指导，全面贯彻党的十九大和十九届二中、三中全会精神，落实省第十四次党代会和省委历次全会精神，坚持以人民为中心的发展思想，按照兜底线、织密网、建机制的要求，建立激励约束有效、筹资权责…	1994
196	湖南省发展和改革委员会、湖南省民政厅、湖南省退役军人事务厅关于编报社会服务兜底工程(养老服务领域)2020年中央预算内投资项目计划建议的通知	湖南省	地方工作文件	湖南省退役军人事务厅	2019.09.24	https://www.pkulaw.com/lar/7251fe9cfea5cb67c1bfc9642226d1ecbdfb.html	湖南省发展和改革委员会、湖南省民政厅、湖南省退役军人事务厅关于编报社会服务兜底工程(养老服务领域)2020年中央预算内投资项目计划建议的通知湖南省发展和改革委员会、湖南省民政厅、湖南省退役军人事务厅关于编报社会服务兜底工程(养老服务领域)2020年中央预算内投资项目计划建议的通知湘发改社会[2019]669号各市州发展改革委、民政局、退役军人事务局： 根据国家发展改革委、民政部和退役军人事务部《关于编报社会服务兜底工程（养老服务领域）2020年中央预算内投资项目计划建议的通知》（发改办社会[2019]889号），2020年国家发展改革委安排中央预算内投资继续支持养老服务领域设施建设。现将编报投资计划建议的有关要求通知如下。 一、总体要求 （一）计划建议方案必须符合《“十三五"社会服务兜底工程实施方案》（发改社会〔2019〕193号）、《普惠养老城企联动专项行动实施方案（2019年修订版）…	2285
197	北京市财政局、北京市发展和改革委员会关于养老、托育、家政等社区家庭服务业部分收费优惠政策的通知	北京市	地方规范性文件	北京市发展和改革委员会	2019.09.20	https://www.pkulaw.com/lar/b56ef6241e2f46c710de1556d6600929bdfb.html	北京市财政局、北京市发展和改革委员会关于养老、托育、家政等社区家庭服务业部分收费优惠政策的通知北京市财政局、北京市发展和改革委员会关于养老、托育、家政等社区家庭服务业部分收费优惠政策的通知（京财综〔2019〕1989号）国家税务总局北京市税务局，市规划自然资源委、市住房城市建设委、市人防办，各区财政局、发展改革委： 按照财政部、国家税务总局、国家发展改革委、民政部、商务部、国家卫生健康委《关于养老、托育、家政等社区家庭服务业税费优惠政策的公告》（2019第76号）精神，并结合我市实际，现将我市养老、托育、家政等社区家庭服务业部分收费优惠政策通知如下。 一、自2019年6月1日至2025年12月31日，为社区提供养老、托育、家政服务的机构，可享受以下优惠政策： （一）用于提供社区养老、托育、家政服务的房产、土地，免征不动产登记费、耕地开垦费、土地复垦费、土地闲置费。 （二）用于提供社区养老…	1212
198	安徽省人力资源和社会保障厅、安徽省财政厅关于建立城乡居民基本养老保险待遇确定和基础养老金正常调整机制的实施意见	安徽省	地方规范性文件	安徽省财政厅	2019.09.16	https://www.pkulaw.com/lar/efd47406c61b3e78863079245013392fbdfb.html	安徽省人力资源和社会保障厅、安徽省财政厅关于建立城乡居民基本养老保险待遇确定和基础养老金正常调整机制的实施意见安徽省人力资源和社会保障厅、安徽省财政厅关于建立城乡居民基本养老保险待遇确定和基础养老金正常调整机制的实施意见皖人社发[2019]15号各市、县（市、区）人力资源社会保障局、财政局： 根据《人力资源社会保障部、财政部关于建立城乡居民基本养老保险待遇确定和基础养老金正常调整机制的指导意见》（人社部发〔2018〕21号）和《安徽省人民政府关于进一步完善城乡居民基本养老保险制度的实施意见》（皖政〔2014〕84号）精神，进一步发挥城乡居民基本养老保险在保障城乡老年居民基本生活、调节收入分配、促进社会和谐稳定等方面的积极作用，经省委、省政府同意，现就建立城乡居民基本养老保险待遇确定和基础养老金正常调整机制提出以下实施意见。 一、总体要求 以习近平新时代中国特色社会主义思想为指导，全面贯彻…	2654
199	湖南省应急管理厅、湖南省民政厅、湖南省消防救援总队关于在养老服务机构开展消防安全集中宣传教育活动的通知	湖南省	地方工作文件	湖南省公安消防总队	2019.09.15	https://www.pkulaw.com/lar/32784f58190d1fbf87aee2631fbed686bdfb.html	湖南省应急管理厅、湖南省民政厅、湖南省消防救援总队关于在养老服务机构开展消防安全集中宣传教育活动的通知湖南省应急管理厅、湖南省民政厅、湖南省消防救援总队关于在养老服务机构开展消防安全集中宣传教育活动的通知湘应急函[2019]111号各市(州)应急管理局、民政局、消防救援支队: 为深入贯彻落实习近平总书记关于应急管理和提高养老服务质量的重要指示精神,切实加强养老服务机构火灾防控能力,提升养老服务机构消防管理水平,减少火灾事故发生。根据应急管理部、民政部《关于在养老服务机构开展消防安全集中宣传教育活动的通知》(以下简称《通知》)精神,结合我省实际情况,现将我省开展集中宣传教育活动有关事项通知如下: 一、活动时间 2019年9月至11月。 二、活动内容 (一)深入开展消防安全大宣传活动。各地应急管理、消防救援、民政部门发动和指导养老服务机构开展消防安全知识问卷调查、设置消防宣传点、组织应急疏散…	1870
200	福建省民政厅关于举办第二、三期养老从业人员培训班(中德引智项目)的通知	福建省	地方工作文件	福建省民政厅	2019.09.11	https://www.pkulaw.com/lar/d6e90ee32851f9d2c064dedcbebf0bd1bdfb.html	福建省民政厅关于举办第二、三期养老从业人员培训班(中德引智项目)的通知福建省民政厅关于举办第二、三期养老从业人员培训班(中德引智项目)的通知闽民养老明电[2019]27号各设区市民政局，平潭综合实验区社会事业局： 按照《关于举办2019年中国技能大赛——第九届全国民政行业职业技能竞赛的通知》（民党人字〔2019〕255号）要求，为做好福建参赛选手选拔工作，省民政厅将举办“2019年福建省首届民政行业养老护理员职业技能竞赛"，竞赛组织实施工作由省民政学校和省老年人活动服务中心共同承办。现将有关事项通知如下： 一、竞赛时间和地点 （一）报名方式及时间 参赛选手由各设区市民政局和平潭综合实验区社会事业局等单位推荐，统一汇总填报《参赛选手报名汇总表》。2019年9月16日12:00前发送至电子邮箱。 （二）竞赛时间、地点 （1）报到时间：9月23日上午12点前 返程时间：9月25日 （2）竞赛时…	2642
201	福建省民政厅关于举办2019年福建省首届民政行业养老护理员职业技能竞赛的通知	福建省	地方工作文件	福建省民政厅	2019.09.11	https://www.pkulaw.com/lar/96a38804237474b54756c18575de8162bdfb.html	福建省民政厅关于举办2019年福建省首届民政行业养老护理员职业技能竞赛的通知福建省民政厅关于举办2019年福建省首届民政行业养老护理员职业技能竞赛的通知闽民养老明电[2019]26号各设区市民政局，平潭综合实验区社会事业局： 按照《关于举办2019年中国技能大赛——第九届全国民政行业职业技能竞赛的通知》（民党人字〔2019〕255号）要求，为做好福建参赛选手选拔工作，省民政厅将举办“2019年福建省首届民政行业养老护理员职业技能竞赛"，竞赛组织实施工作由省民政学校和省老年人活动服务中心共同承办。现将有关事项通知如下： 一、竞赛时间和地点 （一）报名方式及时间 参赛选手由各设区市民政局和平潭综合实验区社会事业局等单位推荐，统一汇总填报《参赛选手报名汇总表》。2019年9月16日12:00前发送至电子邮箱。 （二）竞赛时间、地点 （1）报到时间：9月23日上午12点前 返程时间：9月25日 …	2678
202	河北省财政厅关于下达2019年中央专项彩票公益金支持开展居家和社区养老服务改革试点补助资金的通知	河北省	地方工作文件	河北省财政厅	2019.09.11	https://www.pkulaw.com/lar/9396fd98f9499c8971f0ecdee786839bbdfb.html	河北省财政厅关于下达2019年中央专项彩票公益金支持开展居家和社区养老服务改革试点补助资金的通知河北省财政厅关于下达2019年中央专项彩票公益金支持开展居家和社区养老服务改革试点补助资金的通知（冀财社〔2019〕51号）唐山市财政局： 根据《财政部关于下达2019年中央专项彩票公益金支持开展居家和社区养老服务改革试点补助资金预算的通知》（财社〔2019〕130号），现下达你市居家和社区养老服务改革试点补助资金100万元，用于奖励你市在第三批居家和社区养老服务改革试点考核中获得优秀。现将有关事宜通知如下： 一、此次下达的中央财政补助资金，由你市按照《民政部财政部关于中央财政支持开展居家和社区养老服务改革试点工作的通知》（民函〔2016〕200号）有关要求，统筹用于支持居家和社区养老服务业发展方面的支出。 二、请将上述资金列入2019年政府收支分类科目第2296002项“用于社会福利的彩票公…	481
203	北京市民政局关于对2019年第一批备案的社区养老服务驿站进行公告	北京市	地方工作文件	北京市民政局	2019.09.05	https://www.pkulaw.com/lar/7c3101ce6ec845d40304cfb287d95606bdfb.html	北京市民政局关于对2019年第一批备案的社区养老服务驿站进行公告北京市民政局关于对2019年第一批备案的社区养老服务驿站进行公告 根据《北京市民政局关于贯彻落实新修改的＜中华人民共和国老年人权益保障法＞的通知》（京民养老发【2019】44号）、《北京市民政局关于2019年街道（乡镇）养老照料中心和社区养老服务驿站建设工作的通知》（京民养老发【2019】57号）、《社区养老服务驿站设施设计和服务标准（试行）》（京民福发【2016】392号）等文件规定，经各区民政部门审查备案，现向社会公告已备案的160家社区养老服务驿站。 请社会各界和老年朋友们监督，监督电话：010--65395474 附件：2019年第一批社区养老服务驿站公告名单北京市民政局2019年9月5日 2019年第一批社区养老服务驿站公告名单序号区名称地址座机手机邮编编码1东 城 区东城金鱼池西社区养老服务驿站天坛街道金鱼池西社…	10220
204	北京市民政局、北京市地方金融监督管理局、中国人民银行营业管理部等关于金融支持养老服务业发展的实施意见	北京市	地方规范性文件	中国证券监督管理委员会北京监管局	2019.09.02	https://www.pkulaw.com/lar/32d142aaded2e2881bb4651f18590cd2bdfb.html	北京市民政局、北京市地方金融监督管理局、中国人民银行营业管理部等关于金融支持养老服务业发展的实施意见北京市民政局、北京市地方金融监督管理局、中国人民银行营业管理部、中国银行保险监督管理委员会北京监管局、中国证券监督管理委员会北京监管局关于金融支持养老服务业发展的实施意见（京民养老发〔2019〕152号）各区民政局、金融办，各金融机构，各相关单位： 为深入贯彻党的十九大精神，积极应对首都人口老龄化的形势，根据《国务院办公厅关于推进养老服务发展的意见》（国办发〔2019〕5号）、《中国人民银行、民政部、银监会、证监会、保监会关于金融支持养老服务业加快发展的指导意见》（银发〔2016〕65号）、《北京市人民政府办公厅印发〈关于加快发展康复辅助器具产业的实施意见〉的通知》（京政办发〔2017〕48号）精神，推动金融组织、产品和服务创新，完善养老领域金融服务，加大对养老服务业和康复辅助器具产业发展…	7209
205	北京市民政局、北京市地方金融监督管理局、中国银行保险监督管理委员会北京监管局关于加快发展商业养老保险的实施意见	北京市	地方规范性文件	中国银行保险监督管理委员会北京监管局	2019.09.02	https://www.pkulaw.com/lar/7e62c56e5e7432a8c905bc3f52817c06bdfb.html	北京市民政局、北京市地方金融监督管理局、中国银行保险监督管理委员会北京监管局关于加快发展商业养老保险的实施意见北京市民政局、北京市地方金融监督管理局、中国银行保险监督管理委员会北京监管局关于加快发展商业养老保险的实施意见（京民养老发〔2019〕150号）各区民政局、金融办，各金融机构，各相关单位： 为落实国务院办公厅《关于推进养老服务发展的意见》（国办发〔2019〕5号）、《关于加快发展商业养老保险的若干意见》（国办发〔2017〕59号）精神，结合本市养老服务业发展现状，现就加快发展本市商业养老保险提出如下意见。 一、总体要求 （一）指导思想 全面贯彻落实党的十九大精神，以习近平新时代中国特色社会主义思想为指导，紧紧围绕统筹推进“五位一体”总体布局和协调推进“四个全面”战略布局，坚持以人民为中心的发展思想，牢固树立创新、协调、绿色、开放、共享的发展理念，牢牢把握首都城市战略定位，以不断提…	4073
206	广东省民政厅、广东省公安厅、广东省财政厅等关于进一步做好养老机构登记备案和监管工作的通知	广东省	地方规范性文件	广东省消防救援总队	2019.08.30	https://www.pkulaw.com/lar/98ecb5e0dd2785ae397d820c311e05f7bdfb.html	广东省民政厅、广东省公安厅、广东省财政厅等关于进一步做好养老机构登记备案和监管工作的通知广东省民政厅、广东省公安厅、广东省财政厅、广东省自然资源厅、广东省住房和城乡建设厅、广东省卫生健康委员会、广东省应急管理厅、广东省审计厅、广东省市场监督管理局、广东省地方金融监督管理局、广东省消防救援总队关于进一步做好养老机构登记备案和监管工作的通知（粤民规字〔2019〕8号）各地级以上市、县（市、区）民政局、公安局、财政局、自然资源局、住房城乡建设局、卫生健康局（委）、应急管理局、审计局、市场监管局、金融局、消防救援支队： 根据新修改的《中华人民共和国老年人权益保障法》和《民政部关于贯彻落实新修改的＜中华人民共和国老年人权益保障法＞的通知》（民函〔2019〕1号）精神，为进一步做好取消养老机构设立许可后有关工作衔接，深化养老服务“放管服”改革，推进我省养老服务业健康有序发展，现就有关事项通知如下： …	6788
207	江苏省人力资源和社会保障厅、江苏省财政厅关于调整企业职工基本养老保险遗属抚恤金标准的通知	江苏省	地方工作文件	江苏省财政厅	2019.08.26	https://www.pkulaw.com/lar/c0a8e7b4071c256cfca8bcf85c08a29fbdfb.html	江苏省人力资源和社会保障厅、江苏省财政厅关于调整企业职工基本养老保险遗属抚恤金标准的通知江苏省人力资源和社会保障厅、江苏省财政厅关于调整企业职工基本养老保险遗属抚恤金标准的通知（苏人社发〔2019〕179号）各设区市、县（市）人力资源社会保障局、财政局： 根据《社会保险法》《江苏省企业职工基本养老保险规定》（省政府令第36号）等规定，为保障企业职工基本养老保险参保人员因病或非因工死亡后的遗属基本生活，决定调整企业职工基本养老保险遗属抚恤金标准，现就有关事项通知如下： 一、企业职工基本养老保险遗属抚恤金分为定期遗属抚恤金（原供养直系亲属定期救济费）和一次性遗属抚恤金（原供养直系亲属一次性救济费），遗属抚恤金的领取条件按原供养直系亲属救济费的领取条件执行。 二、自2019年1月1日起，遗属抚恤金的计发基数为：南京、无锡、常州、苏州、镇江五市（含所辖县（市、区），下同）3100元；南通、扬州、…	609
208	广东省民政厅办公室关于加快推进全省养老院服务质量建设专项行动的通知	广东省	地方工作文件	广东省民政厅	2019.08.20	https://www.pkulaw.com/lar/5a34c58e3765c310d312657bdb6943dabdfb.html	广东省民政厅办公室关于加快推进全省养老院服务质量建设专项行动的通知广东省民政厅办公室关于加快推进全省养老院服务质量建设专项行动的通知（粤民电字〔2019〕36号）各地级以上市民政局，省社会福利服务中心、省杨村社会福利院： 今年6月，省厅根据国家民政部等四部门的部署印发了《2019年全省养老院服务质量建设专项行动实施方案》（粤民发〔2019〕62号，以下简称“专项行动”），在全省开展养老院服务质量建设专项行动。目前，从民政部通过全国养老机构业务管理系统提取的监测数据及省厅实地调研掌握的情况来看，这项工作各地普遍推进力度不够，进展缓慢，成效不明显。为此，现就加快推进全省养老院服务质量建设专项行动提出以下要求，请务必认真抓好落实。 一、提高政治站位，加大工作力度。养老院服务质量专项行动是习近平总书记亲自部署的一项关系广大老年人福祉的大事，民政部已将其列为“不忘初心、牢记使命”主题教育活动的专项…	2623
209	河北省民政厅、河北省政务服务管理办公室关于依法做好养老服务机构登记、备案工作的通知	河北省	地方工作文件	河北省政务服务管理办公室	2019.08.19	https://www.pkulaw.com/lar/84eb8a2bff6a7376adf5fac052ead893bdfb.html	河北省民政厅、河北省政务服务管理办公室关于依法做好养老服务机构登记、备案工作的通知河北省民政厅、河北省政务服务管理办公室关于依法做好养老服务机构登记、备案工作的通知冀民[2019]59号各市（含定州、辛集市）民政局、行政审批局，雄安新区公共服务局： 为贯彻落实《中华人民共和国老年人权益保障法（2018修正）》和《河北省人民政府办公厅关于加快推进养老服务体系建设的实施意见》（冀政办字〔2019〕48号）关于“依法做好登记和备案管理"有关要求，规范养老服务机构设立许可取消后登记、备案工作，现就有关事项通知如下： 一、依法做好养老服务机构直接登记 设立养老服务机构（含养老机构、居家社区养老服务机构，以及经营范围和组织章程中包含养老服务内容的其他企业、事业单位和社会组织），应当依法办理法人登记。 （一）社会力量设立公益性养老服务机构（民办非企业单位），申请人依法向当地行政审批部门提出申请，实行直…	1807
210	江西省人力资源和社会保障厅、江西省财政厅关于进一步规范企业职工基本养老保险用人单位缴费基数确定办法的通知	江西省	地方规范性文件	江西省财政厅	2019.08.16	https://www.pkulaw.com/lar/6ef490a9a6488f108a81035e3b653c63bdfb.html	江西省人力资源和社会保障厅、江西省财政厅关于进一步规范企业职工基本养老保险用人单位缴费基数确定办法的通知江西省人力资源和社会保障厅、江西省财政厅关于进一步规范企业职工基本养老保险用人单位缴费基数确定办法的通知各市、县（区）人力资源社会保障局、财政局，赣江新区社会事务局、财政金融局： 为切实减轻企业社会保险缴费负担，进一步做好降低社会保险费率工作，规范企业职工基本养老保险缴费基数政策，根据《江西省人民政府办公厅关于印发降低社会保险费率综合实施方案的通知》（赣府厅字〔2019〕27号），经省人民政府同意，现就进一步规范企业职工基本养老保险用人单位缴费基数确定办法有关事项通知如下： 一、规范企业职工基本养老保险用人单位缴费基数确定办法 参加企业职工基本养老保险的用人单位月缴费基数按本单位参保职工月个人缴费基数之和确定。 二、不再执行《江西省人民政府办公厅关于完善职工基本养老保险省级统筹制度有关…	782
211	中共江西省委组织部、江西省民政厅、江西省发展改革委员会等关于加快补齐农村养老服务短板十条措施的通知	江西省	地方规范性文件	江西省卫生健康委员会	2019.08.10	https://www.pkulaw.com/lar/3780259b153a64ba15f5d09cb3d0699fbdfb.html	中共江西省委组织部、江西省民政厅、江西省发展改革委员会等关于加快补齐农村养老服务短板十条措施的通知中共江西省委组织部、江西省民政厅、江西省发展改革委员会、江西省财政厅、江西省卫生健康委员会关于加快补齐农村养老服务短板十条措施的通知各设区市党委组织部、民政局、财政局、发展改革委、卫生健康委，赣江新区组织人事局、社会事务局、财政金融局、经济发展局： 为贯彻落实《省委办公厅省政府办公厅关于印发＜江西省养老服务体系建设发展三年行动计划（2019-2021年）＞的通知》（赣办字〔2019〕26号），坚持以党建为引领，以“党建＋农村养老服务”为抓手，充分发挥基层党组织战斗堡垒作用和党员先锋模范作用，形成各级各部门上下联动、齐抓共管工作格局，加快补齐农村养老服务短板，全面构建满足农村老年人需求的新时代农村养老服务体系，有效地把农民群众组织起来，紧密团结在党组织周围，经研究，提出以下十条措施： 一、着力…	4436
212	上海市人力资源和社会保障局、上海市民政局、上海市卫生和健康委员会、上海市医疗保障局关于规范本市养老护理人员职业技能补贴培训实施工作的通知	上海市	地方规范性文件	上海市医疗保障局	2019.07.31	https://www.pkulaw.com/lar/73d2caf2e30256b7a39b627f1df5bfc8bdfb.html	上海市人力资源和社会保障局、上海市民政局、上海市卫生和健康委员会、上海市医疗保障局关于规范本市养老护理人员职业技能补贴培训实施工作的通知上海市人力资源和社会保障局、上海市民政局、上海市卫生和健康委员会、上海市医疗保障局关于规范本市养老护理人员职业技能补贴培训实施工作的通知（沪人社职〔2019〕280号）各区人力资源和社会保障局、民政局、卫生和健康委员会、医疗保障局，各有关单位： 为适应本市养老服务和长护险工作对护理人员的培训需求，提高培训的针对性和有效性，根据《技能提升行动计划（2018-2021年）》（沪委办发〔2018〕24号）、《上海市深化养老服务实施方案（2019-2022年）》（沪府规〔2019〕26号），现就规范养老护理人员职业技能补贴培训实施工作通知如下： 一、补贴培训对象。培训对象为年龄60岁以下，在本市由民政或卫生健康部门认定的各类养老护理服务机构和医疗机构从事养老护理…	2164
213	国家税务总局甘肃省税务局、甘肃省人力资源和社会保障厅、甘肃省财政厅、甘肃省医疗保障局、中国人民银行兰州中心支行关于印发《甘肃省城乡居民基本养老保险和基本医疗保险征缴工作指导意见》的通知	甘肃省	地方规范性文件	中国人民银行兰州中心支行	2019.07.25	https://www.pkulaw.com/lar/270a13a292172ecb06546ef72534b05cbdfb.html	国家税务总局甘肃省税务局、甘肃省人力资源和社会保障厅、甘肃省财政厅、甘肃省医疗保障局、中国人民银行兰州中心支行关于印发《甘肃省城乡居民基本养老保险和基本医疗保险征缴工作指导意见》的通知国家税务总局甘肃省税务局、甘肃省人力资源和社会保障厅、甘肃省财政厅、甘肃省医疗保障局、中国人民银行兰州中心支行关于印发《甘肃省城乡居民基本养老保险和基本医疗保险征缴工作指导意见》的通知甘税发[2019]146号各市、自治州人民政府，兰州新区管委会： 城乡居民基本养老保险和城乡居民基本医疗保险（以下简称：城乡居民“两险"）是城乡居民基本生活的重要保障，是社会保障政策的重要组成部分。为做好居民“两险"征缴工作，进一步降低征缴成本，优化征缴服务，国家税务总局甘肃省税务局、甘肃省人力资源和社会保障厅、甘肃省财政厅、甘肃省医疗保障局、中国人民银行兰州中心支行联合制定了《甘肃省城乡居民基本养老保险和基本医疗保险征缴工作…	2817
214	河北省财政厅、河北省人力资源和社会保障厅关于结算2018年城乡居民基本养老保险省级补助资金的通知	河北省	地方工作文件	河北省人力资源和社会保障厅	2019.07.25	https://www.pkulaw.com/lar/f2aad6ec2a25604dceba14805e2ff8ebbdfb.html	河北省财政厅、河北省人力资源和社会保障厅关于结算2018年城乡居民基本养老保险省级补助资金的通知河北省财政厅、河北省人力资源和社会保障厅关于结算2018年城乡居民基本养老保险省级补助资金的通知（冀财社〔2019〕36号 2019年7月25日） 河北省财政厅、河北省人力资源和社会保障厅关于结算2018年城乡居民基本养老保险省级补助资金的通知 附件：结算2018年省级城乡居民基本养老保险情况表 附件 结算2018年省级城乡居民基本养老保险情况表市县名称预算代码参保户籍人数情况省级基础养老金发放情况省级缴费补贴情况重度残疾人参保缴费人员人数（期末数）为贫困人员代缴人员人数（期末数）支出金额已下达资金（万元）本次结算金额（万元）备注参保总人数（人）60周岁以下参保人数（人）60周岁及以上参保人数（人）期初数期末数期初数期末数期初数期末数标准（元/人月）人次数标准（元/人月）人次数标准（元/人月）…	509
215	上海市人民政府关于印发修订后的《本市贯彻＜国务院关于机关事业单位工作人员养老保险制度改革的决定＞实施办法》的通知(2019)	上海市	地方规范性文件	上海市人民政府	2019.07.25	https://www.pkulaw.com/lar/2039dae66fb233421338e49449a1fe71bdfb.html	上海市人民政府关于印发修订后的《本市贯彻＜国务院关于机关事业单位工作人员养老保险制度改革的决定＞实施办法》的通知(2019)上海市人民政府关于印发修订后的《本市贯彻〈国务院关于机关事业单位工作人员养老保险制度改革的决定〉实施办法》的通知（沪府规〔2019〕32号）各区人民政府，市政府各委、办、局： 现将修订后的《本市贯彻〈国务院关于机关事业单位工作人员养老保险制度改革的决定〉实施办法》印发给你们，请认真按照执行。上海市人民政府2019年7月25日 本市贯彻《国务院关于机关事业单位工作人员养老保险制度改革的决定》实施办法 第一章 总则 第一条 （目的和依据） 为统筹城乡社会保障体系建设，建立更加公平、可持续的养老保险制度，根据《国务院关于机关事业单位工作人员养老保险制度改革的决定》（国发〔2015〕2号）以及《国务院办公厅关于印发降低社会保险费率综合方案的通知》（国办发〔2019〕13号）…	4842
216	四川省人力资源和社会保障厅、四川省财政厅关于2019年调整退休人员基本养老金的通知	四川省	地方规范性文件	四川省财政厅	2019.07.22	https://www.pkulaw.com/lar/7377accdbdeb0df373c4e3e9d9085f67bdfb.html	四川省人力资源和社会保障厅、四川省财政厅关于2019年调整退休人员基本养老金的通知四川省人力资源和社会保障厅、四川省财政厅关于2019年调整退休人员基本养老金的通知（川人社发〔2019〕17号）各市（州）人力资源和社会保障局、财政局，省级有关部门，有关单位： 按照人力资源社会保障部、财政部关于2019年调整企业和机关事业单位退休人员基本养老金的规定，经省政府批准，现就做好我省退休人员基本养老金调整工作通知如下，请按照执行。 一、调整基本养老金的对象和时间 2019年调整退休人员基本养老金对象为企业和机关事业单位2018年12月31日前已按规定办理完退休审批手续，并按月领取基本养老金的退休人员。符合上述条件，但在2018年12月31日以前已死亡或终止养老保险关系的退休人员除外。增加基本养老金从2019年1月1日起执行。 二、调整基本养老金办法 （一）定额调整。 每人月基本养老金增加47元。…	2295
217	吉林省人力资源和社会保障厅、吉林省财政厅关于2019年调整退休人员基本养老金的通知	吉林省	地方规范性文件	吉林省财政厅	2019.07.19	https://www.pkulaw.com/lar/82770fcf730202239629f5ca854747d6bdfb.html	吉林省人力资源和社会保障厅、吉林省财政厅关于2019年调整退休人员基本养老金的通知吉林省人力资源和社会保障厅、吉林省财政厅关于2019年调整退休人员基本养老金的通知（吉人社联字〔2019〕85号）各市（州）、长白山保护开发区、各县（市、区）人力资源社会保障局、财政局、社会保险局，省直各部门和单位，驻吉中央机关事业单位，省直经办各行业统筹企业： 按照人力资源社会保障部、财政部《关于2019年调整退休人员基本养老金的通知》（人社部发〔2019〕24号）要求，经人力资源社会保障部、财政部批复同意，省政府常务会议审议通过，现就2019年调整退休人员基本养老金有关事项通知如下。 一、调整时间和范围 从2019年1月1日起，为2018年12月31日前已按规定办理退休手续并按月领取基本养老金的企业和机关事业单位退休（含退职，下同）人员调整基本养老金。 二、调整办法和标准 调整退休人员基本养老金采取定额…	2080
218	江西省委办公厅、江西省政府办公厅关于印发《江西省养老服务体系建设发展三年行动计划(2019―2021年)》的通知	江西省	地方规范性文件	江西省人民政府	2019.07.19	https://www.pkulaw.com/lar/4ca0b5fc4db9d795bf3ea015ae7df6cdbdfb.html	江西省委办公厅、江西省政府办公厅关于印发《江西省养老服务体系建设发展三年行动计划(2019―2021年)》的通知江西省委办公厅、江西省政府办公厅关于印发《江西省养老服务体系建设发展三年行动计划（2019-2021年）》的通知各市委、市人民政府，省委各部门，省直各单位，各人民团体： 《江西省养老服务体系建设发展三年行动计划（2019-2021年）》已经省委、省政府领导同志同意，现印发给你们，请结合实际，认真抓好贯彻落实。中共江西省委办公厅江西省人民政府办公厅2019年7月19日江西省养老服务体系建设发展三年行动计划（2019-2021年） 为推进我省养老服务体系高质量发展，根据党中央、国务院决策部署和有关文件精神，结合实际制定本行动计划。 一、总体要求 （一）指导思想 以习近平新时代中国特色社会主义思想为指导，深入贯彻习近平总书记关于养老服务工作的重要论述，充分发挥政府的主导作用和社会力量…	5908
219	上海市人力资源和社会保障局、上海市财政局关于贯彻落实《人力资源社会保障部、财政部关于机关事业单位基本养老保险关系和职业年金转移接续若干问题的通知》的通知	上海市	地方规范性文件	上海市财政局	2019.07.16	https://www.pkulaw.com/lar/95461a2da179b40171354d46f15908e4bdfb.html	上海市人力资源和社会保障局、上海市财政局关于贯彻落实《人力资源社会保障部、财政部关于机关事业单位基本养老保险关系和职业年金转移接续若干问题的通知》的通知上海市人力资源和社会保障局、上海市财政局关于贯彻落实《人力资源社会保障部、财政部关于机关事业单位基本养老保险关系和职业年金转移接续若干问题的通知》的通知（沪人社规〔2019〕29号）各委、办、局、控股（集团）公司，市社会保险事业管理中心，各区人力资源和社会保障局、财政局，各有关单位： 为深化推进机关事业单位工作人员养老保险制度改革，现将《人力资源社会保障部、财政部关于机关事业单位基本养老保险关系和职业年金转移接续有关问题的通知》（人社部规〔2017〕1号）转发给你们，并结合本市实际提出如下处理意见，请一并遵照执行。 一、2014年10月1日以后，参保人员转出机关事业单位养老保险，符合企业基本养老金申领条件的，其基本养老金按本市企业办法计发…	1135
220	天津市人社局、天津市财政局、天津市民政局、天津市税务局关于促进城乡居民基本养老保险应保尽保有关问题的通知	天津市	地方规范性文件	国家税务总局天津市税务局	2019.07.15	https://www.pkulaw.com/lar/e0e994bbdd7c4a855477b8c74a51d48fbdfb.html	天津市人社局、天津市财政局、天津市民政局、天津市税务局关于促进城乡居民基本养老保险应保尽保有关问题的通知天津市人社局、天津市财政局、天津市民政局、天津市税务局关于促进城乡居民基本养老保险应保尽保有关问题的通知（津人社局发〔2019〕22号）各区人力资源和社会保障局、财政局、民政局、税务局，有关单位： 为进一步促进城乡居民基本养老保险应保尽保，确保广大城乡居民特别是城乡低保对象、低收入家庭救助人员和特困供养人员（以下简称“困难人员”）老有所养，按照《人力资源社会保障部国家医保局关于全面实施全民参保计划的指导意见》（人社部发〔2018〕76号）和《人力资源社会保障部办公厅关于加快实现贫困人员城乡居民基本养老保险应保尽保的通知》（人社厅发〔2018〕111号）精神，现将有关问题通知如下： 一、2018年1月1日以后年满60周岁、具有本市户籍且未领取本市规定基本养老保险待遇和老年人生活补助的人员…	762
221	河北省人民政府办公厅关于加快推进养老服务体系建设的实施意见	河北省	地方规范性文件	河北省人民政府	2019.07.14	https://www.pkulaw.com/lar/c4033253a0eb46e157a84dd4feca6b2bbdfb.html	河北省人民政府办公厅关于加快推进养老服务体系建设的实施意见河北省人民政府办公厅关于加快推进养老服务体系建设的实施意见（冀政办字〔2019〕48号）各市（含定州、辛集市）人民政府，雄安新区管委会，省政府各部门： 为深入贯彻习近平总书记关于积极应对人口老龄化的重要指示批示精神，加快推进养老服务体系建设，确保到2022年在保障人人享有基本养老服务的基础上，有效满足多样化多层次养老服务需求，根据《国务院办公厅关于推进养老服务发展的意见》（国办发〔2019〕5号）精神，提出如下实施意见。 一、创新举措，改善养老服务发展环境 （一）依法做好登记和备案管理。全面清理、取消申办养老服务机构的不合理前置审批和审批涉及中介事项，凡无法律法规规章依据的一律取消。设立养老服务机构，符合登记条件的可直接向当地行政审批部门依法申请登记，并向民政部门备案。 （二）推进公办养老机构改革。充分发挥公办及公建民营养老机构兜…	6428
222	陕西省教育厅转发省人力资源和社会保障厅关于2019年调整退休人员基本养老金的通知	陕西省	地方工作文件	陕西省教育厅	2019.07.13	https://www.pkulaw.com/lar/89e00215891f82293b633625f692c930bdfb.html	陕西省教育厅转发省人力资源和社会保障厅关于2019年调整退休人员基本养老金的通知陕西省教育厅转发省人力资源和社会保障厅关于2019年调整退休人员基本养老金的通知省属各高等学校，厅属中等职业学校，各直属事业单位： 现将陕西省人力资源和社会保障厅陕西省财政厅《关于2019年调整退休人员基本养老金的通知》（陕人社发〔2019〕29号）转发给你们，请遵照执行。 联系人：赵云海电话：029—88668638 附件：转发省人力资源和社会保障厅关于2019年调整退休人员基本养老金的通知.pdf 陕西省教育厅办公室2019年7月13日	266
223	浙江省经济和信息化厅、浙江省民政厅、浙江省卫生健康委员会关于组织申报第三批国家智慧健康养老应用试点示范的通知	浙江省	地方工作文件	浙江省卫生健康委员会	2019.07.12	https://www.pkulaw.com/lar/1d0ad9b8a0ea7b326e6f8243fa39d84ebdfb.html	浙江省经济和信息化厅、浙江省民政厅、浙江省卫生健康委员会关于组织申报第三批国家智慧健康养老应用试点示范的通知浙江省经济和信息化厅、浙江省民政厅、浙江省卫生健康委员会关于组织申报第三批国家智慧健康养老应用试点示范的通知浙经信数经便函[2019]85号各市、县（市、区）经信局、民政局、卫生健康委（局）（宁波不发），有关企业： 根据《工业和信息化部办公厅民政部办公厅国家卫生健康委员会办公厅关于开展第三批智慧健康养老应用试点示范的通知》（工信厅联电子〔2019〕133号），为贯彻落实《国务院办公厅关于推进养老服务发展的意见》（国办发〔2019〕5号）、《智慧健康养老产业发展三年行动计划（2017-2020年）》（工信厅联电子〔2017〕25号）等文件精神，不断推动智慧健康养老产业发展和应用推广，工业和信息化部、民政部、国家卫生健康委员会决定组织开展第三批智慧健康养老应用试点示范工作。现就我省开展…	1035
224	浙江省人力资源和社会保障厅、浙江省财政厅关于2019年调整退休人员基本养老金的通知	浙江省	地方工作文件	浙江省财政厅	2019.07.12	https://www.pkulaw.com/lar/983dd6887ea8ec0f673a5f3c7b5c54c1bdfb.html	浙江省人力资源和社会保障厅、浙江省财政厅关于2019年调整退休人员基本养老金的通知浙江省人力资源和社会保障厅、浙江省财政厅关于2019年调整退休人员基本养老金的通知浙人社发[2019]38号各市、县（市、区）人力资源和社会保障局、财政局，省级各单位，中央部属在浙有关单位： 根据《人力资源社会保障部财政部关于2019年调整退休人员基本养老金的通知》（人社部发〔2019〕24号）精神，经省政府同意并报人社部、财政部批准，决定适当调整退休人员基本养老金。现将有关事项通知如下： 一、调整范围和对象 全省2018年12月31日前已按国家和省有关规定办理退休、退职手续的人员，可按本通知规定调整基本养老金。 二、调整水平和调整办法 2019年调整退休(含退职，下同)人员基本养老金，采取定额调整、挂钩调整和适当倾斜相结合的办法，具体调整办法如下： （一）定额调整退休人员基本养老金 退休人员每人每月增加4…	1696
225	陕西省工业和信息化厅、陕西省民政厅、陕西省卫生健康委员会关于申报第三批智慧健康养老应用试点示范的通知	陕西省	地方工作文件	陕西省卫生健康委员会	2019.07.11	https://www.pkulaw.com/lar/d99c801c7734e2dfafce44249fc05600bdfb.html	陕西省工业和信息化厅、陕西省民政厅、陕西省卫生健康委员会关于申报第三批智慧健康养老应用试点示范的通知陕西省工业和信息化厅、陕西省民政厅、陕西省卫生健康委员会关于申报第三批智慧健康养老应用试点示范的通知各设区市工信、民政、卫生健康主管部门，杨凌示范区工信、民政、卫生健康主管部门，韩城市工信、民政、卫生健康主管部门： 根据工业和信息化部办公厅、民政部办公厅、国家卫生健康委员会办公厅《关于开展第三批智慧健康养老应用试点示范的通知》(工信厅联电子函〔2019〕133号)要求，现组织我省第三批智慧健康养老应用试点示范项目申报工作，有关事项通知如下： 一、试点示范内容 一是支持建设一批示范企业，包括能够提供成熟的智慧健康养老产品、服务、系统平台或整体解决方案的企业。 二是支持建设一批示范街道(乡镇)，包括应用多类智慧健康养老产品，利用信息化、智能化等技术手段，为辖区内居民提供智慧健康养老服务的街道或…	1639
226	安徽省人力资源和社会保障厅、安徽省财政厅关于2019年调整退休人员基本养老金的通知	安徽省	地方工作文件	安徽省财政厅	2019.07.08	https://www.pkulaw.com/lar/d8059c2fc8f91b59429b36b6f9e6e75abdfb.html	安徽省人力资源和社会保障厅、安徽省财政厅关于2019年调整退休人员基本养老金的通知安徽省人力资源和社会保障厅、安徽省财政厅关于2019年调整退休人员基本养老金的通知皖人社发[2019]6号各市、县（区）人民政府，省直各单位，中央驻皖有关单位： 根据人力资源社会保障部、财政部关于2019年调整退休人员基本养老金的通知（人社部发〔2019〕24号）规定，经省政府同意并报人力资源社会保障部、财政部批准，从2019年1月1日起调整我省企业和机关事业单位退休人员（含退职人员，下同，以下简称退休人员）基本养老金水平。现就有关事项通知如下： 一、调整对象 2018年12月31日前已按规定办理退休手续的退休人员。 二、调整办法 调整的基本养老金包括定额部分、挂钩部分和倾斜部分。 1.定额部分。每人每月增加45元。 2.挂钩部分。按本人缴费年限和本人2018年12月份基本养老金水平增加：缴费年限（含视同缴…	1263
227	福建省民政厅关于开展2019年度全省养老服务设施星级评定工作的通知	福建省	地方工作文件	福建省民政厅	2019.07.08	https://www.pkulaw.com/lar/93d38ddf5230ed77031b7774bb86aef3bdfb.html	福建省民政厅关于开展2019年度全省养老服务设施星级评定工作的通知福建省民政厅关于开展2019年度全省养老服务设施星级评定工作的通知闽民养老[2019]86号各设区市民政局、平潭综合实验区社会事业局： 根据《福建省民政厅关于印发养老服务补短板2019年行动方案的通知》（闽民养老〔2019〕23号），将于7月开展2019年度养老服务设施星级评定工作。评定工作除以下事项有更新外，其余按照《福建省民政厅关于开展全省养老服务设施星级评定工作的通知》（闽民养老〔2018〕30号）执行： 一、养老机构星级评定标准按照《养老机构等级划分与评定》（GB/T37276-2018，附件1）执行，从高到低依次为五星级、四星级、三星级、二星级、一星级。一星级养老机构由县级民政部门负责评定。 二、申报表不再细分为养老机构、居家社区养老服务照料中心、农村幸福院三类，今年按照统一格式（附件2）填报。 三、公示不再由省…	632
228	贵州省人民政府办公厅关于建立贵州省养老服务工作联席会议制度的通知	贵州省	地方规范性文件	贵州省人民政府	2019.07.05	https://www.pkulaw.com/lar/a26c9dfbb793e8b9fd24d64c0d24761abdfb.html	贵州省人民政府办公厅关于建立贵州省养老服务工作联席会议制度的通知贵州省人民政府办公厅关于建立贵州省养老服务工作联席会议制度的通知（黔府办函〔2019〕93号）各市、自治州人民政府，贵安新区管委会，各县（市、区、特区）人民政府，省政府各部门、各直属机构： 为认真贯彻落实《国务院办公厅关于推进养老服务发展的意见》（国办发〔2019〕5号）精神，切实加强养老服务工作组织领导，加快推进养老服务发展，省人民政府决定建立贵州省养老服务工作联席会议（以下简称联席会议）制度。现将有关事项通知如下： 一、组成人员 召 集 人：王世杰（副省长） 副召集人：吕劲松（省政府副秘书长） 彭 旻（省民政厅厅长） 成 员：安银基（省发展改革委副主任） 何秀黔（省教育厅副厅长级督学） 汪家强（省工业和信息化厅党组成员） 刘玉海（省民政厅副厅长） 邵 勋（省财政厅副厅长） 徐海涛（省人力资源社会保障厅副厅长） 郭 强（省…	986
229	江西省人力资源和社会保障厅、江西省财政厅关于江西省2019年调整退休人员基本养老金的通知	江西省	地方规范性文件	江西省财政厅	2019.07.01	https://www.pkulaw.com/lar/e983c98a86100ef62175c360d440d803bdfb.html	江西省人力资源和社会保障厅、江西省财政厅关于江西省2019年调整退休人员基本养老金的通知江西省人力资源和社会保障厅、江西省财政厅关于江西省2019年调整退休人员基本养老金的通知各市、县（区）人民政府，省属及中央驻赣企业，省直及中央驻赣机关事业单位： 根据人力资源社会保障部、财政部《关于2019年调整退休人员基本养老金的通知》（人社部发〔2019〕24号）精神，经省人民政府同意，决定从2019年1月1日起，调整企业和机关事业单位退休人员（以下简称“退休人员”）基本养老金。现就有关事宜通知如下： 一、参加调整的人员范围和调整时间 我省企业和机关事业单位2018年12月31日前已按规定办理退休手续并按月领取基本养老金的退休人员。 调整时间从2019年1月1日起执行。 二、调整办法和标准 此次调整退休人员基本养老金，继续采取定额调整、挂钩调整与适当倾斜相结合的办法。调整基本养老金中有关问题，按以…	1713
230	河北省民政厅关于公布我省现行养老服务扶持政策清单、供给信息和投资指南的公告	河北省	地方规范性文件	河北省民政厅	2019.06.29	https://www.pkulaw.com/lar/2d8700f74ae183f709bbede1e44ed9babdfb.html	河北省民政厅关于公布我省现行养老服务扶持政策清单、供给信息和投资指南的公告河北省民政厅关于公布我省现行养老服务扶持政策清单、供给信息和投资指南的公告 根据《国务院办公厅关于推进养老服务发展的意见》(国办发〔2019〕5号)关于“做好养老服务领域信息公开和政策指引"的有关要求，省民政厅对我省现行养老服务扶持政策清单、养老服务供给信息和投资指南进行了梳理汇总，现予以公布。附件： 1.河北省养老服务扶持政策清单（略） 2.河北省养老服务供给信息（第一批二星级以上养老机构名单（160家））（略） 3.河北省养老服务投资指南（略） 河北省民政厅2019年6月29日	285
231	吉林省民政厅关于养老服务领域扶持政策措施的公告	吉林省	地方规范性文件	吉林省民政厅	2019.06.28	https://www.pkulaw.com/lar/c6a3f696d2914c16856cf869759b732fbdfb.html	吉林省民政厅关于养老服务领域扶持政策措施的公告吉林省民政厅关于养老服务领域扶持政策措施的公告 根据《国务院办公厅关于推进养老服务发展的意见》（国办发〔2019〕5号）要求，现将我省有关养老服务领域扶持政策予以公告。吉林省民政厅2019年6月28日 附件：1.通用法律、法规、政策与标准文件清单.docx 2.养老机构备案管理办理流程.docx 3.全省已备案养老机构信息名录.xlsx	196
232	内蒙古自治区民政厅关于公布内蒙古自治区养老服务扶持政策措施的公告	内蒙古自治区	地方规范性文件	内蒙古自治区民政厅	2019.06.28	https://www.pkulaw.com/lar/3bf4f5097c670511823142490f687bc8bdfb.html	内蒙古自治区民政厅关于公布内蒙古自治区养老服务扶持政策措施的公告内蒙古自治区民政厅关于公布内蒙古自治区养老服务扶持政策措施的公告 根据《国务院办公厅关于推进养老服务发展的意见》（国办发〔2019〕5号）要求，自治区民政厅对内蒙古自治区现行相关养老服务扶持政策进行了梳理汇总，现予以公布。内蒙古自治区民政厅2019年6月28日 内蒙古自治区扶持养老服务业发展主要优惠政策 一、放宽准入条件 （一）降低准入门槛 设立营利性养老机构，在市场监督管理部门办理登记后，在盟市、旗县（市、区）民政部门进行登记备案。 在民政部门登记的非营利性养老机构，可以依法在其登记管理机关管辖范围内设立多个不具备法人资格的养老服务网点。非本地投资者举办养老服务项目与当地投资者享受同等政策待遇，当地不得以任何名目对此加以限制。 （二）放宽外资准入 鼓励境外投资者在自治区境内举办营利性养老机构，境外投资者设立的非营利性养老机…	10106
233	陕西省人力资源和社会保障厅、陕西省财政厅关于2019年调整退休人员基本养老金的通知	陕西省	地方规范性文件	陕西省财政厅	2019.06.28	https://www.pkulaw.com/lar/1c2724221ecbedf75bd1de66ea8085c9bdfb.html	陕西省人力资源和社会保障厅、陕西省财政厅关于2019年调整退休人员基本养老金的通知陕西省人力资源和社会保障厅、陕西省财政厅关于2019年调整退休人员基本养老金的通知（陕人社发〔2019〕29号）各市（区）人力资源社会保障局、财政局，省级各部门，中央驻陕有关单位： 根据人力资源社会保障部、财政部《关于2019年调整退休人员基本养老金的通知》（人社部发〔2019〕24号）等文件精神，经人力资源社会保障部、财政部批准并经省政府同意，决定对2018年12月31日前按规定办理了退休手续的企业和机关事业单位退休人员（含退职人员，不含新中国成立前参加革命工作享受本人原工资100%退休金待遇的老工人，下同）的基本养老金（含退职生活费，下同）进行调整提高，现将有关问题通知如下： 一、退休人员每人每月增加54元。 二、退休人员15年及以内的缴费年限（含视同缴费年限，不含折算工龄，下同）部分，每满1年每人每月…	933
234	上海市民政局关于做好2019年度养老机构综合责任保险续保工作的通知	上海市	地方工作文件	上海市民政局	2019.06.27	https://www.pkulaw.com/lar/432a3443c4d9c6f0f52502b77a09d41fbdfb.html	上海市民政局关于做好2019年度养老机构综合责任保险续保工作的通知上海市民政局关于做好2019年度养老机构综合责任保险续保工作的通知各区民政局，市社会福利中心、市众仁慈善服务中心： 上海市民政局于近期委托上海市政府采购中心进行了2019年、2020年、2021年三个年度全市养老机构综合责任保险的公开招标采购工作，确定了中标人（保险公司）；按照上海市财政局“一次招标，沿用三年”的相关批复，2019年度全市养老机构综合责任保险工作，适用中标方案，并按“统一条款、统一费率、统一投保、统一管理”的原则，尽快完成衔接续保。现将有关事项通知如下： 一、保险合同签订 各区民政局、市社会福利中心、市众仁慈善服务中心及各相关单位接到本通知后，应及时安排2019年度保险合同签署工作的日程、地点，组织集中签约会务；各辖区的养老机构，可在保险经纪公司辅导下，与中标保险公司签订2019年度综合责任保险合同。上述年…	1543
235	福建省民政厅关于印发社会救助和养老服务领域基层政务公开标准指引的通知	福建省	地方工作文件	福建省民政厅	2019.06.26	https://www.pkulaw.com/lar/2d224bb5934eb4249b8affad110f6f72bdfb.html	福建省民政厅关于印发社会救助和养老服务领域基层政务公开标准指引的通知福建省民政厅关于印发社会救助和养老服务领域基层政务公开标准指引的通知闽民养老函[2019]126号各设区市民政局、平潭综合实验区社会事业局： 按照国务院办公厅《关于推进养老服务发展的意见》（国办发〔2019〕5号）和《关于印发开展基层政务公开标准化规范化试点工作方案的通知》（国办发〔2017〕42号）等有关要求，我厅制定了《福建省养老服务扶持政策措施清单》和《养老服务机构投资指南》，现与民政部制定的《社会救助领域基层政务公开标准指引》《养老服务领域基层政务公开标准指引》一并印发你们，请结合实际，认真组织本辖区县级民政部门和乡镇人民政府（街道办事处）贯彻落实。 2019年底前，各级民政部门要全面实行基层社会救助和养老服务领域政务公开标准化、规范化，统一公布本行政区域现行养老服务扶持政策措施清单、养老机构投资指南，因地制宜细…	650
236	海南省人力资源和社会保障厅、海南省财政厅关于2019年调整海南省退休人员基本养老金的通知	海南省	地方工作文件	海南省财政厅	2019.06.26	https://www.pkulaw.com/lar/56af5a6965282191b35bbb57dbca95ccbdfb.html	海南省人力资源和社会保障厅、海南省财政厅关于2019年调整海南省退休人员基本养老金的通知海南省人力资源和社会保障厅、海南省财政厅关于2019年调整海南省退休人员基本养老金的通知琼人社发[2019]126号各市、县、洋浦经济开发区人力资源和社会保障（人事劳动保障）局、财政局，省社会保险事业局： 根据《人力资源社会保障部财政部关于2019年调整退休人员基本养老金的通知》（人社部发〔2019〕24号）要求，经省政府同意，决定从2019年1月1日起，调整我省企业和机关事业单位退休（职）人员（以下简称退休（职）人员）基本养老金。现将有关事项通知如下： 一、调整内容 （一）定额调整 2018年12月31日前按规定办理退休（职）手续并已核定基本养老金的退休（职）人员，从2019年1月1日起退休人员每人每月增加41元基本养老金，退职人员每人每月增加25元退职生活费。 （二）挂钩调整 退休（职）人员按照本…	996
237	江苏省人力资源社会保障厅、江苏省财政厅关于2019年调整退休人员基本养老金的通知	江苏省	地方工作文件	江苏省财政厅	2019.06.26	https://www.pkulaw.com/lar/340faafcfefeaf1d31325dff683b54cabdfb.html	江苏省人力资源社会保障厅、江苏省财政厅关于2019年调整退休人员基本养老金的通知江苏省人力资源社会保障厅、江苏省财政厅关于2019年调整退休人员基本养老金的通知（苏人社发〔2019〕143号）各设区市、县（市、区）人民政府，省监狱管理局、省农垦集团公司： 根据人力资源和社会保障部、财政部《关于2019年调整退休人员基本养老金的通知》（人社部发〔2019〕24号）精神，经省政府同意并报两部批准，现就2019年全省退休人员基本养老金调整事宜通知如下： 一、调整对象和时间 参加我省企业职工基本养老保险、机关事业单位工作人员基本养老保险并在2018年12月31日前办理了退休、退职或领取定期生活费手续的人员，从2019年1月1日起调整基本养老金。 二、调整办法 （一）普遍调整 1．退休、退职或领取定期生活费人员每人每月增加34元。 2．退休、退职或领取定期生活费人员本人缴费年限（含视同缴费年限，不…	1176
238	海南省人力资源和社会保障厅关于印发《海南省机关事业单位基本养老保险关系和职业年金转移接续经办规程(暂行)》的通知	海南省	地方规范性文件	海南省人力资源和社会保障厅	2019.06.25	https://www.pkulaw.com/lar/b5b301733d9eb52b55a66d6ebdcefd08bdfb.html	海南省人力资源和社会保障厅关于印发《海南省机关事业单位基本养老保险关系和职业年金转移接续经办规程(暂行)》的通知海南省人力资源和社会保障厅关于印发《海南省机关事业单位基本养老保险关系和职业年金转移接续经办规程(暂行)》的通知琼人社发[2019]125号各市、县、洋浦经济开发区人力资源和社会保障（人事劳动保障）局，省社会保险事业局： 为统一规范我省机关事业单位工作人员基本养老保险关系和职业年金转移接续业务经办流程，确保转移接续衔接顺畅，根据《国务院关于机关事业单位工作人员养老保险制度改革的决定》（国发〔2015〕2号）、《国务院办公厅关于印发机关事业单位职业年金办法的通知》（国办发〔2015〕18号）、《人力资源社会保障部财政部关于机关事业单位基本养老保险关系和职业年金转移接续有关问题的通知》（人社部规〔2017〕1号）和《人力资源社会保障部办公厅关于印发〈机关事业单位基本养老保险关系和职…	10573
239	北京市民政局、北京市人力社保局、北京市卫生健康委等关于做好2019年养老机构服务质量建设专项行动工作的通知	北京市	地方工作文件	北京市消防总队	2019.06.25	https://www.pkulaw.com/lar/630249b6fdec30f864825d08d5445b24bdfb.html	北京市民政局、北京市人力社保局、北京市卫生健康委等关于做好2019年养老机构服务质量建设专项行动工作的通知北京市民政局、北京市人力社保局、北京市卫生健康委、北京市应急管理局、北京市市场监督管理局、北京市消防救援总队关于做好2019年养老机构服务质量建设专项行动工作的通知各区民政局、人力社保局、卫生健康委、应急管理局、市场监督管理局、消防救援支队，市社会福利事务管理中心： 为持续深入贯彻落实2016年习近平总书记在中央财经领导小组第14次会议上关于提高养老院服务质量的重要指示精神，按照民政部、国家卫生健康委、应急管理部、市场监管总局《关于做好2019年养老院服务质量建设专项行动工作的通知》（民发〔2019〕52号），结合《关于开展养老机构服务质量建设专项行动全面提升养老行业服务质量水平的实施意见》（京民福发〔2017〕129号）要求，今年，我市继续实施养老机构服务质量建设专项行动。现就做好…	9059
240	甘肃省民政厅关于印发《甘肃省养老服务评估办法》《甘肃省老年人入住公办养老机构操作规范》的通知	甘肃省	地方规范性文件	甘肃省民政厅	2019.06.24	https://www.pkulaw.com/lar/d24898f0297c1afecb4f7fd45d59964bbdfb.html	甘肃省民政厅关于印发《甘肃省养老服务评估办法》《甘肃省老年人入住公办养老机构操作规范》的通知甘肃省民政厅关于印发《甘肃省养老服务评估办法》《甘肃省老年人入住公办养老机构操作规范》的通知各市（州）民政局、兰州新区民政和社会保障局、甘肃矿区民政局： 为贯彻落实《国务院办公厅关于推进养老服务发展的意见》（国办发〔2019〕5号）精神，进一步规范全省养老服务评估工作，满足老年人养老服务需求。我们结合实际，修订了《甘肃省养老服务评估办法》和《甘肃省老年人入住公办养老机构操作规范》，现印发你们，请遵照执行。 甘肃省民政厅2019年6月24日 甘肃省养老服务评估办法第一章 总 则第一条 为规范养老服务评估工作，保障老年人养老服务需求，根据《国务院办公厅关于推进养老服务发展的意见》（国办发〔2019〕5号）和民政部《关于推进养老服务评估工作的指导意见》（民发〔2013〕127号）精神，结合省情实际，特制…	10721
241	安徽省人民政府办公厅关于印发加快发展智慧养老若干政策的通知	安徽省	地方规范性文件	安徽省人民政府	2019.06.23	https://www.pkulaw.com/lar/53f91ed1289c319aeaa0f3f9d3be34a6bdfb.html	安徽省人民政府办公厅关于印发加快发展智慧养老若干政策的通知安徽省人民政府办公厅关于印发加快发展智慧养老若干政策的通知（皖政办〔2019〕20号）各市、县人民政府，省政府各部门、各直属机构： 经省政府同意，现将《加快发展智慧养老若干政策》印发给你们，请认真贯彻落实。安徽省人民政府办公厅2019年6月23日 加快发展智慧养老若干政策 为加快我省智慧养老事业和产业发展，提高养老服务供给质量和效率，实施以下政策。 一、支持智慧养老机构建设 实施智慧养老机构创建工程，支持各类主体新建智慧养老机构，引导已投入运营的养老机构创建智慧养老机构，2020年底前，全省建设50家省级示范智慧养老机构。 对社会力量新建、改扩建的智慧养老机构床位，各地可在现行一次性建设补贴标准的基础上提高30%予以补助。实行公建民营的智慧养老机构，给予房屋租金减免优惠。已投入运营的社会办养老机构创建智慧养老机构，自创建达标后下一…	3883
242	陕西省人力资源和社会保障厅、陕西省财政厅关于建立城乡居民基本养老保险待遇确定和基础养老金正常调整机制的实施意见	陕西省	地方规范性文件	陕西省财政厅	2019.06.21	https://www.pkulaw.com/lar/53c14b6c1f9e68de5e321e4893472402bdfb.html	陕西省人力资源和社会保障厅、陕西省财政厅关于建立城乡居民基本养老保险待遇确定和基础养老金正常调整机制的实施意见陕西省人力资源和社会保障厅、陕西省财政厅关于建立城乡居民基本养老保险待遇确定和基础养老金正常调整机制的实施意见（陕人社发〔2019〕28号）各市（区）人力资源社会保障局、财政局，西咸新区人社民政局、财政局： 为全面贯彻落实党的十九大精神，进一步完善城乡居民基本养老保险制度，根据《人力资源社会保障部、财政部关于建立乡居民基本养老保险待遇确定和基础养老金正常调整机制的指导意见》（人社部发〔2O18〕21号）和《陕西省人民政府关于进一步完善城乡居民基本养老保险制度的实施意见》（陕政发〔2O14〕25号）精神，经省委、省政府同意，现就建立我省城乡居民基本养老保险待遇确定和基础养老金正常调整机制提出以下实施意见。 一、总体要求 全面贯彻党的十九大精神，以习近平新时代中国特色社会主义思想为指…	2471
243	北京市医疗保险事务管理中心关于与北京市大兴区弘福达养老服务中心医务室等两家定点医疗机构恢复签订基本医疗保险服务协议的通知	北京市	地方工作文件	北京市医疗保险事务管理中心	2019.06.21	https://www.pkulaw.com/lar/3f2c3b832157d71aed250bd2241fbebabdfb.html	北京市医疗保险事务管理中心关于与北京市大兴区弘福达养老服务中心医务室等两家定点医疗机构恢复签订基本医疗保险服务协议的通知北京市医疗保险事务管理中心关于与北京市大兴区弘福达养老服务中心医务室等两家定点医疗机构恢复签订基本医疗保险服务协议的通知（京医保中心发〔2019〕52号）各区医疗保险经办机构，各有关定点医疗机构： 北京市大兴区弘福达养老服务中心医务室、北京太申祥和中医医院因严重违反基本医疗保险规定被北京市医疗保险事务管理中心（以下简称市医保中心）给予中断执行协议六个月的处理，进行整改。整改期间，北京市大兴区弘福达养老服务中心医务室、北京太申祥和中医医院能够积极查找问题，完善基本医疗保险各项规章制度，制定有效措施，加强管理。近期，大兴区、昌平区医疗保险经办机构及市医保中心分别对北京市大兴区弘福达养老服务中心医务室、北京太申祥和中医医院进行了检查，上述两家单位整改后符合基本医疗保险定点医疗…	823
244	上海市人力资源和社会保障局关于部分调整本市2019年办理申领基本养老金手续的企业参保人员基本养老金补充计发办法的通知	上海市	地方规范性文件	上海市人力资源和社会保障局	2019.06.20	https://www.pkulaw.com/lar/5683a692071a6a8ee398e5a9ed961e2ebdfb.html	上海市人力资源和社会保障局关于部分调整本市2019年办理申领基本养老金手续的企业参保人员基本养老金补充计发办法的通知上海市人力资源和社会保障局关于部分调整本市2019年办理申领基本养老金手续的企业参保人员基本养老金补充计发办法的通知（沪人社规〔2019〕23号）各委、办、局、控股（集团）公司，市社会保险事业管理中心，各区人力资源和社会保障局： 经研究，现对《关于本市2019年办理申领基本养老金手续的企业参保人员计发基本养老金的补充通知》（沪人社规〔2019〕4号，下称《补充通知》）规定的月基本养老金补充计发办法作部分调整： 一、按照《补充通知》第一条第（三）款规定补充计发月基本养老金的比例调整为3.5%。 二、按照《补充通知》第二条规定补充计发月基本养老金的金额调整为130元。 三、本通知自2019年7月1日起实施，有效期至2019年12月31日。2019年1月1日至6月30日办理申领基…	453
245	甘肃省民政厅关于做好养老院消防安全风险防范整治工作的紧急通知	甘肃省	地方工作文件	甘肃省民政厅	2019.06.19	https://www.pkulaw.com/lar/54bc37e83dba8be64e63ef0eb7eee39ebdfb.html	甘肃省民政厅关于做好养老院消防安全风险防范整治工作的紧急通知甘肃省民政厅关于做好养老院消防安全风险防范整治工作的紧急通知各市（州）民政局，兰州新区民政和社会保障局，甘肃矿区民政局： 近日，民政部办公厅下发了《关于做好养老院消防安全风险防范整治工作的紧急通知》（民电〔2019〕64号），要求全国各级民政部门做好养老院消防安全风险隐患排查整治，进一步强化各级民政部门安全管理责任。根据厅领导指示，结合年初《全省民政系统安全生产大排查大整治大提升专项行动实施方案》（甘民电〔2019〕50号）和今年全省养老院服务质量建设专项行动工作部署，现就抓好养老院消防安全风险隐患排查整治，严防火灾事故，确保入住老年人生命财产安全工作通知如下： 一、高度重视安全，加强组织领导。各级民政部门要认真贯彻“管行业必须管安全、管业务必须管安全、管生产经营必须管安全"的要求，落实《民政部办公厅关于认真学习贯彻习近平总书记…	1827
246	上海市民政局关于印发《全面开展养老机构服务质量日常监测工作的实施方案》的通知	上海市	地方规范性文件	上海市民政局	2019.06.12	https://www.pkulaw.com/lar/b57fe147bd932131ae8597f8660012a4bdfb.html	上海市民政局关于印发《全面开展养老机构服务质量日常监测工作的实施方案》的通知上海市民政局关于印发《全面开展养老机构服务质量日常监测工作的实施方案》的通知各区民政局，各相关单位： 为进一步提升养老机构服务质量，加强服务过程监管，促进本市养老机构服务质量建设规范化、长效化、制度化，决定在全市养老机构中全面开展服务质量日常监测工作。现将《上海市民政局关于全面开展养老机构服务质量日常监测工作的实施方案》印发给你们，请认真贯彻落实。上海市民政局2019年6月12日 上海市民政局关于全面开展养老机构服务质量日常监测工作的实施方案 为贯彻《上海市深化养老服务实施方案（2019-2022年）》（沪府规〔2019〕26号），进一步提升养老机构服务质量，加强服务过程监管，促进本市养老机构服务质量建设规范化、长效化、制度化，现决定在全市养老机构中全面开展服务质量日常监测工作。实施方案如下： 一、目的意义 通过…	2644
247	湖南省人民政府关于完善企业职工基本养老保险省级统筹制度的通知(附：湖南省企业职工基本养老保险责任分担办法、湖南省企业职工基本养老保险基金预算管理办法)	湖南省	地方规范性文件	湖南省人民政府	2019.06.11	https://www.pkulaw.com/lar/c05a257c503d53eddb9774b7433477bebdfb.html	湖南省人民政府关于完善企业职工基本养老保险省级统筹制度的通知(附：湖南省企业职工基本养老保险责任分担办法、湖南省企业职工基本养老保险基金预算管理办法)湖南省人民政府关于完善企业职工基本养老保险省级统筹制度的通知（湘政发〔2019〕11号）各市州、县市区人民政府，省政府各厅委、各直属机构： 为全面贯彻落实党中央、国务院关于企业职工基本养老保险省级统筹改革的决策部署，推动养老保险制度健康持续发展，根据《中华人民共和国社会保险法》和《国务院关于建立企业职工基本养老保险基金中央调剂制度的通知》（国发〔2018〕18号）精神，结合我省实际，现就进一步完善企业职工基本养老保险省级统筹制度通知如下： 一、总体要求 （一）工作目标。深入贯彻习近平新时代中国特色社会主义思想和党的十九大精神，牢固树立以人民为中心的发展理念，围绕建立健全覆盖全省、权责清晰、更加公平、可持续的养老保险体系，完善以政策全省统一为…	10129
248	北京市人力资源和社会保障局关于北京市2019年调整企业退休人员基本养老金的通知	北京市	地方规范性文件	北京市人力资源和社会保障局	2019.06.11	https://www.pkulaw.com/lar/ffd95efe785ab9e0e8fa181419eaa99bbdfb.html	北京市人力资源和社会保障局关于北京市2019年调整企业退休人员基本养老金的通知北京市人力资源和社会保障局关于北京市2019年调整企业退休人员基本养老金的通知（京人社养发〔2019〕92号）各区人力资源和社会保障局，参加北京市企业职工基本养老保险社会统筹的单位： 为保障本市企业职工基本养老保险社会统筹范围内退休人员（含退职、退养人员，下同）的基本生活，经批准，现对2019年企业退休人员基本养老金调整的有关问题通知如下： 一、2018年12月31日前，经批准办理退休手续并按月享受企业职工基本养老保险待遇的人员（不含应参加机关事业单位养老保险的机关事业单位编制内劳动合同制工人），自2019年1月1日起调整基本养老金。 二、每人每月增加50元。 三、退休人员按缴费年限（含视同缴费年限，不含折算工龄，下同）调整基本养老金。缴费年限满10年及其以上的退休人员，缴费年限每满1年，每月增加3元，对于不足…	2045
249	甘肃省民政厅、甘肃省财政厅关于建立养老机构运营补贴制度的通知	甘肃省	地方规范性文件	甘肃省财政厅	2019.06.10	https://www.pkulaw.com/lar/8286f3e8cacea772b53b7e047b799b2fbdfb.html	甘肃省民政厅、甘肃省财政厅关于建立养老机构运营补贴制度的通知甘肃省民政厅、甘肃省财政厅关于建立养老机构运营补贴制度的通知各市（州）民政局、财政局，兰州新区民政和社会保障局、财政局： 为贯彻落实《国务院办公厅关于推进养老服务发展的意见》(国办发〔2019〕5号)精神，着力提升全省养老机构服务质量和持续运营能力，不断满足老年人入住机构养老服务的需求，现就建立养老机构运营补贴（以下简称“运营补贴"）制度有关事宜通知如下： 一、目标要求 养老机构运营补贴制度，是以满足老年人机构养老服务需求为导向，以提升养老机构运营能力和服务水平为目标，按照“核人头补机构"的基本原则，通过评估，以养老机构收住不同能力状况老年人为补贴条件，为养老机构增强供养能力、提升服务水平、发挥社会效益提供支持的一种制度。各地要以市（州）、县（市、区）为单位，在建立健全养老服务需求评估制度的基础上，精准认定养老机构服务能力，规范…	2587
250	广东省人力资源和社会保障厅、广东省财政厅、国家税务总局广东省税务局、广东省统计局关于公布2018年全省从业人员月平均工资和职工基本养老保险缴费基数上下限有关问题的通知	广东省	地方规范性文件	广东省统计局	2019.06.10	https://www.pkulaw.com/lar/b6cd8d956190213b4958391bc45466bfbdfb.html	广东省人力资源和社会保障厅、广东省财政厅、国家税务总局广东省税务局、广东省统计局关于公布2018年全省从业人员月平均工资和职工基本养老保险缴费基数上下限有关问题的通知广东省人力资源和社会保障厅、广东省财政厅、国家税务总局广东省税务局、广东省统计局关于公布2018年全省从业人员月平均工资和职工基本养老保险缴费基数上下限有关问题的通知粤人社发[2019]93号各地级以上市人力资源和社会保障局、财政局、税务局、统计局，珠海市横琴新区税务局，省税务局第三税务分局，省社保基金管理局： 根据省统计部门有关从业人员人数和从业人员工资的统计数据计算，2018年全省城镇非私营单位在岗职工月平均工资为7486元，全省全口径从业人员月平均工资为6338元。其中，第一类片区（广州市、深圳市、省直）全口径从业人员月平均工资为7450元；第二类片区（珠海市、佛山市、惠州市、东莞市、中山市、江门市）为5626元；第三…	985
251	广东省人力资源和社会保障厅、广东省财政厅、国家税务总局广东省税务局、广东省统计局关于公布2018年全省从业人员月平均工资和职工基本养老保险缴费基数上下限有关问题的通知	广东省	地方规范性文件	广东省统计局	2019.06.10	https://www.pkulaw.com/lar/994c62b8dea69efb40c7d5c6c7ad9402bdfb.html	广东省人力资源和社会保障厅、广东省财政厅、国家税务总局广东省税务局、广东省统计局关于公布2018年全省从业人员月平均工资和职工基本养老保险缴费基数上下限有关问题的通知广东省人力资源和社会保障厅、广东省财政厅、国家税务总局广东省税务局、广东省统计局关于公布2018年全省从业人员月平均工资和职工基本养老保险缴费基数上下限有关问题的通知（粤人社发〔2019〕93号）各地级以上市人力资源和社会保障局、财政局、税务局、统计局，珠海市横琴新区税务局，省税务局第三税务分局，省社保基金管理局： 根据省统计部门有关从业人员人数和从业人员工资的统计数据计算，2018年全省城镇非私营单位在岗职工月平均工资为7486元，全省全口径从业人员月平均工资为6338元。其中，第一类片区（广州市、深圳市、省直）全口径从业人员月平均工资为7450元；第二类片区（珠海市、佛山市、惠州市、东莞市、中山市、江门市）为5626元；…	989
252	北京市民政局关于做好养老服务机构服务质量星级评定工作的通知	北京市	地方工作文件	北京市民政局	2019.06.09	https://www.pkulaw.com/lar/4554300c283ebaeb52d8ae07ddfefb30bdfb.html	北京市民政局关于做好养老服务机构服务质量星级评定工作的通知北京市民政局关于做好养老服务机构服务质量星级评定工作的通知各区民政局，市社会福利事务管理中心： 为贯彻落实民政部等部门《关于开展养老院服务质量建设专项行动的通知》《北京市居家养老服务条例》和市政府办公厅《关于全面放开养老服务市场进一步促进养老服务业发展的实施意见》，以及市民政局等部门《关于开展养老机构服务质量建设专项行动全面提升养老行业服务质量水平的实施意见》《北京市养老服务机构监管办法》等文件要求，加快推进养老服务规范化、标准化建设，全面提升养老服务质量，现就做好本市养老服务机构服务质量星级评定工作有关事项通知如下。 一、总体要求 全面贯彻落实党的十九大、十九届二中、三中全会精神和习近平总书记关于提高养老院服务质量重要指示精神，坚持以提升养老机构服务质量为导向，进一步加强和改进养老机构服务质量星级评定工作，加快推进养老行业规范化…	2224
253	贵州省人民政府关于完善企业职工基本养老保险省级统筹制度的通知	贵州省	地方规范性文件	贵州省人民政府	2019.06.06	https://www.pkulaw.com/lar/8ea99283097b299efdc58e7c65ed8ae1bdfb.html	贵州省人民政府关于完善企业职工基本养老保险省级统筹制度的通知贵州省人民政府关于完善企业职工基本养老保险省级统筹制度的通知（黔府发〔2019〕11号）各市、自治州人民政府，贵安新区管委会，各县（市、区、特区）人民政府，省政府各部门、各直属机构： 根据《国务院关于建立企业职工基本养老保险基金中央调剂制度的通知》（国发〔2018〕18号）和国家有关要求，为进一步规范和完善我省企业职工基本养老保险省级统筹制度，切实防范和化解企业职工基本养老保险基金（以下简称基金）风险，在养老保险政策、基金收支管理、责任分担机制、集中信息系统、经办管理服务、考核奖惩机制等方面实现全省统一，现就有关事项通知如下： 一、统一养老保险政策 （一）统一参保方式。用人单位及其职工应当按照国家和省的有关规定参加企业职工基本养老保险。城镇个体工商户和灵活就业人员（含无雇工的个体工商户、未在用人单位参加基本养老保险的非全日制从业…	4025
254	北京市人力资源和社会保障局、北京市财政局、北京市民政局关于调整2019年城乡居民养老保障相关待遇标准的通知	北京市	地方规范性文件	北京市民政局	2019.06.06	https://www.pkulaw.com/lar/7e3b62a05d29b7a5488f4dc39facab86bdfb.html	北京市人力资源和社会保障局、北京市财政局、北京市民政局关于调整2019年城乡居民养老保障相关待遇标准的通知北京市人力资源和社会保障局、北京市财政局、北京市民政局关于调整2019年城乡居民养老保障相关待遇标准的通知（京人社居发[2019]88号）各区人力资源和社会保障局、财政局、民政局： 为进一步保障和改善民生，逐步提高城乡居民养老保障水平，按照市人力资源和社会保障局、市财政局联合印发《关于进一步完善城乡居民养老保障待遇确定和正常调整机制有关问题的通知》（京人社居发【2018】174号）规定，结合我市经济发展情况，经市委、市政府批准，现就调整2019年城乡居民基本养老保险基础养老金和老年保障福利养老金标准有关问题通知如下： 一、2018年12月31日前领取城乡居民基本养老保险基础养老金及享受老年保障福利养老金人员，自2019年1月1日起调整城乡居民养老保障待遇标准。 二、每人每月增加95元…	713
255	福建省民政厅、福建省卫生健康委员会、福建省应急管理厅、福建省消防救援总队、福建省市场监督管理局关于印发2019年养老院服务质量建设专项行动实施方案的通知	福建省	地方工作文件	福建省市场监督管理局	2019.05.30	https://www.pkulaw.com/lar/8d06f67b7d1479fe83854528d8f5f287bdfb.html	福建省民政厅、福建省卫生健康委员会、福建省应急管理厅、福建省消防救援总队、福建省市场监督管理局关于印发2019年养老院服务质量建设专项行动实施方案的通知福建省民政厅、福建省卫生健康委员会、福建省应急管理厅、福建省消防救援总队、福建省市场监督管理局关于印发2019年养老院服务质量建设专项行动实施方案的通知闽民养老[2019]62号各设区市民政局、卫健委、应急管理局、消防支队、市场监管局，平潭综合实验区社会事业局、卫计局、安监局、消防支队、市场监管局： 现将《2019年养老院服务质量建设专项行动实施方案》印发你们，请认真组织实施。福建省民政厅福建省卫生健康委员会福建省应急管理厅福建省消防救援总队福建省市场监督管理局2019年5月30日 2019年养老院服务质量建设专项行动实施方案 养老院服务质量建设专项行动（以下简称“专项行动"）实施两年来，各地区各部门共同行动，支持和督促养老机构持续整治服…	6828
256	上海市人民政府关于印发《上海市深化养老服务实施方案(2019―2022年)》的通知	上海市	地方规范性文件	上海市人民政府	2019.05.27	https://www.pkulaw.com/lar/de0430fe48ca56d5b15a149677dea741bdfb.html	上海市人民政府关于印发《上海市深化养老服务实施方案(2019―2022年)》的通知上海市人民政府关于印发《上海市深化养老服务实施方案（2019-2022年）》的通知（沪府规〔2019〕26号）各区人民政府，市政府各委、办、局： 现将《上海市深化养老服务实施方案（2019-2022年）》印发给你们，请认真按照执行。上海市人民政府2019年5月27日 上海市深化养老服务实施方案（2019-2022年） 为全面贯彻落实党的十九大精神和习近平总书记考察上海重要讲话中关于发展养老服务的指示要求，根据国务院办公厅有关文件精神，制定本实施方案。 一、总体要求 坚持以人民为中心的发展思想，积极应对人口老龄化，统筹养老服务领域“底线民生”“基本民生”“质量民生”，处理好政府、社会、家庭之间的关系，深化放管服改革，促进高质量发展，确保基本养老服务应保尽保，多样化、多层次养老服务需求得到有效满足，老年人及其家…	10715
257	上海市人民政府办公厅关于调整上海市社会养老服务体系建设领导小组组成人员的通知	上海市	地方工作文件	上海市人民政府	2019.05.27	https://www.pkulaw.com/lar/81e53ec0afa3daf7525b57f86d5ed130bdfb.html	上海市人民政府办公厅关于调整上海市社会养老服务体系建设领导小组组成人员的通知上海市人民政府办公厅关于调整上海市社会养老服务体系建设领导小组组成人员的通知（沪府办〔2019〕24号）各区人民政府，市政府有关委、办、局： 经市政府研究，决定调整上海市社会养老服务体系建设领导小组（以下简称“领导小组”）组成人员，调整后的组成人员如下： 组 长：彭沉雷 副市长 副组长：赵祝平 市政府副秘书长、市人力资源社会保障局局长 朱勤皓 市民政局局长 成 员：陈石燕 市发展改革委副主任 傅新华 市经济信息化委副主任 赖晓宜 市商务委副巡视员 毛丽娟 市教委副主任 蒋 蕊 市民政局副局长 宋 烈 市司法局副局长 金为民 市财政局副局长 费予清 市人力资源社会保障局副局长 许 健 市规划资源局副局长 金 晨 市住房城乡建设管理委副主任 王国忠 市农业农村委副主任 吴乾渝 市卫生健康委巡视员 沈伟忠 市应急局副局…	798
258	上海市民政局关于进一步做好养老机构(长者照护之家)安装故障电弧探测器工作的通知	上海市	地方规范性文件	上海市民政局	2019.05.27	https://www.pkulaw.com/lar/f17ddf9cbb0bb957b42a7b2089749681bdfb.html	上海市民政局关于进一步做好养老机构(长者照护之家)安装故障电弧探测器工作的通知上海市民政局关于进一步做好养老机构（长者照护之家）安装故障电弧探测器工作的通知各区民政局，市社会福利中心、市众仁慈善服务中心： 为进一步提高养老机构电气安全防范能力，现就全市养老机构安装故障电弧探测器工作的有关事项通知如下： 一、实施范围 本市行政区域内，经由各区民政部门批准同意执业的养老机构（含市福利中心下属福利机构及全市长者照护之家），实现安装故障电弧探测器全覆盖。以各区于2018年9月上报的安装数量为基准，可以根据实际情况予以适当调整（详见附件）。 二、实施期限 2019年1月1日至2019年12月31日。 三、工作要求 （一）各司其职，狠抓责任落实。各区民政局及相关单位要按照上海市民政局、上海市财政局《关于养老机构安装故障电弧探测器的通知（沪民福发〔2018〕26号）》的要求，抓进度，抓落实，根据时间节…	1083
259	内蒙古自治区住房和城乡建设厅关于调整内蒙古自治区建设工程计价依据规费中养老保险费率的通知	内蒙古自治区	地方工作文件	内蒙古自治区住房和城乡建设厅	2019.05.23	https://www.pkulaw.com/lar/757f3a84f5266a74f377044fbb370204bdfb.html	内蒙古自治区住房和城乡建设厅关于调整内蒙古自治区建设工程计价依据规费中养老保险费率的通知内蒙古自治区住房和城乡建设厅关于调整内蒙古自治区建设工程计价依据规费中养老保险费率的通知（内建标函〔2019〕468号 2019年5月23日）	115
260	广东省民政厅关于废止《广东省民政厅关于养老机构设立许可的实施细则》的通知	广东省	地方规范性文件	广东省民政厅	2019.05.16	https://www.pkulaw.com/lar/8009c57e21f5fcf8701f24da321c280fbdfb.html	广东省民政厅关于废止《广东省民政厅关于养老机构设立许可的实施细则》的通知广东省民政厅关于废止《广东省民政厅关于养老机构设立许可的实施细则》的通知（粤民规字〔2019〕6号）各地级以上市民政局： 为贯彻落实新修订的《中华人民共和国老年人权益保障法》和《民政部关于贯彻落实新修改的＜中华人民共和国老年人权益保障法〉的通知》（民函〔2019〕1号）精神，并根据《广东省行政机关规范性文件管理规定》相关要求，为做好取消养老机构设立许可后我省相关规范性文件清理工作，现决定废止《广东省民政厅印发＜广东省民政厅关于养老机构设立许可的实施细则〉的通知》（粤民发[2014]164号）。 特此通知。广东省民政厅2019年5月16日	309
261	国家税务总局湖南省税务局、湖南省人力资源和社会保障厅关于开展2019年度省本级机关事业单位基本养老保险缴费工资基数申报核定工作的通告	湖南省	地方工作文件	湖南省人力资源和社会保障厅	2019.05.16	https://www.pkulaw.com/lar/9dfb611996b8725d13e7b2d4b65be9d6bdfb.html	国家税务总局湖南省税务局、湖南省人力资源和社会保障厅关于开展2019年度省本级机关事业单位基本养老保险缴费工资基数申报核定工作的通告国家税务总局湖南省税务局、湖南省人力资源和社会保障厅关于开展2019年度省本级机关事业单位基本养老保险缴费工资基数申报核定工作的通告国家税务总局湖南省税务局通告2019年第5号根据《湖南省人民政府关于机关事业单位工作人员养老保险制度改革的实施意见》（湘政发〔2015〕38号）、《湖南省人力资源和社会保障厅湖南省财政厅关于印发&amp;lt;湖南省机关事业单位养老保险缴费工资基数和统筹项目暂行规定&amp;gt;的通知》（湘人社发〔2016〕40号）、《国家税务总局湖南省税务局湖南省人力资源和社会保障厅湖南省医疗保障局关于机关事业单位和城乡居民社会保险费交由税务部门征收的公告》（2018年22号）、《国家税务总局湖南省税务局湖南省人力资源和社会保障厅关于做好社…	3029
262	国家税务总局湖南省税务局、湖南省人力资源和社会保障厅关于开展2019年度省本级机关事业单位基本养老保险缴费工资基数申报核定工作的通告	湖南省	地方工作文件	湖南省人力资源和社会保障厅	2019.05.16	https://www.pkulaw.com/lar/4331bfb4b0382b69f1c7ddd7e89e5adcbdfb.html	国家税务总局湖南省税务局、湖南省人力资源和社会保障厅关于开展2019年度省本级机关事业单位基本养老保险缴费工资基数申报核定工作的通告国家税务总局湖南省税务局、湖南省人力资源和社会保障厅关于开展2019年度省本级机关事业单位基本养老保险缴费工资基数申报核定工作的通告（国家税务总局湖南省税务局、湖南省人力资源和社会保障厅2019年第5号） 根据《湖南省人民政府关于机关事业单位工作人员养老保险制度改革的实施意见》（湘政发〔2015〕38号）、《湖南省人力资源和社会保障厅湖南省财政厅关于印发＜湖南省机关事业单位养老保险缴费工资基数和统筹项目暂行规定＞的通知》（湘人社发〔2016〕40号）、《国家税务总局湖南省税务局湖南省人力资源和社会保障厅湖南省医疗保障局关于机关事业单位和城乡居民社会保险费交由税务部门征收的公告》（2018年22号）、《国家税务总局湖南省税务局湖南省人力资源和社会保障厅关于做好…	4737
263	广东省人力资源和社会保障厅、广东省财政厅关于提高全省2019年城乡居民基本养老保险基础养老金最低标准的通知	广东省	地方规范性文件	广东省财政厅	2019.05.10	https://www.pkulaw.com/lar/122c86e50c3ecf107754006f8a42e028bdfb.html	广东省人力资源和社会保障厅、广东省财政厅关于提高全省2019年城乡居民基本养老保险基础养老金最低标准的通知广东省人力资源和社会保障厅、广东省财政厅关于提高全省2019年城乡居民基本养老保险基础养老金最低标准的通知（粤人社规〔2019〕5号）各地级以上市人力资源和社会保障局、财政局： 根据省第十三届人民代表大会第二次会议通过的省《政府工作报告》相关部署，决定自2019年1月1日起，将全省城乡居民基本养老保险基础养老金最低标准提高至每人每月170元。 基础养老金最低标准所需资金，按《广东省人民政府办公厅关于印发基本公共服务领域省级与市县共同财政事权和支出责任划分改革方案的通知》（粤府办〔2018〕52号）规定由各级财政分担。各地可根据当地实际提高基础养老金标准，所需资金由本级财政负担。 各地人力资源社会保障和财政部门要做好提高基础养老金标准的相关工作，于2019年5月起按提高后的标准发放，并…	561
264	北京市民政局关于印发《2019年北京市养老服务工作要点》的通知	北京市	地方工作文件	北京市民政局	2019.05.07	https://www.pkulaw.com/lar/b19ad26eefa52e05d947d670d12acc77bdfb.html	北京市民政局关于印发《2019年北京市养老服务工作要点》的通知北京市民政局关于印发《2019年北京市养老服务工作要点》的通知各区民政局，市社会福利事务管理中心： 为全面贯彻落实习近平总书记关于加强大城市养老工作重要批示精神，以及第十四次全国民政会议、全国民政工作会议、北京市社会建设和民政工作会议精神，统筹推进2019年养老服务工作，加快构建具有北京特色的超大城市养老服务模式，我局拟制了《2019年北京市养老服务工作要点》。现印发给你们，请各单位认真抓好贯彻落实。北京市民政局2019年5月7日 2019年北京市养老服务工作要点 2019年，北京市养老服务工作按照全国民政工作会议、北京市社会建设和民政工作会议部署要求，全面贯彻落实党的十九大精神，以习近平新时代中国特色社会主义思想为指导，认真落实习近平总书记等中央领导同志有关重要批示指示和市委市政府决策部署，坚持以“稳中求进”为总基调，以“狠…	3577
265	河北省民政厅、河北省卫生健康委员会、河北省应急管理厅、河北省市场监督管理局关于印发《2019年养老院服务质量建设专项行动实施方案》的通知	河北省	地方工作文件	河北省市场监督管理局	2019.05.05	https://www.pkulaw.com/lar/859fb0adde7de57430889455ade75194bdfb.html	河北省民政厅、河北省卫生健康委员会、河北省应急管理厅、河北省市场监督管理局关于印发《2019年养老院服务质量建设专项行动实施方案》的通知河北省民政厅、河北省卫生健康委员会、河北省应急管理厅、河北省市场监督管理局关于印发《2019年养老院服务质量建设专项行动实施方案》的通知各市（含定州、辛集市）民政局、卫生健康委、应急管理局、市场监管局，雄安新区管委会公共服务局： 现将《2019年养老院服务质量建设专项行动实施方案》印发你们，请认真抓好贯彻落实。 2019年养老院服务质量建设专项行动实施方案 为贯彻落实2016年习近平总书记在中央财经领导小组第14次会议上关于提高养老院服务质量的重要指示精神，按照国家统一部署，我省启动实施了为期四年的养老院服务质量建设专项行动（以下简称专项行动）。目前，专项行动已实施两年，各地区各部门密切配合，养老机构积极参与，持续整治了一批问题隐患，推动全省养老机构服务…	4209
266	黑龙江省住房和城乡建设厅关于调整建设工程计价依据养老保险、失业保险费率的通知	黑龙江省	地方工作文件	黑龙江省住房和城乡建设厅	2019.05.05	https://www.pkulaw.com/lar/946c20a9913156bb03fa7843806985cabdfb.html	黑龙江省住房和城乡建设厅关于调整建设工程计价依据养老保险、失业保险费率的通知黑龙江省住房和城乡建设厅关于调整建设工程计价依据养老保险、失业保险费率的通知（黑建监〔2019〕1号）各市（地）住建局，北大荒农垦集团，龙江森工集团，各有关单位： 根据《国务院办公厅关于印发降低社会保险费率综合方案的通知》（国办发〔2019〕13号）和《黑龙江省人力资源和社会保障厅黑龙江省财政厅国家税务总局黑龙江省税务局关于降低全省城镇职工基本养老保险和失业保险费率的通知》（黑人社发〔2019〕12号）的要求，对我省建设工程计价依据中的规费调整如下： 一、规费中的养老保险、失业保险费率调整情况如下表： 养老保险、失业保险费率调整表 单位：%项目原数值调整后数值养老保险费2016失业保险费1.50.5 二、本通知自2019年5月1日起执行。黑龙江省住房和城乡建设厅2019年5月5日	387
267	陕西省工业和信息化厅、陕西省民政厅、陕西省卫生健康委员会关于开展我省智慧健康养老产业调研的通知	陕西省	地方工作文件	陕西省卫生健康委员会	2019.05.05	https://www.pkulaw.com/lar/7754cc62c79960246bfc336ebb4d935abdfb.html	陕西省工业和信息化厅、陕西省民政厅、陕西省卫生健康委员会关于开展我省智慧健康养老产业调研的通知陕西省工业和信息化厅、陕西省民政厅、陕西省卫生健康委员会关于开展我省智慧健康养老产业调研的通知各设区市工信、民政、卫生健康主管部门，杨凌示范区工信、民政、卫生健康主管部门，韩城市工信、民政、卫生健康主管部门： 为全面了解我省智慧健康养老产业发展情况，推动我省智慧健康养老产业发展，省工信厅、省民政厅和省卫健委将联合开展全省智慧健康养老工作调研督查。现将有关事项通知如下： 一、调研内容 (一)各市智慧健康养老工作开展情况、典型做法及工作经验。 (二)我省列入国家智慧健康养老应用试点示范的企业、街道(乡镇)和基地的运营和发展情况，入围《智慧健康养老产品及服务推广目录》的产品和服务的推广情况。 (三)2019年第三批国家智慧健康养老应用试点示范、产品及服务推广目录的申报项目储备情况。 二、调研方式 调研…	786
268	广东省人力资源和社会保障厅、广东省财政厅、国家税务总局广东省税务局关于印发广东省城镇职工基本养老保险单位缴费比例过渡方案的通知	广东省	地方规范性文件	国家税务总局广东省税务局	2019.04.30	https://www.pkulaw.com/lar/676ce3885734cb9529e967d0a5f559eabdfb.html	广东省人力资源和社会保障厅、广东省财政厅、国家税务总局广东省税务局关于印发广东省城镇职工基本养老保险单位缴费比例过渡方案的通知广东省人力资源和社会保障厅、广东省财政厅、国家税务总局广东省税务局关于印发广东省城镇职工基本养老保险单位缴费比例过渡方案的通知（粤人社规〔2019〕11号）各地级以上市人民政府： 《广东省城镇职工基本养老保险单位缴费比例过渡方案》已经省政府同意，现印发给你们，请认真贯彻执行。广东省人力资源和社会保障厅广东省财政厅国家税务总局广东省税务局2019年4月30日 广东省城镇职工基本养老保险单位缴费比例过渡方案 为贯彻落实《国务院办公厅关于印发降低社会保险费率综合方案的通知》（国办发〔2019〕13号）精神，保持城镇职工基本养老保险政策平稳过渡，结合我省实际，制定本省城镇职工基本养老保险单位缴费比例过渡方案。 一、降低机关事业单位养老保险单位缴费比例 自2019年5月1日…	1072
269	北京市发展和改革委员会、北京市民政局关于公开征集城企联动普惠养老专项行动第二批储备项目的公告	北京市	地方工作文件	北京市民政局	2019.04.30	https://www.pkulaw.com/lar/1b7ea178d422a079a4fc104d00ae21febdfb.html	北京市发展和改革委员会、北京市民政局关于公开征集城企联动普惠养老专项行动第二批储备项目的公告北京市发展和改革委员会、北京市民政局关于公开征集城企联动普惠养老专项行动第二批储备项目的公告 为进一步激发社会资本参与积极性，有效增加普惠性养老服务供给，根据《城企联动普惠养老专项行动实施方案（试行）》（发改社会〔2019〕333号，以下简称《实施方案》）和《国家发展改革委办公厅关于推荐城企联动普惠养老专项行动第二批储备项目的通知》，现面向社会公开征集符合补助条件的第二批储备项目。 一、征集单位 北京市发展和改革委员会、北京市民政局 二、支持范围 此次征集的储备项目要符合《实施方案》及其附件要求，重点支持社区养老和医养结合设施建设，包括以下方面： 一是支持养老服务骨干网建设，发展集中管理运营的社区嵌入式、分布式、小型化、连锁化的养老服务设施和带护理型床位的日间照料中心（即本市具有临时托养功能的老年…	2553
270	福建省民政厅关于印发2019年投资养老服务工程包实施方案的通知	福建省	地方工作文件	福建省民政厅	2019.04.28	https://www.pkulaw.com/lar/336444c48f99acee6f9b15190a1cda37bdfb.html	福建省民政厅关于印发2019年投资养老服务工程包实施方案的通知福建省民政厅关于印发2019年投资养老服务工程包实施方案的通知闽民养老[2019]45号各设区市民政局、平潭综合实验区社会事业局： 根据《福建省人民政府办公厅关于2019年投资工程包的实施意见》（闽政办〔2019〕20号）部署，我厅结合养老服务投资工程包的内容和各地上报情况，制定了《2019年投资养老服务工程包实施方案》，现印发给你们，请认真组织实施。福建省民政厅2019年4月28日2019年投资养老服务工程包实施方案 为落实《福建省人民政府办公厅关于2019年投资工程包的实施意见》（闽政办〔2019〕20号）部署，加快推进投资养老服务工程包项目落地，确保年度目标任务顺利完成，制定实施方案如下： 一、工作目标 为贯彻落实习近平新时代中国特色社会主义思想和党的十九大精神，突出抓重点、补短板、强弱项，继续加大养老事业补短板工作力度…	1938
271	广东省人力资源和社会保障厅、广东省财政厅、国家税务总局广东省税务局、广东省统计局关于企业职工基本养老保险省级统筹若干问题处理意见的通知	广东省	地方规范性文件	广东省统计局	2019.04.28	https://www.pkulaw.com/lar/1c431888e4b673a3973e2f496b8fb0babdfb.html	广东省人力资源和社会保障厅、广东省财政厅、国家税务总局广东省税务局、广东省统计局关于企业职工基本养老保险省级统筹若干问题处理意见的通知广东省人力资源和社会保障厅、广东省财政厅、国家税务总局广东省税务局、广东省统计局关于企业职工基本养老保险省级统筹若干问题处理意见的通知（粤人社规〔2019〕7号）各地级以上市人力资源和社会保障局、财政局、税务局、统计局，珠海市横琴新区税务局，国家税务总局广东省税务局第三税务分局，省社会保险基金管理局： 为进一步完善我省企业职工基本养老保险省级统筹，经省人民政府同意，现就有关问题明确如下： 一、关于全省养老保险政策的统一制定和执行 由省统一制定企业职工基本养老保险（以下简称“企业养老保险”）政策。各市应严格按国家和省的政策规定执行，不得自行制定本市企业养老保险政策。 二、关于基金征收和管理 （一）全省企业养老保险费由省统一组织征收，各级税务机关要严格按照省规…	3397
272	山西省民政厅、山西省发展和改革委员会、山西省财政厅、山西省卫生健康委员会关于印发《推进农村养老服务行动计划(2019―2021)》的通知	山西省	地方工作文件	山西省卫生健康委员会	2019.04.28	https://www.pkulaw.com/lar/cbb3b7a89a2ffa4d4abfc348241f23f3bdfb.html	山西省民政厅、山西省发展和改革委员会、山西省财政厅、山西省卫生健康委员会关于印发《推进农村养老服务行动计划(2019―2021)》的通知山西省民政厅、山西省发展和改革委员会、山西省财政厅、山西省卫生健康委员会关于印发《推进农村养老服务行动计划(2019―2021)》的通知晋民发[2019]44号各市、县（区）民政局，发改委（局），财政局，卫生健康委（局）： 为深入贯彻习近平总书记视察山西重要讲话精神，依照《国务院办公厅关于推进养老服务发展的意见》（国办发〔2019〕5号）要求，根据2019年省政府工作报告关于加快提高城乡社区养老服务水平的工作部署，切实补足我省农村养老服务短板，提高我省农村养老服务水平，推进农村养老服务健康快速发展，省民政厅、省发改委、省财政厅和省卫健委联合制定了《推进农村养老服务行动计划（2019-2021）》，现印发给你们，请认真贯彻执行。 附件：推进农村养老服务行动…	3305
273	广东省发展改革委员会关于转下达城企联动普惠养老专项行动2019年中央预算内投资计划的通知	广东省	地方工作文件	广东省发展和改革委员会	2019.04.26	https://www.pkulaw.com/lar/88dd04970b7c070b89081625753bd883bdfb.html	广东省发展改革委员会关于转下达城企联动普惠养老专项行动2019年中央预算内投资计划的通知广东省发展改革委员会关于转下达城企联动普惠养老专项行动2019年中央预算内投资计划的通知（粤发改投资函〔2019〕1821号）广州市发展改革委： 根据《国家发展改革委关于下达城企联动普惠养老专项行动2019年中央预算内投资计划的通知》（发改投资〔2019〕580号），国家发展改革委安排我省406万元专项用于城企联动普惠养老项目建设。现将投资计划转下达给你委，请按要求做好以下几项工作： 一、项目实施 请严格按照《城企联动普惠养老专项行动实施方案（试行）》（发改社会〔2019〕333号，以下简称《实施方案》）有关规定，认真组织实施，加强项目管理，严格按照批准项目的名称、内容和规模进行建设，严禁截留、挤占或挪作他用。项目建设所需其他资金要确保足额及时到位，应符合财政承受能力和政府投资能力，避免新增地方政府债…	2229
274	上海市人力资源和社会保障局、上海市财政局关于实施《上海市城乡居民基本养老保险办法》若干问题处理意见的通知(2019)	上海市	地方规范性文件	上海市财政局	2019.04.24	https://www.pkulaw.com/lar/76d84b4ef4550ae6878ce614db8ab342bdfb.html	上海市人力资源和社会保障局、上海市财政局关于实施《上海市城乡居民基本养老保险办法》若干问题处理意见的通知(2019)上海市人力资源和社会保障局、上海市财政局关于实施《上海市城乡居民基本养老保险办法》若干问题处理意见的通知（沪人社规〔2019〕13号）市社会保险事业管理中心，各区人力资源和社会保障局、财政局： 为做好本市城乡居民基本养老保险（以下简称城乡居保）的实施工作，根据《上海市人民政府关于印发修订后的＜上海市城乡居民基本养老保险办法＞的通知》（沪府规〔2019〕18号，以下简称《办法》）以及《人力资源社会保障部关于印发城乡居民基本养老保险经办规程的通知》（人社部发〔2014〕23号），现就有关问题提出以下处理意见： 一、参保登记 （一）符合《办法》规定的人员应携带本人有效身份证件、居民户口簿等材料到城乡居保经办机构（以下简称经办机构）办理参保登记手续。 （二）参保人员登记的基本信息发…	4556
275	上海市民政局关于“参保人员(个人)养老待遇终止”事项有关调整的通知	上海市	地方规范性文件	上海市民政局	2019.04.24	https://www.pkulaw.com/lar/02abe8bac927dbfb52fea3c332095133bdfb.html	上海市民政局关于“参保人员(个人)养老待遇终止”事项有关调整的通知上海市民政局关于“参保人员（个人）养老待遇终止”事项有关调整的通知各区民政局： 为全面实行本市企业退休人员死亡丧葬费及个人账户余额申领社会化管理，根据市社保中心申请，经研究决定，自2019年5月1日起对社区事务受理服务中心“参保人员（个人）养老待遇终止”事项进行调整，具体如下： 1.事项名称调整：原“参保人员（个人）养老待遇终止”调整为“个人办理养老待遇终止手续”。 2.人员范围调整：企业、有雇工的个体工商户（以下统称企业）的养老人员（按机关事业办法退休人员除外）死亡丧葬费待遇申领纳入此事项范围。企业退休人员死亡后，家属可至任意社区事务受理中心申报，经社保中心审核通过后，直接支付至待遇享受人实名制银行卡折。 请各区根据事项调整要求，配合业务部门做好相关配套工作，保障此项工作顺利落到实处。 附件：1.“参保人员（个人）养老待…	2844
276	黑龙江省人力资源和社会保障厅、黑龙江省财政厅、国家税务总局黑龙江省税务局关于降低全省城镇职工基本养老保险和失业保险费率的通知	黑龙江省	地方规范性文件	国家税务总局黑龙江省税务局	2019.04.23	https://www.pkulaw.com/lar/0627a892f921681863c0c33df5ff068dbdfb.html	黑龙江省人力资源和社会保障厅、黑龙江省财政厅、国家税务总局黑龙江省税务局关于降低全省城镇职工基本养老保险和失业保险费率的通知黑龙江省人力资源和社会保障厅、黑龙江省财政厅、国家税务总局黑龙江省税务局关于降低全省城镇职工基本养老保险和失业保险费率的通知（黑人社发〔2019〕12号）各市（地）、县（市）人力资源和社会保障局、财政局、税务局，省农垦总局人力资源和社会保障局、中国龙江森林工业集团总公司，基本养老保险省级管理的有关单位： 按照《国务院办公厅关于印发降低社会保险费率综合方案的通知》（国办发〔2019〕13号）精神，经省政府同意，现就降低城镇职工基本养老保险和失业保险费率等有关问题通知如下： 一、全省城镇企业职工和机关事业单位基本养老保险的单位缴费比例，自2019年5月1日起统一调整为16%。费款属期为5月份的执行16%的费率，费款属期为4月份的执行20%的费率。 二、自2019年5月1…	950
277	山西省民政厅、山西省财政厅关于完善民办养老机构相关补助的通知	山西省	地方工作文件	山西省财政厅	2019.04.23	https://www.pkulaw.com/lar/f93989ee606f3826f298885749a3ba7bbdfb.html	山西省民政厅、山西省财政厅关于完善民办养老机构相关补助的通知山西省民政厅、山西省财政厅关于完善民办养老机构相关补助的通知晋民发[2019]43号各市民政局、各市财政局： 为贯彻落实《国务院办公厅关于推进养老服务发展的意见》（国办发〔2019〕5号）和民政部、财政部等13部门《关于加快推进养老服务业放管服改革的通知》（民发〔2017〕25号）有关要求，现对民办养老服务机构相关补助进行完善。 一、调整建设补助申报条件 对《山西省民政厅山西省财政厅关于做好民办养老服务机构建设补助工作的通知》（晋民发〔2015〕69号）做如下修改： （一）取消《养老机构设立许可证》限定。 （二）取得民非登记注册并在同级民政业务主管部门备案。 （三）参照住建部2018年发布的《老年人照顾设施建筑设计标准》（JGJ450-2018），调整床均面积，新建民办养老机构床位数在300张（含）以上，按平均每床建筑面积45㎡…	965
278	北京市人力资源和社会保障局关于发布2019年北京市城乡居民基本养老保险缴费标准的通知	北京市	地方工作文件	北京市人力资源和社会保障局	2019.04.18	https://www.pkulaw.com/lar/978fa784c7363f5a1c88bf1101b64fa4bdfb.html	北京市人力资源和社会保障局关于发布2019年北京市城乡居民基本养老保险缴费标准的通知北京市人力资源和社会保障局关于发布2019年北京市城乡居民基本养老保险缴费标准的通知（京人社居发[2019]48号）各区人力资源和社会保障局： 根据北京市人力资源和社会保障局、北京市财政局印发的《关于进一步完善城乡居民养老保障待遇确定和正常调整机制有关问题的通知》（京人社居发[2018]174号）文件规定，结合全市经济发展，城乡居民收入增长情况，考虑参保人经济承受能力，2019年我市城乡居民基本养老保险最低缴费标准为年缴费1000元，最高缴费标准为年缴费9000元。 现予以发布。北京市人力资源和社会保障局2019年4月18日	309
279	广东省民政厅关于不再开展广东省民政行业养老护理员技能评价工作的通知	广东省	地方工作文件	广东省民政厅	2019.04.15	https://www.pkulaw.com/lar/b3b259333f6e531eb3abe9337cd7cf33bdfb.html	广东省民政厅关于不再开展广东省民政行业养老护理员技能评价工作的通知广东省民政厅关于不再开展广东省民政行业养老护理员技能评价工作的通知（粤民函〔2019〕767号）各地级以上市民政局： 根据《人力资源社会保障部关于公布国家职业资格目录的通知》（人社部发〔2017〕68号）规定，经研究，省厅不再开展广东省民政行业养老护理员技能评价工作。现将有关事项通知如下： 一、废止《广东省民政厅关于开展广东省民政行业养老护理员技能评价工作的通知》（粤民发〔2018〕134号）和《广东省民政厅办公室关于开展2019年度养老服务人才继续教育及技能评价的通知》（粤民办函〔2019〕63号），不再以省厅名义或委托其他机构开展养老护理员技能评价工作。 二、为加强养老服务人才队伍建设，提升全省养老服务从业人员理论和实操技能水平，省厅将继续开展养老护理人员培训工作，但培训后不再进行技能评价和颁发评价证书，培训具体事宜另…	501
280	河北省民政厅关于2018年度养老机构星级评定结果的通报	河北省	地方工作文件	河北省民政厅	2019.04.15	https://www.pkulaw.com/lar/851b40f42170601ac74d91d63454fe33bdfb.html	河北省民政厅关于2018年度养老机构星级评定结果的通报河北省民政厅关于2018年度养老机构星级评定结果的通报冀民[2019]31号各市（含定州、辛集市）民政局，雄安新区管委会公共服务局，各参评养老机构： 为深入贯彻习近平总书记关于“提高养老院服务质量"的重要指示，持续推动养老机构实行标准化管理，不断提升服务质量，更好的满足入住老年人服务需求，按照《河北省养老机构星级评定管理办法（试行）》和《河北省养老机构星级评定细则（试行）》，2018年在全省开展了养老机构星级评定工作。经各地民政局初审、第三方机构评审、省厅组织评审结果核查、省养老机构星级评定领导小组审定，共评出160家星级养老机构，其中石家庄市老年养护院等五星养老机构3家，邢台市爱晚红枫幸福家老年公寓等四星养老机构14家，唐山市丰润区福润泽老年家园等三星养老机构66家，秦皇岛市山海关夕阳红老年公寓等二星养老机构77家。 星级评定工作开…	2796
281	海南省人力资源和社会保障厅关于贫困人员城乡居民基本养老保险费跨年代缴问题的复函	海南省	地方规范性文件	海南省人力资源和社会保障厅	2019.04.12	https://www.pkulaw.com/lar/4085201b041bdb6af4ae7a55b54a897ebdfb.html	海南省人力资源和社会保障厅关于贫困人员城乡居民基本养老保险费跨年代缴问题的复函海南省人力资源和社会保障厅关于贫困人员城乡居民基本养老保险费跨年代缴问题的复函海南省社会保险事业局： 你局《关于贫困人员城乡居民基本养老保险跨年代缴问题的请示》（琼社保〔2019〕55号）收悉。经研究，现函复如下： 《海南省城乡居民基本养老保险暂行办法》（琼府〔2014〕33号）第十一条第二款“参保人员补缴养老保险费，政府不给予缴费补贴”的规定，是为了避免个人恶意补缴套取政府缴费补贴的情形，旨在引导和鼓励参保人早参保和正常缴费。该条款没有限制政府为困难群体补缴历年欠缴保费并给予缴费补贴。政府按规定为困难群体补缴历年欠缴的保费后，可按补缴年度的标准给予缴费补贴。海南省人力资源和社会保障厅2019年4月12日	347
282	河北省民政厅关于开展培育和评定星级养老机构工作的通知	河北省	地方工作文件	河北省民政厅	2019.04.12	https://www.pkulaw.com/lar/dca0748c7ca63bb120f48adf41a0d021bdfb.html	河北省民政厅关于开展培育和评定星级养老机构工作的通知河北省民政厅关于开展培育和评定星级养老机构工作的通知冀民[2019]32号各市（含定州、辛集市）民政局，雄安新区管委会公共服务局： 为全面贯彻落实习近平总书记关于提高养老院服务质量的重要指示精神，切实加强我省养老机构规范化建设，不断提升服务质量和管理水平，确保高质量完成省政府培育星级示范养老机构重点工作任务，根据《河北省民政厅关于印发&amp;lt;河北省养老机构星级评定管理办法&amp;gt;&amp;lt;河北省养老机构星级评定细则（暂行）&amp;gt;的通知》（冀民规〔2019〕1号）规定，省厅决定开展2019年度培育和评定星级养老机构工作。现将有关事项通知如下： 一、培育、评定对象及标准 （一）培育、评定对象。 星级养老机构的培育、评定对象依据修订后的《河北省养老机构星级评定管理办法》（以下简称《评定管理办法》）确定。 （二）…	2032
283	上海市人力资源和社会保障局、上海市财政局关于2019年调整本市城乡居民养老保险领取养老金人员养老金的通知	上海市	地方规范性文件	上海市财政局	2019.04.12	https://www.pkulaw.com/lar/79b567face179f3a07ed8d397e69d1cebdfb.html	上海市人力资源和社会保障局、上海市财政局关于2019年调整本市城乡居民养老保险领取养老金人员养老金的通知上海市人力资源和社会保障局、上海市财政局关于2019年调整本市城乡居民养老保险领取养老金人员养老金的通知（沪人社规〔2019〕11号）各区人民政府，市社会保险事业管理中心： 根据《人力资源社会保障部财政部关于建立城乡居民基本养老保险待遇确定和基础养老金正常调整机制的指导意见》（人社部发〔2018〕21号）要求，按照《上海市人民政府关于印发〈上海市城乡居民基本养老保险办法〉的通知》（沪府发〔2014〕30号，以下简称《通知》）的有关规定，经研究，从2019年1月1日起调整本市城乡居民养老保险养老金。现将有关事项通知如下： 一、2019年调整城乡居民养老保险养老金的范围是：2018年底前已按《通知》办理按月领取养老金手续的人员。 二、调整办法为基础养老金每人每月增加80元。 三、在按本通知…	595
284	重庆市民政局关于贯彻落实新修改的《中华人民共和国老年人权益保障法》和《重庆市养老机构管理办法》的通知	重庆市	地方规范性文件	重庆市民政局	2019.04.11	https://www.pkulaw.com/lar/d20d4adfcebd4956ccd5d9ffb367d59dbdfb.html	重庆市民政局关于贯彻落实新修改的《中华人民共和国老年人权益保障法》和《重庆市养老机构管理办法》的通知重庆市民政局关于贯彻落实新修改的《中华人民共和国老年人权益保障法》和《重庆市养老机构管理办法》的通知（渝民发〔2019〕7号）各区县（自治县）民政局，两江新区社会保障局、万盛经开区民政局： 2018年12月29日，第十三届全国人民代表大会常务委员会第七次会议审议通过新修改《中华人民共和国老年人权益保障法》，2019年4月1日，我市修订施行《重庆市养老机构管理办法》（渝府令〔2019〕326号）。为贯彻落实新修改的《中华人民共和国老年人权益保障法》《重庆市养老机构管理办法》和民政部《关于贯彻落实新修改的〈中华人民共和国老年人权益保障法〉的通知》（民函〔2019〕1号）要求，现将养老机构管理工作相关事项通知如下： 一、依法做好登记备案工作 按照《老年人权益保障法》和《重庆市养老机构管理办法》等…	3793
285	海南省发展和改革委员会、海南省民政厅、海南省卫生健康委员会关于转发《城企联动普惠养老专项行动实施方案(试行)》的函	海南省	地方工作文件	海南省卫生健康委员会	2019.04.10	https://www.pkulaw.com/lar/67e1792eebddf4fc581d9dce45edffcabdfb.html	海南省发展和改革委员会、海南省民政厅、海南省卫生健康委员会关于转发《城企联动普惠养老专项行动实施方案(试行)》的函海南省发展和改革委员会、海南省民政厅、海南省卫生健康委员会关于转发《城企联动普惠养老专项行动实施方案（试行）》的函（琼发改社会函〔2019〕558号）各市、县、自治县人民政府： 为深入贯彻习近平总书记的重要指示精神，加强城市养老院建设，持续扩大普惠养老服务有效供给，充分发挥中央预算内投资示范带动作用和地方政府引导作用，进一步激发社会资本参与养老服务积极性，推动养老产业高质量发展，国家发展改革委、民政部、国家卫生健康委共同制定了《城企联动普惠养老专项行动实施方案（试行）》（以下简称《实施方案》），现转发给你们，请结合实际贯彻落实，并将有关要求通知如下： 一、明确参与主体 （一）确定参与城市 请有意愿申报的城市政府提交养老服务体系建设整体规划和政策支持承诺函，由省发展改革委牵头组…	1839
286	上海市人民政府关于印发修订后的《上海市城乡居民基本养老保险办法》的通知(2019)	上海市	地方规范性文件	上海市人民政府	2019.04.10	https://www.pkulaw.com/lar/153a7a95244eb5370bc2a90aace6a22dbdfb.html	上海市人民政府关于印发修订后的《上海市城乡居民基本养老保险办法》的通知(2019)上海市人民政府关于印发修订后的《上海市城乡居民基本养老保险办法》的通知（沪府规〔2019〕18号）各区人民政府，市政府各委、办、局： 现将修订后的《上海市城乡居民基本养老保险办法》印发给你们，请认真按照执行。上海市人民政府2019年4月10日 上海市城乡居民基本养老保险办法 第一章 总则 第一条 （目的和依据） 为全面推进覆盖本市全体城乡居民的基本养老保险制度建设，根据《中华人民共和国社会保险法》、《国务院关于建立统一的城乡居民基本养老保险制度的意见》，结合本市实际，制定本办法。 第二条 （指导原则） 按照全覆盖、保基本、有弹性、可持续的方针，以增强公平性、适应流动性、保证可持续性为重点，建立本市城乡居民基本养老保险（以下简称“城乡居民养老保险”）制度。与职工基本养老保险制度相衔接，与社会救助、社会福利等其…	4436
287	上海市民政局、上海市财政局关于落实2019年市政府实事项目推进郊区农村薄弱养老机构改造的通知	上海市	地方工作文件	上海市财政局	2019.04.10	https://www.pkulaw.com/lar/a470fec8f84bdbabf9d47fbaebf9a3d4bdfb.html	上海市民政局、上海市财政局关于落实2019年市政府实事项目推进郊区农村薄弱养老机构改造的通知上海市民政局、上海市财政局关于落实2019年市政府实事项目推进郊区农村薄弱养老机构改造的通知各相关区民政局、财政局： 为贯彻落实党的十九大报告提出的解决人民日益增长的美好生活需要和不平衡不充分的发展之间的矛盾和实施“乡村振兴”战略要求，落实《上海市人民政府办公厅印发〈关于推进本市“十三五”期间养老服务设施建设的实施意见〉的通知》（沪府办〔2016〕70号）和市民政局相关文件，促进城乡养老基本公共服务均等化，2019年本市将改造80家郊区农村薄弱养老机构列入市政府实事项目。为做好相关工作，现将有关事项通知如下： 一、目标任务 以养老机构为实施主体，市、区财政予以资助，对郊区农村公建、民办非企业法人的薄弱养老机构实施改造，全力提升郊区薄弱养老机构安全系数和服务品质，2019年完成80家郊区农村薄弱养老…	4267
288	上海市人力资源和社会保障局关于2019年调整本市征地养老人员生活费标准的通知	上海市	地方规范性文件	上海市人力资源和社会保障局	2019.04.08	https://www.pkulaw.com/lar/280064cf26800e444f7d3ac6301f9d99bdfb.html	上海市人力资源和社会保障局关于2019年调整本市征地养老人员生活费标准的通知上海市人力资源和社会保障局关于2019年调整本市征地养老人员生活费标准的通知（沪人社规〔2019〕12号）各区人民政府，市政府各委、办、局，各控股（集团）公司，市社会保险事业管理中心： 根据《上海市人民政府关于印发〈上海市被征收农民集体所有土地农业人员就业和社会保障办法〉的通知》（沪府发〔2017〕15号）的有关规定，为切实保障本市征地养老人员的基本生活，规范征地养老人员的管理，经研究，从2019年1月1日起调整本市征地养老人员生活费标准。现将有关事项通知如下： 一、区管理的征地养老人员生活费标准的调整按照职保中原镇保养老人员养老金增长的平均水平安排，具体办法由区政府制定。征地养老管理单位管理的征地养老人员生活费调整办法，参照所在地区政府制定的办法执行。 二、按本通知规定调整征地养老人员生活费标准所需费用按原渠道…	467
289	广东省人民政府关于贯彻落实企业职工基本养老保险基金中央调剂制度的实施意见	广东省	地方规范性文件	广东省人民政府	2019.04.02	https://www.pkulaw.com/lar/0a436bc0d7aa49834875c60c2eb79fbdbdfb.html	广东省人民政府关于贯彻落实企业职工基本养老保险基金中央调剂制度的实施意见广东省人民政府关于贯彻落实企业职工基本养老保险基金中央调剂制度的实施意见（粤府〔2019〕34号）各地级以上市人民政府，省政府各部门、各直属机构： 为贯彻落实《国务院关于建立企业职工基本养老保险基金中央调剂制度的通知》（国发〔2018〕18号）精神，实现企业职工基本养老保险基金中央调剂制度与省级统筹制度有效衔接，提高全省企业职工基本养老保险发展平衡性和协调性，结合我省实际，制定本实施意见。 一、总体要求 以习近平新时代中国特色社会主义思想为指导，全面贯彻党的十九大和十九届二中、三中全会精神，深入贯彻习近平总书记对广东重要讲话和重要指示批示精神，认真贯彻党中央、国务院决策部署，坚持从大局出发，着力解决发展不平衡不充分的突出问题，强化基金收支管理，加快推进信息化建设，确保养老保险基金中央调剂制度顺利实施。 二、基本原则 …	2112
290	广东省发展改革委员会、广东省民政厅、广东省卫生健康委员会转发国家发展改革委等3部委关于印发《城企联动普惠养老专项行动实施方案(试行)》的通知	广东省	地方工作文件	广东省民政厅	2019.03.29	https://www.pkulaw.com/lar/95643e7589e1b774b08642b8eb50893dbdfb.html	广东省发展改革委员会、广东省民政厅、广东省卫生健康委员会转发国家发展改革委等3部委关于印发《城企联动普惠养老专项行动实施方案(试行)》的通知广东省发展改革委员会、广东省民政厅、广东省卫生健康委员会转发国家发展改革委等3部委关于印发《城企联动普惠养老专项行动实施方案（试行）》的通知（粤发改社会函〔2019〕1559号）各地级以上市发展改革局（委）、民政局、卫生健康局（委）： 现将国家发展改革委、民政部、国家卫生健康委《关于印发＜城企联动普惠养老专项行动实施方案（试行）＞的通知》（发改社会〔2019〕333号，以下简称《通知》）转发你们，请认真学习和研究《通知》中的政策内容，本着“普惠导向、自愿参加、公开透明、竞争择优、规范管理”的原则，高度重视、主动谋划、积极参与，按要求做好城企联动普惠养老服务专项行动项目的相关工作，通过中央预算内投资示范带动作用和地方政府引导作用，进一步激发社会资本参与…	572
291	上海市发展和改革委员会、上海市民政局、上海市规划和自然资源局等关于印发《促进和规范利用存量资源加大养老服务设施供给的工作指引》的通知	上海市	地方规范性文件	上海市应急管理局	2019.03.25	https://www.pkulaw.com/lar/dd85fab909c8f54f8e4c1a3df633c516bdfb.html	上海市发展和改革委员会、上海市民政局、上海市规划和自然资源局等关于印发《促进和规范利用存量资源加大养老服务设施供给的工作指引》的通知上海市发展和改革委员会、上海市民政局、上海市规划和自然资源局、上海市住房和城乡建设管理委员会、上海市应急管理局关于印发《促进和规范利用存量资源加大养老服务设施供给的工作指引》的通知（沪发改规范〔2019〕4号）各区人民政府： 为多渠道增加本市养老服务设施供给，提高存量资源利用效率，经市政府同意，现将《促进和规范利用存量资源加大养老服务设施供给的工作指引》印发给你们，各区可根据实际情况制定具体操作细则。上海市发展和改革委员会上海市民政局上海市规划和自然资源局上海市住房和城乡建设管理委员会上海市应急管理局2019年3月25日 促进和规范利用存量资源加大养老服务设施供给的工作指引 利用存量资源兴办养老服务设施是本市落实养老设施布局规划，多渠道增加养老服务供给的重要…	2745
292	福建省民政厅关于印发养老服务补短板2019年行动方案的通知	福建省	地方工作文件	福建省民政厅	2019.03.13	https://www.pkulaw.com/lar/01d0bf1028f24e28f938cfea0c441a0abdfb.html	福建省民政厅关于印发养老服务补短板2019年行动方案的通知福建省民政厅关于印发养老服务补短板2019年行动方案的通知闽民养老[2019]23号各设区市民政局、平潭综合实验区社会事业局，厅机关各相关处（室、局）： 现将《养老服务补短板2019年行动方案》印发给你们，请按照责任分工，认真抓好落实。 福建省民政厅2019年3月13日 养老服务补短板2019年行动方案 为深入贯彻党中央、国务院和省委、省政府关于积极应对人口老龄化的决策部署，全面落实省委十届三次全会“加快补齐养老服务短板”的工作要求，制定本行动方案。 一、总体要求 积极应对人口老龄化，以“高质量发展、高品质服务”为引领，以供给侧结构性改革为主线，以改革创新为动力，逐步完善养老服务“规划、规则、规范”，全面推进“新供给、新政策、新模式、新业态、新保障”五位一体的养老服务体系建设，实现养老服务“两高三规五新”科学发展，提高养老服务有效…	5016
293	上海市民政局关于印发《2019年上海市养老服务工作要点分解表》的通知	上海市	地方工作文件	上海市民政局	2019.03.13	https://www.pkulaw.com/lar/d9f48b9513f5b0cca5871e0f4ef53ecabdfb.html	上海市民政局关于印发《2019年上海市养老服务工作要点分解表》的通知上海市民政局关于印发《2019年上海市养老服务工作要点分解表》的通知各区民政局： 现将《2019年上海市养老服务工作要点分解表》印发给你们，请结合工作实际，认真抓好推进落实。 特此通知。 附表：2019年部分社区养老服务项目各区任务安排表上海市民政局2019年3月13日 附表 2019年上海市养老服务工作要点分解表序号工作任务要点分解具体内容11、完成市政府实事项目新增7000张养老床位做好指标任务分解，抓好推进落实、督促检查，进一步扩大养老床位供给，增加养老基本公共服务资源。2改建1000张认知障碍老人照料床位做好指标任务分解，抓好推进落实、督促检查，完善本市养老床位功能结构，为失智老年人提供更加人性化的照护服务。3完成郊区农村80家薄弱养老机构改造做好指标任务分解，出台文件明确改造内容，抓好推进落实和督促检查，提升郊…	4769
294	北京市民政局关于印发《北京市整治养老行业“保健”市场乱象保护老年人合法权益工作方案》的通知	北京市	地方工作文件	北京市民政局	2019.03.08	https://www.pkulaw.com/lar/3097bb90d4812677688fe17039bd4bbdbdfb.html	北京市民政局关于印发《北京市整治养老行业“保健”市场乱象保护老年人合法权益工作方案》的通知北京市民政局关于印发《北京市整治养老行业“保健”市场乱象保护老年人合法权益工作方案》的通知（京民养老发〔2019〕45号）各区民政局，市社会福利事务管理中心： 现将《北京市整治养老行业“保健”市场乱象保护老年人合法权益工作方案》印发给你们，请认真贯彻落实。北京市民政局2019年3月8日 北京市整治养老行业“保健”市场乱象保护老年人合法权益工作方案 根据国家市场监督管理总局、民政部等十三部委《关于开展联合整治“保健”市场乱象百日行动的通知》（国市监竞争〔2019〕12号）及市市场监督管理局《北京市联合整治“保健”市场乱象百日行动工作方案》，为加强养老服务行业“保健”市场监管，严厉打击各类损害老年人权益的行为，切实解决群众关心关切的热点问题，维护首都公平有序的市场竞争环境，营造安全放心的养老服务市场消费…	4056
295	北京市民政局关于印发《北京市促进养老领域消费工作方案》的通知	北京市	地方规范性文件	北京市民政局	2019.03.05	https://www.pkulaw.com/lar/dc056b428e8c82edbf077c3dd15012b8bdfb.html	北京市民政局关于印发《北京市促进养老领域消费工作方案》的通知北京市民政局关于印发《北京市促进养老领域消费工作方案》的通知（京民养老发〔2019〕43号）各区民政局，市社会福利事务管理中心： 现将《北京市促进养老领域消费工作方案》印发给你们，请结合实际，按要求认真落实。北京市民政局2019年3月5日 北京市促进养老领域消费工作方案 为贯彻落实中共中央、国务院和民政部有关通知要求，根据《北京市人民政府关于培育扩大服务消费优化升级商品消费的实施意见》（京政发〔2017〕20号），着力提高社会资本进入养老服务业的积极性，全面提升老年人消费能力，有效促进养老领域消费，制定以下工作方案。 一、总体目标 深入贯彻落实党的十九大精神和习近平总书记对加强养老服务的批示精神，通过加强养老设施建设，提升养老服务供给水平，补足养老消费短板，促进养老消费结构优化，提高老年人消费能力。通过消费升级进一步引领养老服务…	2391
296	国家税务总局黑龙江省税务局关于用人单位聘用退休人员和已经由原单位缴纳基本养老保险费的兼职人员的劳务报酬不计入用人单位缴费基数的通告	黑龙江省	地方规范性文件	国家税务总局黑龙江省税务局	2019.02.26	https://www.pkulaw.com/lar/17dabb79fa059481939ecdeefa9dddd5bdfb.html	国家税务总局黑龙江省税务局关于用人单位聘用退休人员和已经由原单位缴纳基本养老保险费的兼职人员的劳务报酬不计入用人单位缴费基数的通告国家税务总局黑龙江省税务局关于用人单位聘用退休人员和已经由原单位缴纳基本养老保险费的兼职人员的劳务报酬不计入用人单位缴费基数的通告（2019年第2号） 依据《黑龙江省优化营商环境条例》（2019年1月18日黑龙江省第十三届人民代表大会第三次会议通过）第二十一条，经与黑龙江省人力资源和社会保障厅商定，自2019年3月份（费款属期）起，用人单位聘用的退休人员和已经由原单位缴纳基本养老保险费的兼职人员的劳务报酬（包括工资薪金等各类劳动报酬）不计入用人单位缴纳基本养老保险费基数。请用人单位认真做好统筹部分缴费基数计算工作，及时准确申报缴纳费款。 特此通告。国家税务总局黑龙江省税务局2019年2月26日	367
297	江西省财政厅转发财政部税务总局关于明确养老机构免征增值税等政策的通知	江西省	地方规范性文件	江西省财政厅	2019.02.26	https://www.pkulaw.com/lar/aafc87acd045e6975ced01633aecd7aabdfb.html	江西省财政厅转发财政部税务总局关于明确养老机构免征增值税等政策的通知江西省财政厅转发财政部税务总局关于明确养老机构免征增值税等政策的通知各设区市财政局、赣江新区财政金融局，省直管县财政局： 现将《财政部税务总局关于明确养老机构免征增值税等政策的通知》（财税〔2019〕20号）文件转发给你们，请认真遵照执行。 附件：《财政部税务总局关于明确养老机构免征增值税等政策的通知》（财税〔2019〕20号）.pdf 江西省财政厅 2019年2月26日	225
298	上海市社会养老服务体系建设领导小组办公室关于印发《2019年度养老服务绩效考核指标明细表》的通知	上海市	地方工作文件	上海市社会养老服务体系建设领导小组办公室	2019.02.26	https://www.pkulaw.com/lar/a12d3ee2fdb77bd6fd048af081c6ab8abdfb.html	上海市社会养老服务体系建设领导小组办公室关于印发《2019年度养老服务绩效考核指标明细表》的通知上海市社会养老服务体系建设领导小组办公室关于印发《2019年度养老服务绩效考核指标明细表》的通知市社会养老服务体系建设领导小组各成员单位，各区社会养老服务体系建设领导小组办公室： 为推进本市社会养老服务体系建设，根据《上海市社会养老服务体系建设领导小组办公室关于印发〈上海市养老基本公共服务绩效考核工作方案（试行）〉的通知》（沪社养老领办〔2017〕1号），现将《2019年度养老服务绩效考核指标明细表》印发给你们，请结合工作实际，认真抓好落实。上海市社会养老服务体系建设领导小组办公室2019年2月26日 2019年度养老服务绩效考核指标明细表 考核单位：市民政局（市社会养老服务体系建设领导小组办公室）一级指标社会建设--就业和民生保障二级指标养老服务体系建设三级指标市政府实事项目完成情况（占50…	813
299	陕西省社会保障局关于印发《全省城镇企业职工养老保险经办窗口单位业务技能练兵比武试点工作实施方案》的通知	陕西省	地方工作文件	陕西省社会保障局	2019.02.18	https://www.pkulaw.com/lar/087d413696ad9bbf89e738095bc6c9e2bdfb.html	陕西省社会保障局关于印发《全省城镇企业职工养老保险经办窗口单位业务技能练兵比武试点工作实施方案》的通知陕西省社会保障局关于印发《全省城镇企业职工养老保险经办窗口单位业务技能练兵比武试点工作实施方案》的通知各市（区）养老保险经办处，机关各处（室）： 根据陕西省人力资源和社会保障厅《关于开展人力资源社会保障窗口单位业务技能练兵比武试点工作的通知》（陕人社函〔2018〕916号）要求，我们制定了《全省城镇企业职工养老保险经办窗口单位业务技能练兵比武试点工作实施方案》并已经局办公会议研究通过，现印发你们，请认真抓好组织实施。 附件：《全省城镇企业职工养老保险经办窗口单位业务技能练兵比武试点工作实施方案》陕西省社会保障局2019年2月18日 全省城镇企业职工养老保险经办窗口单位业务技能练兵比武试点工作实施方案 按照陕西省人力资源和社会保障厅《关于开展人力资源社会保障窗口单位业务技能练兵比武试点工作…	2815
300	河北省财政厅关于下达2019年省级财政养老服务体系建设补助资金的通知	河北省	地方工作文件	河北省财政厅	2019.02.14	https://www.pkulaw.com/lar/c24e12ee9462d0e2c10e02b18f8a5a7dbdfb.html	河北省财政厅关于下达2019年省级财政养老服务体系建设补助资金的通知河北省财政厅关于下达2019年省级财政养老服务体系建设补助资金的通知（冀财社〔2019〕7号）各市（含定州、辛集市）、省财政直管县财政局，雄安新区管委会： 为贯彻落实《关于深化财政支持养老服务体系建设改革的实施意见》（冀财社〔2017〕100号）有关要求，加快推进我省养老服务体系建设，现下达你市、县2019年省级财政养老服务体系建设补助资金万元。有关事宜通知如下： 一、请将此项资金中一般公共预算列入2019年政府收支分类科目第1100299项“其他一般性转移支付收入”科目，支出列第2081002项“老年福利”科目；福彩公益金列入2019年政府收支分类科目第2296002项“用于社会福利的彩票公益金支出”科目。 二、各地要结合实际情况，按照《关于深化财政支持养老服务体系建设改革的实施意见》（冀财社〔2017〕100号）要求…	535
301	宁夏回族自治区财政厅、宁夏回族自治区人力资源和社会保障厅关于做好城乡居民基本养老保险财政补助资金申报、拨付流程的通知	宁夏回族自治区	地方工作文件	宁夏回族自治区人力资源和社会保障厅	2019.02.13	https://www.pkulaw.com/lar/4dbe9f48547bf70fa8dddf1a4dfddbf0bdfb.html	宁夏回族自治区财政厅、宁夏回族自治区人力资源和社会保障厅关于做好城乡居民基本养老保险财政补助资金申报、拨付流程的通知宁夏回族自治区财政厅、宁夏回族自治区人力资源和社会保障厅关于做好城乡居民基本养老保险财政补助资金申报、拨付流程的通知（宁财（办）发[2019]139号）各市、县财政局、人力资源社会保障（劳动保障）局： 为贯彻落实《中华人民共和国预算法》的要求，进一步做好城乡居民基本养老保险财政补助资金申报、审核及拨付流程，加快资金支出进度，根据《财政部人力资源社会保障部关于城乡居民基本养老保险中央财政补助资金管理有关问题的通知》（财社发〔2015〕230号）、《宁夏回族自治区人民政府关于统筹城乡居民社会养老保险试点的实施意见》（宁政发〔2011〕108号）和《自治区人力资源和社会保障厅财政厅关于调整全区城乡居民基本养老保险缴费档次及财政补贴标准的通知》（宁人社发〔2017〕163号）等文件…	4530
302	上海市民政局、上海市财政局关于调整本市养老服务补贴标准的通知	上海市	地方工作文件	上海市财政局	2019.02.12	https://www.pkulaw.com/lar/3c1d37cc3c4c5cd5e017b31738dcb2f0bdfb.html	上海市民政局、上海市财政局关于调整本市养老服务补贴标准的通知上海市民政局、上海市财政局关于调整本市养老服务补贴标准的通知（沪民规〔2019〕2号）各区民政局、财政局： 为进一步做好养老服务补贴工作，现对具有本市户籍，且老年照护统一需求评估等级、经济困难程度符合相关条件的老年人的养老服务补贴标准予以调整，有关事项通知如下： 一、标准调整 （一）照护一级的困难对象 1.最低生活保障家庭的老年人，补贴标准调整为每人每月960元； 2.低收入家庭的老年人，补贴标准调整为每人每月768元； 3.年满80周岁且本人月收入低于上年度城镇企业月平均养老金的老年人，补贴标准调整为每人每月480元； 4.上述第2、3类对象中，无子女的老年人或年满90周岁的老年人，再增加第1类对象标准的20%。 （二）照护二级至四级的困难对象 享受长期护理保险待遇的同时，享受养老服务补贴的标准调整为： 1.最低生活保障家庭的…	854
303	北京市民政局、北京市财政局关于统筹分配拨付各区2019年养老服务专项资金有关工作的通知	北京市	地方工作文件	北京市财政局	2019.02.07	https://www.pkulaw.com/lar/d34bb7937d96d981aa3d7b9087aa4fc1bdfb.html	北京市民政局、北京市财政局关于统筹分配拨付各区2019年养老服务专项资金有关工作的通知北京市民政局、北京市财政局关于统筹分配拨付各区2019年养老服务专项资金有关工作的通知（京民养老发〔2019〕34号）各区民政局、财政局： 为贯彻《北京市居家养老服务条例》和《北京市人民政府办公厅印发〈关于加强老年人照顾服务完善养老体系的实施意见〉的通知》（京政办发〔2018〕41号），落实中央及我市发展养老服务业决策部署，加快构建我市养老、孝老、敬老政策体系和社会环境，确保完成2019年养老服务各项工作任务，在连续三年通过统筹因素法分配专项转移支付补助各区发展居家养老服务（以下简称因素法资金）的基础上，2019年继续加大因素法资金支持力度。现将有关事项通知如下： 一、资金范围 2019年因素法资金共分两次全部提前下达至各区，指标文件为：《北京市财政局关于提前下达2019年第一批市对区社会保障专项转移支…	5373
304	重庆市养老机构管理办法	重庆市	地方政府规章	重庆市人民政府	2019.02.03	https://www.pkulaw.com/lar/f6b608958b78ec38773c15afd15d4dc8bdfb.html	重庆市养老机构管理办法重庆市人民政府令（第326号） 《重庆市养老机构管理办法》已经2018年11月29日市第五届人民政府第33次常务会议通过，现予公布，自2019年4月1日起施行。市 长 唐良智2019年2月3日 重庆市养老机构管理办法第一章 总 则 第一条 为了保障老年人合法权益，促进养老机构发展，规范养老机构管理，根据《中华人民共和国老年人权益保障法》《重庆市老年人权益保障条例》和有关法律法规，结合本市实际，制定本办法。 第二条 本市行政区域内养老机构的规划建设、机构设立、扶持发展、服务运营及其监督管理，适用本办法。 第三条 本办法所称养老机构是指依法设立并为老年人提供集中居住和照料服务的机构。 第四条 养老机构的发展坚持政府引导、社会参与、市场运作、保障基本、统筹兼顾的原则。 第五条 市、区县（自治县）人民政府应当将养老机构发展纳入同级国民经济和社会发展规划，研究制定扶持发展政策…	7145
305	山西省人民政府关于完善企业职工基本养老保险省级统筹制度的通知	山西省	地方规范性文件	山西省人民政府	2019.01.31	https://www.pkulaw.com/lar/5ce1aeee9e53976d4ccabf0847001e7dbdfb.html	山西省人民政府关于完善企业职工基本养老保险省级统筹制度的通知山西省人民政府关于完善企业职工基本养老保险省级统筹制度的通知（晋政发[2019]4号）各市、县人民政府，省人民政府各委、办、厅、局： 为进一步增强我省企业职工基本养老保险基金(以下简称基金)抵御风险能力，确保基金平稳运行，实现基本养老保险制度可持续发展，根据《国务院关于建立企业职工基本养老保险基金中央调剂制度的通知》(国发〔2018〕18号)精神及《人力资源社会保障部、财政部关于进一步完善企业职工基本养老保险省级统筹制度的通知》(人社部发〔2017〕72号)要求，现就完善我省企业职工基本养老保险省级统筹制度有关工作通知如下。 一、总体要求 (一)指导思想。 以习近平新时代中国特色社会主义思想和党的十九大精神为指导，围绕建立健全更加公平、可持续的养老保险制度目标，从我省实际和养老保险制度建设实际出发，在实行省级统筹调剂金制度的基础…	3037
306	山西省人民政府办公厅关于对被征地农民实行基本养老保险补贴的意见	山西省	地方规范性文件	山西省人民政府	2019.01.30	https://www.pkulaw.com/lar/d1deaef55ecf85229da16b58737b8641bdfb.html	山西省人民政府办公厅关于对被征地农民实行基本养老保险补贴的意见山西省人民政府办公厅关于对被征地农民实行基本养老保险补贴的意见（晋政办发〔2019〕10号）各市、县人民政府，省人民政府各委、办、厅、局： 为进一步做好被征地农民社会保障工作，切实保障被征地农民的养老权益，根据《中华人民共和国社会保险法》《中华人民共和国物权法》等法律法规及相关政策规定，经省人民政府同意，提出本意见。 一、基本原则 (一)按照统筹推进城乡社会保障体系建设的总体要求，将符合条件的被征地农民纳入基本养老保险范围，给予养老保险补贴，不再为被征地农民建立单独的养老保险制度。 (二)坚持“先保后征”原则，建立“谁征地、谁负责，谁用地、谁承担”的筹资机制和被征地农民基本养老保险补贴预存制度。基本养老保险补贴在征地成本中单列，足额安排，一次性划拨，用于被征地农民参加基本养老保险补贴。 (三)确保被征地农民当前生活有改善、长远…	2865
307	广东省人力资源和社会保障厅关于印发《广东省人力资源和社会保障厅关于企业职工基本养老保险参保人员领取基本养老金资格认定的办法》的通知	广东省	地方规范性文件	广东省人力资源和社会保障厅	2019.01.25	https://www.pkulaw.com/lar/1d03c6983ad7c3d13d9ff86c0f8d6367bdfb.html	广东省人力资源和社会保障厅关于印发《广东省人力资源和社会保障厅关于企业职工基本养老保险参保人员领取基本养老金资格认定的办法》的通知广东省人力资源和社会保障厅关于印发《广东省人力资源和社会保障厅关于企业职工基本养老保险参保人员领取基本养老金资格认定的办法》的通知（粤人社规〔2019〕1号）各地级以上市人力资源和社会保障局，省社会保险基金管理局： 现将《广东省人力资源和社会保障厅关于企业职工基本养老保险参保人员领取基本养老金资格认定的办法》印发给你们，请按照执行。执行中遇到的问题，请及时向省社会保险基金管理局反映。广东省人力资源和社会保障厅2019年1月25日 广东省人力资源和社会保障厅关于企业职工基本养老保险参保人员领取基本养老金资格认定的办法 第一章 总则 第一条 根据国家和广东省养老保险政策法规以及《广东省人民政府关于印发广东省完善企业职工基本养老保险省级统筹实施方案的通知》（粤府〔2…	3282
308	上海市教育委员会关于印发《上海高校养老服务类专业建设三年行动计划(2019―2021年)》的通知	上海市	地方工作文件	上海市教育委员会	2019.01.22	https://www.pkulaw.com/lar/46a94b715e24b01ff61a920b9e420a2abdfb.html	上海市教育委员会关于印发《上海高校养老服务类专业建设三年行动计划(2019―2021年)》的通知上海市教育委员会关于印发《上海高校养老服务类专业建设三年行动计划（2019-2021年）》的通知（沪教委高〔2019〕5号）各有关高等学校： 现将《上海高校养老服务类专业建设三年行动计划（2019-2021年）》印发给你们，请按照执行。 附件：上海高校养老服务类专业建设三年行动计划（2019-2021年）上海市教育委员会2019年1月22日 附件 上海高校养老服务类专业建设三年行动计划（2019-2021年） 为贯彻落实《教育部等九部门关于加快推进养老服务业人才培养的意见》（教职成〔2014〕5号）和《上海市人民政府关于加快发展养老服务业推进社会养老服务体系建设的实施意见》（沪府发〔2014〕28号），深入推进《上海现代职业教育体系建设规划（2015-2030年）》（沪教委职〔2015〕30号…	4922
309	广东省人力资源和社会保障厅、国家税务总局广东省税务局关于调整城乡居民基本养老保险缴费档次的公告	广东省	地方工作文件	国家税务总局广东省税务局	2019.01.20	https://www.pkulaw.com/lar/176a26dc96568bf7d2cd51b580ad591dbdfb.html	广东省人力资源和社会保障厅、国家税务总局广东省税务局关于调整城乡居民基本养老保险缴费档次的公告广东省人力资源和社会保障厅、国家税务总局广东省税务局关于调整城乡居民基本养老保险缴费档次的公告广东省人力资源和社会保障厅公告2020年第1号根据《广东省城乡居民基本养老保险实施办法》（粤府〔2019〕105号）规定，城乡居民基本养老保险缴费档次标准进行了调整。为保障全省城乡居民基本养老保险缴费工作平稳有序、高效便民，现就相关事项公告如下： 一、缴费档次调整相关规定 从2020年1月1日起，个人缴费标准设为每年180元、240元、360元、600元、900元、1200元、1800元、3600元、4800元九个档次。参保人可以自主选择其中一个档次缴费。建档立卡未标注脱贫人员、低保对象、特困人员、重度残疾人和精神智力残疾人等困难群体（以下简称困难群体）可按每年120元的缴费标准进行缴费。在一个自然年度…	920
310	北京市民政局关于撤销9家社区养老服务驿站的公告	北京市	地方工作文件	北京市民政局	2019.01.16	https://www.pkulaw.com/lar/667bf3e9371cf41606fbba98054a291fbdfb.html	北京市民政局关于撤销9家社区养老服务驿站的公告北京市民政局关于撤销9家社区养老服务驿站的公告 经相关区民政、老龄部门申请，市民政局调查核实，对海淀区清河学府树社区养老服务驿站、海淀上地万霖社区养老服务驿站、顺义后薛各庄村幸福晚年驿站、丰台和义西里第一社区养老服务驿站、丰台玉皇庄社区养老服务驿站、丰台青塔东里社区养老服务驿站、平谷东鹿角村幸福晚年驿站、平谷峨眉山村幸福晚年驿站、平谷靠山集村幸福晚年驿站因拆迁等原因，作出撤销处理。北京市民政局2019年1月16日	232
311	黑龙江省人力资源和社会保障厅关于2019年城乡居民基本养老保险个人账户储存额计息利率的通知	黑龙江省	地方规范性文件	黑龙江省人力资源和社会保障厅	2019.01.15	https://www.pkulaw.com/lar/92d110f10a9ae3cc4b18c916cba09dfcbdfb.html	黑龙江省人力资源和社会保障厅关于2019年城乡居民基本养老保险个人账户储存额计息利率的通知黑龙江省人力资源和社会保障厅关于2019年城乡居民基本养老保险个人账户储存额计息利率的通知（黑人社规〔2019〕1号）各市（地）人力资源和社会保障局，省农垦总局，省龙江森工集团： 根据国务院《关于建立统一的城乡居民基本养老保险制度的意见》（国发〔2014〕8号）和人力资源社会保障部《关于印发城乡居民基本养老保险经办规程的通知》（人社部发〔2014〕23号）规定，我省2019年城乡居民基本养老保险个人账户储存额计息年利率为1.50%。黑龙江省人力资源和社会保障厅2019年1月15日	288
312	陕西省民政厅、陕西省财政厅关于印发《民办养老机构建设补助管理办法》的通知	陕西省	地方规范性文件	陕西省财政厅	2019.01.15	https://www.pkulaw.com/lar/7fbcc58f4f5412146289fbd0cfbed897bdfb.html	陕西省民政厅、陕西省财政厅关于印发《民办养老机构建设补助管理办法》的通知陕西省民政厅、陕西省财政厅关于印发《民办养老机构建设补助管理办法》的通知（陕民发〔2019〕6号）各设区市、韩城市、神木市、府谷县民政局、财政局，杨凌示范区社会事业局、西咸新区人社民政局、财政局： 根据《陕西省人民政府办公厅关于鼓励和引导社会资本进入养老服务领域的若干意见》（陕政办发〔2013〕82号）和《陕西省人民政府办公厅关于全面放开养老服务市场提升养老服务质量的实施意见》（陕政办发〔2017〕76号）精神，省民政厅、省财政厅制订了《民办养老机构建设补助管理办法》，现印发给你们，请遵照执行。陕西省民政厅陕西省财政厅2019年1月15日 民办养老机构建设补助管理办法 第一章 总 则 第一条 为鼓励社会资本兴办养老机构，促进我省养老机构多元化健康发展，根据《陕西省人民政府办公斤关于鼓励和引导社会资本进入养老服务领域的…	1504
313	甘肃省人民政府办公厅关于建立城乡居民基本养老保险待遇确定和基础养老金正常调整机制的实施意见	甘肃省	地方规范性文件	甘肃省人民政府	2019.01.11	https://www.pkulaw.com/lar/7c818157c794b4c81acd9896e4f5b97abdfb.html	甘肃省人民政府办公厅关于建立城乡居民基本养老保险待遇确定和基础养老金正常调整机制的实施意见甘肃省人民政府办公厅关于建立城乡居民基本养老保险待遇确定和基础养老金正常调整机制的实施意见（甘政办发〔2019〕2号）各市、自治州人民政府，兰州新区管委会，省政府有关部门： 为改革和完善城乡居民基本养老保险制度，建立城乡居民基本养老保险待遇确定和基础养老金正常调整机制，经省委、省政府同意，现提出如下意见。 一、指导思想 以习近平新时代中国特色社会主义思想为指导，全面贯彻党的十九大和十九届二中、三中全会精神，围绕统筹推进“五位一体”总体布局和协调推进“四个全面”战略布局，贯彻落实新发展理念，坚持以人民为中心的发展思想，按照兜底线、织密网、建机制要求，完善城乡居民基本养老保险制度，建立激励约束有效、筹资权责清晰、保障水平适度的城乡居民基本养老保险待遇确定和基础养老金正常调整机制，推动城乡居民基本养老保险…	2153
314	陕西省民政厅关于印发《陕西省养老机构星级评定办法(试行)》的通知	陕西省	地方规范性文件	陕西省民政厅	2019.01.08	https://www.pkulaw.com/lar/4bbd7718af20a1966073ffae2a3d3fd8bdfb.html	陕西省民政厅关于印发《陕西省养老机构星级评定办法(试行)》的通知陕西省民政厅关于印发《陕西省养老机构星级评定办法（试行）》的通知（陕民发〔2019〕3号）各设区市、韩城市、神木市、府谷县民政局，杨凌示范区社会事业局，西咸新区人社民政局： 为加强我省养老服务行业规范化和标准化建设，全面提升养老机构服务质量，充分发挥星级养老机构的示范引领作用，依据《养老机构管理办法》《养老机构服务质量基本规范》（GB/T35796-2017）、《老年人照料设施建筑设计标准》（JGJ450-2018）和《陕西省人民政府办公厅关于全面放开养老服务市场提升养老服务质量的实施意见》（陕政办发〔2017〕76号）等相关规定，制订《陕西省养老机构星级评定办法（试行）》，现印发给你们，请遵照执行。陕西省民政厅2019年1月8日 陕西省养老机构星级评定办法（试行） 第一条 为加强我省养老机构规范化和标准化管理，全面提升养老…	2500
315	云南省人民政府办公厅关于改革完善被征地农民基本养老保障的指导意见	云南省	地方规范性文件	云南省人民政府	2019.01.03	https://www.pkulaw.com/lar/163ce3530307b11e4d22eb86729bbfe3bdfb.html	云南省人民政府办公厅关于改革完善被征地农民基本养老保障的指导意见云南省人民政府办公厅关于改革完善被征地农民基本养老保障的指导意见（云政办发〔2019〕1号）各州、市人民政府，省直各委、办、厅、局： 为完善我省基本养老保险制度，妥善解决被征地农民养老保障问题，依据《中华人民共和国社会保险法》有关规定，结合我省实际，经省人民政府同意，现就改革完善被征地农民基本养老保障提出以下意见： 一、总体要求 （一）指导思想。以习近平新时代中国特色社会主义思想为指导，全面贯彻落实党的十九大精神，进一步贯彻落实习近平总书记对云南发展的重要指示精神，按照国家关于完善基本养老保险制度的总体部署，全面改革完善被征地农民基本养老保障政策，将被征地农民纳入基本养老保险制度，进一步健全参保缴费激励机制，积极引导被征地农民主动选择参加基本养老保险，切实解决被征地农民老有所养问题。 （二）基本原则 以人为本、全面覆盖。以维…	3549
316	国家税务总局广东省税务局、广东省人力资源和社会保障厅、广东省医疗保障局、广东省财政厅、中国人民银行广州分行关于发布《广东省城乡居民基本养老保险费和城乡居民基本医疗保险费征收暂行办法》的公告	广东省	地方规范性文件	中国人民银行广州分行	2019.01.01	https://www.pkulaw.com/lar/159a24c0c39527905f716f884284b788bdfb.html	国家税务总局广东省税务局、广东省人力资源和社会保障厅、广东省医疗保障局、广东省财政厅、中国人民银行广州分行关于发布《广东省城乡居民基本养老保险费和城乡居民基本医疗保险费征收暂行办法》的公告国家税务总局广东省税务局、广东省人力资源和社会保障厅、广东省医疗保障局、广东省财政厅、中国人民银行广州分行关于发布《广东省城乡居民基本养老保险费和城乡居民基本医疗保险费征收暂行办法》的公告国家税务总局广东省税务局公告2018年第29号 为贯彻落实国务院、省政府关于社会保险费征管职责划转工作的规定，做好我省城乡居民基本养老保险费和城乡居民基本医疗保险费的征收，国家税务总局广东省税务局、广东省人力资源和社会保障厅、广东省医疗保障局、广东省财政厅、中国人民银行广州分行制定了《广东省城乡居民基本养老保险费和城乡居民基本医疗保险费征收暂行办法》，现予以发布。 特此公告。国家税务总局广东省税务局</pstyle="…	2103
317	湖南省发展改革委员会关于编报城企联动普惠养老专项行动2019年中央预算内投资项目计划建议的通知	湖南省	地方工作文件	湖南省发展和改革委员会	2019	https://www.pkulaw.com/lar/9c359ca8fb4fb68fa47f846f753b4d5bbdfb.html	湖南省发展改革委员会关于编报城企联动普惠养老专项行动2019年中央预算内投资项目计划建议的通知湖南省发展改革委员会关于编报城企联动普惠养老专项行动2019年中央预算内投资项目计划建议的通知各市州发展改革委: 根据《国家发改委办公厅关于编报城企联动普惠养老专项行动2019年中央预算内投资项目计划建议的通知》(发改办社会[2019]310号)，2019年国家发展改革委安排中央预算内投资支持普惠养老服务设施建设。现将编报投资计划建议方案的有关要求通知如下。 一、总体要求 (一)计划建议必须符合《实施方案》及其附件《城企联动普惠养老专项行动项目和资金管理办法(试行)》相关要求。 (二)计划建议要按照《中央预算内投资计划编制管理暂行办法》《国家发展改革委关于加强政府投资项目储备编制三年滚动投资计划的通知》《国家发展改革委办公厅关于使用国家重大建设项目库加强项目储备编制三年滚动投资计划有关问题的通知…	1142
318	国家税务总局广东省税务局、广东省人力资源和社会保障厅、广东省医疗保障局关于税务机关征收城乡居民基本养老保险费和城乡居民基本医疗保险费的公告	广东省	地方工作文件	广东省医疗保障局	2018.12.29	https://www.pkulaw.com/lar/5fd8e649e9423622664704b3785d44f8bdfb.html	国家税务总局广东省税务局、广东省人力资源和社会保障厅、广东省医疗保障局关于税务机关征收城乡居民基本养老保险费和城乡居民基本医疗保险费的公告国家税务总局广东省税务局、广东省人力资源和社会保障厅、广东省医疗保障局关于税务机关征收城乡居民基本养老保险费和城乡居民基本医疗保险费的公告（国家税务总局广东省税务局、广东省人力资源和社会保障厅、广东省医疗保障局公告2018年第28号） 为贯彻落实国务院、广东省人民政府关于社会保险费征管职责划转工作的规定，对我省（不含深圳，下同）征收城乡居民基本养老保险费和城乡居民基本医疗保险费的事项公告如下： 一、从2019年1月1日起，我省城乡居民基本养老保险费和城乡居民基本医疗保险费由税务机关统一征收。对征期跨年的城乡居民基本养老保险费和城乡居民基本医疗保险费，由各市税务机关会同级社保经办机构确定具体划转时间，原则在2019年3月31日前完成。 二、税务机关以“平…	934
319	国家税务总局广东省税务局、广东省人力资源和社会保障厅、广东省医疗保障局等关于发布《广东省城乡居民基本养老保险费和城乡居民基本医疗保险费征收暂行办法》的公告	广东省	地方规范性文件	中国人民银行广州分行	2018.12.29	https://www.pkulaw.com/lar/1e4256c34cd8e359d037629b6e19d84fbdfb.html	国家税务总局广东省税务局、广东省人力资源和社会保障厅、广东省医疗保障局等关于发布《广东省城乡居民基本养老保险费和城乡居民基本医疗保险费征收暂行办法》的公告国家税务总局广东省税务局、广东省人力资源和社会保障厅、广东省医疗保障局、广东省财政厅、中国人民银行广州分行关于发布《广东省城乡居民基本养老保险费和城乡居民基本医疗保险费征收暂行办法》的公告（2018年第29号） 为贯彻落实国务院、省政府关于社会保险费征管职责划转工作的规定，做好我省城乡居民基本养老保险费和城乡居民基本医疗保险费的征收，国家税务总局广东省税务局、广东省人力资源和社会保障厅、广东省医疗保障局、广东省财政厅、中国人民银行广州分行制定了《广东省城乡居民基本养老保险费和城乡居民基本医疗保险费征收暂行办法》，现予以发布。 特此公告。国家税务总局广东省税务局广东省人力资源和社会保障厅广东省医疗保障局广东省财政厅中国人民银行广州分行20…	2090
320	江苏省政府关于进一步完善企业职工基本养老保险省级统筹的意见	江苏省	地方规范性文件	江苏省人民政府	2018.12.29	https://www.pkulaw.com/lar/8c3cf301dedccbef34fe5dd8a5bb1868bdfb.html	江苏省政府关于进一步完善企业职工基本养老保险省级统筹的意见江苏省政府关于进一步完善企业职工基本养老保险省级统筹的意见（苏政发〔2018〕155号）各市、县（市、区）人民政府，省各委办厅局，省各直属单位： 建立更加完善的企业职工基本养老保险省级统筹制度，是深化养老保险制度改革的重要任务，也是更好发挥基金统筹共济功能、实现养老保险制度可持续发展的迫切需要。根据《中华人民共和国社会保险法》、《国务院关于建立企业职工基本养老保险基金中央调剂制度的通知》（国发〔2018〕18号）、《人力资源社会保障部财政部关于进一步完善企业职工基本养老保险省级统筹制度的通知》（人社部发〔2017〕72号）等法律规定和文件精神，结合我省实际，现就进一步完善企业职工基本养老保险省级统筹，提出如下意见。 一、总体要求 （一）指导思想。深入贯彻习近平新时代中国特色社会主义思想和党的十九大精神，牢固树立和贯彻落实新发展理念…	3885
321	上海市人力资源和社会保障局、上海市财政局关于对本市城乡居民养老保险领取养老金人员发放2019年度一次性节日补助费的通知	上海市	地方工作文件	上海市财政局	2018.12.27	https://www.pkulaw.com/lar/27362fb6a06caea1e7c0aeb26699f128bdfb.html	上海市人力资源和社会保障局、上海市财政局关于对本市城乡居民养老保险领取养老金人员发放2019年度一次性节日补助费的通知上海市人力资源和社会保障局、上海市财政局关于对本市城乡居民养老保险领取养老金人员发放2019年度一次性节日补助费的通知（沪人社规〔2018〕44号）各区政府，市社会保险事业管理中心： 经市政府同意，现决定对本市城乡居民养老保险领取养老金人员发放2019年度一次性节日补助费。有关事项通知如下： 一、范围和对象 参加本市城乡居民养老保险，并于2018年底以前按规定办理按月领取养老金手续的人员。 二、补助标准 一次性节日补助费金额每人为300元。 三、资金列支渠道 按本通知规定发放的一次性节日补助费所需费用由市和区两级财政按照各50%的比例分担，其中区级财政承担部分由市级财政先行列支，次年通过市与区财力结算上解。 本通知自2019年1月1日起施行。有效期至2019年12月31日…	438
322	黑龙江省人力资源和社会保障厅关于确定2019年度基本养老保险使用的全省职工月平均工资的通知	黑龙江省	地方规范性文件	黑龙江省人力资源和社会保障厅	2018.12.26	https://www.pkulaw.com/lar/08e3bc62331f003a9cbed79a5a06587ebdfb.html	黑龙江省人力资源和社会保障厅关于确定2019年度基本养老保险使用的全省职工月平均工资的通知黑龙江省人力资源和社会保障厅关于确定2019年度基本养老保险使用的全省职工月平均工资的通知（黑人社规〔2018〕22号）各市（地）人力资源和社会保障局、社会保险事业管理局，省农垦总局人力资源和社会保障局、社会保险事业管理局，省森工总局劳动和社会保障局、社会保险事业管理局，中直行业各企业： 按照相关政策规定，经测算，2019年度全省缴纳基本养老保险费及计发基本养老金使用的上年度全省职工平均工资为56820元，上年度全省职工月平均工资为4735元。自2019年1月1日起使用。黑龙江省人力资源和社会保障厅2018年12月26日	309
323	河北省财政厅关于提前下达2019年原农村农机员、农技员、兽医养老省级补助指标的通知	河北省	地方工作文件	河北省财政厅	2018.12.24	https://www.pkulaw.com/lar/111ed540a99580f8dd8ae63713b027ecbdfb.html	河北省财政厅关于提前下达2019年原农村农机员、农技员、兽医养老省级补助指标的通知河北省财政厅关于提前下达2019年原农村农机员、农技员、兽医养老省级补助指标的通知（冀财农〔2018〕174号）各市（含定州、辛集市）、有关省财政直管县财政局： 为增强预算编制的完整性，加快预算执行进度，现提前下达2019年原农村农机员、农技员、兽医养老省级补助指标，具体下达情况见附件。此项资金列2019年一般公共预算收入科目“1100299一般性转移支付收入”，支出功能分类科目列“2130199其他农业支出”。 请提前做好预算编制、指标安排等相关工作，切实加强项目资金绩效管理，确保资金管理规范、运行安全和使用高效。上述资金待2019年预算年度开始后，按有关规定和程序拨付使用。 附件：提前下达2019年原农村农机员、农机员、兽医养老补助指标情况表（分发）河北省财政厅2018年12月24日 附件： 提前下达2…	1636
324	国家税务总局湖北省税务局、湖北省财政厅、湖北省人力资源和社会保障厅关于机关事业单位和城乡居民养老保险费交由税务部门征收的公告	湖北省	地方规范性文件	湖北省人力资源和社会保障厅	2018.12.24	https://www.pkulaw.com/lar/da3c1313c1350740fba0988565bb0ef0bdfb.html	国家税务总局湖北省税务局、湖北省财政厅、湖北省人力资源和社会保障厅关于机关事业单位和城乡居民养老保险费交由税务部门征收的公告国家税务总局湖北省税务局、湖北省财政厅、湖北省人力资源和社会保障厅关于机关事业单位和城乡居民养老保险费交由税务部门征收的公告（国家税务总局湖北省税务局公告2018年第13号） 根据国税地税征管体制改革相关部署，自2019年1月1日起，湖北省范围内机关事业单位工作人员养老保险费和城乡居民基本养老保险费交由税务部门征收。现将有关事项公告如下： 一、机关事业单位应于每月15日前，向税务部门申报缴纳养老保险费（包括职业年金）。其中，个人缴费部分，由用人单位根据社会保险费政策规定代扣代缴，随单位缴费部分一并向税务机关缴纳。 二、城乡居民基本养老保险费交由税务部门征收后，原则上维持原有缴费方式和银行、社区、村组等单位代收渠道不变。各级税务部门要进一步优化缴费服务，提升缴费人缴费…	617
325	国家税务总局湖北省税务局、湖北省财政厅、湖北省人力资源和社会保障厅关于机关事业单位和城乡居民养老保险费交由税务部门征收的公告	湖北省	地方工作文件	湖北省人力资源和社会保障厅	2018.12.24	https://www.pkulaw.com/lar/c7198e1184680eef33dffe1891d9d775bdfb.html	国家税务总局湖北省税务局、湖北省财政厅、湖北省人力资源和社会保障厅关于机关事业单位和城乡居民养老保险费交由税务部门征收的公告国家税务总局湖北省税务局、湖北省财政厅、湖北省人力资源和社会保障厅关于机关事业单位和城乡居民养老保险费交由税务部门征收的公告根据国税地税征管体制改革相关部署，自2019年1月1日起，湖北省范围内机关事业单位工作人员养老保险费和城乡居民基本养老保险费交由税务部门征收。现将有关事项公告如下： 一、机关事业单位应于每月15日前，向税务部门申报缴纳养老保险费（包括职业年金）。其中，个人缴费部分，由用人单位根据社会保险费政策规定代扣代缴，随单位缴费部分一并向税务机关缴纳。 二、城乡居民基本养老保险费交由税务部门征收后，原则上维持原有缴费方式和银行、社区、村组等单位代收渠道不变。各级税务部门要进一步优化缴费服务，提升缴费人缴费体验，逐步为缴费人提供“实体、网上、掌上、自助”等多…	596
326	西藏自治区劳动和社会保障厅关于从2009年1月1日起调整企业退休人员基本养老金有关问题的通知	西藏自治区	地方规范性文件	西藏自治区劳动和社会保障厅	2018.12.23	https://www.pkulaw.com/lar/f752ad1ed36c8339ef5a9eabed502228bdfb.html	西藏自治区劳动和社会保障厅关于从2009年1月1日起调整企业退休人员基本养老金有关问题的通知西藏自治区劳动和社会保障厅关于从2009年1月1日起调整企业退休人员基本养老金有关问题的通知藏劳社厅[2008]178号2008年12月23日各地（市）劳动和社会保障局、财政局，自治区各有关厅、局政工人事处，自治区人民政府驻内地各办事处老干部老工人服务处，中央驻藏单位，军区后勤部： 根据国家人力资源和社会保障部、财政部《关于2009年调整企业退休人员基本养老金的通知》（人社部发[2008]l02号）和《关于西藏自治区2009年调整企业退休人员基本养老金有关问题的复函》（人社厅函[2009]413号）精神，结合我区实际，《关于从2009年1月1日起调整企业退休人员基本养老金的方案》拟就并已报经自治区人民政府同意，现就有关问题通知如下： 一、范围和时间 （一）2009年调整基本养老金的范围为2008年…	2357
327	上海市民政局关于下拨2018年社区养老服务设施建设等项目市级福利彩票补贴资金的通知	上海市	地方工作文件	上海市民政局	2018.12.20	https://www.pkulaw.com/lar/e57e3bf676225a146367a2e100b03215bdfb.html	上海市民政局关于下拨2018年社区养老服务设施建设等项目市级福利彩票补贴资金的通知上海市民政局关于下拨2018年社区养老服务设施建设等项目市级福利彩票补贴资金的通知各区民政局： 为了支持本市社区养老服务设施和老年宜居社区建设，市民政局对2018年市政府实事建设项目（老年人日间服务中心），社区综合为老服务中心、社区老年人助餐服务点、标准化老年活动室等设施建设，以及老年宜居社区试点项目进行补贴。现就补贴资金有关事项通知如下： 一、补贴对象及资金 （一）综合为老服务中心。全年完成项目建设任务的社区综合为老服务中心共80家，其中，申请市级福利彩票公益金一次性补贴的78家（2家不申请补贴），根据相关规定，拟下达市级福利彩票公益金一次性补贴合计4590万元（详见附件1），已预拨1380万元，本次下拨3210万元。 对经评估的社区综合为老服务中心，分两档给予补贴。整体建设（指选址新建或在原有设施基础上…	6716
328	广西壮族自治区人力资源和社会保障厅关于2019年度职工基本养老保险缴费和计算待遇基数有关问题的通知	广西省	地方规范性文件	广西壮族自治区人力资源和社会保障厅	2018.12.17	https://www.pkulaw.com/lar/6d4fa36712ca97286f87e3ff8bc45a69bdfb.html	广西壮族自治区人力资源和社会保障厅关于2019年度职工基本养老保险缴费和计算待遇基数有关问题的通知广西壮族自治区人力资源和社会保障厅关于2019年度职工基本养老保险缴费和计算待遇基数有关问题的通知（桂人社发〔2018〕54号）各市、县（区）人力资源和社会保障局，自治区社会保险事业局： 根据《广西壮族自治区人力资源和社会保障厅财政厅关于印发广西壮族自治区职工基本养老保险缴费和计算待遇基数确定办法的通知》（桂人社规〔2018〕18号）文件规定，现就2019年度全区职工基本养老保险缴费和计算待遇基数有关问题通知如下： 一、核定2019年职工基本养老保险月缴费基数上限为16732.2元，下限为3346.5元。 二、灵活就业人员月缴费基数及缴费金额月缴费基数（元）缴费比例月缴费金额（元）3346.520%669.33904.2780.94462892.45019.710045577.41115.5…	534
329	贵州省人民政府关于同意设立贵州省养老服务产业发展基金的批复	贵州省	地方工作文件	贵州省人民政府	2018.12.12	https://www.pkulaw.com/lar/467f32cb8e388311a0a47bf4e5b9c898bdfb.html	贵州省人民政府关于同意设立贵州省养老服务产业发展基金的批复贵州省人民政府关于同意设立贵州省养老服务产业发展基金的批复（黔府函〔2018〕208号）省民政厅、省发展改革委、省财政厅： 你们《关于设立贵州省养老服务产业发展基金的请示》（黔民呈〔2018〕30号）收悉。经研究，现批复如下： 一、原则同意《贵州省养老服务产业发展基金设立方案》，设立贵州省养老服务产业发展基金。 二、请按照国家有关规定，建立健全基金内部控制和外部监管制度，建立投资决策和风险约束机制，切实防范基金运作过程中可能存在的风险，促进养老产业健康发展。 三、省有关部门和单位要大力支持基金设立工作，按照国家有关法律法规和政策，抓紧办理涉及基金设立及运作有关手续。贵州省人民政府2018年12月12日	337
330	上海市人力资源和社会保障局关于宣布《关于原参加行业统筹的银行和人寿(财)保险公司等单位养老保险移交本市管理后养老金计发问题的补充通知》文件失效的通知	上海市	地方规范性文件	上海市人力资源和社会保障局	2018.12.10	https://www.pkulaw.com/lar/ee52e1c880bbb0da4c9fb07a196a352cbdfb.html	上海市人力资源和社会保障局关于宣布《关于原参加行业统筹的银行和人寿(财)保险公司等单位养老保险移交本市管理后养老金计发问题的补充通知》文件失效的通知上海市人力资源和社会保障局关于宣布《关于原参加行业统筹的银行和人寿（财）保险公司等单位养老保险移交本市管理后养老金计发问题的补充通知》文件失效的通知（沪人社规〔2018〕40号）各有关单位，市社会保险事业管理中心： 根据养老金计发的实际情况，按照《上海市行政规范性文件制定和备案规定》的要求，我局决定对《关于原参加行业统筹的银行和人寿（财）保险公司等单位养老保险移交本市管理后养老金计发问题的补充通知》（沪劳保养发〔2006〕20号）文件宣布失效。 本通知自2018年12月10日起施行。上海市人力资源和社会保障局2018年12月10日	344
331	广东省养老服务条例	广东省	省级地方性法规	广东省人大(含常委会)	2018.11.29	https://www.pkulaw.com/lar/4be6bf6a4be62624ebca825166c04d43bdfb.html	广东省养老服务条例广东省第十三届人民代表大会常务委员会公告（第22号） 《广东省养老服务条例》已由广东省第十三届人民代表大会常务委员会第七次会议于2018年11月29日通过，现予公布，自2019年1月1日起施行。广东省人民代表大会常务委员会2018年11月29日广东省养老服务条例（2018年11月29日广东省第十三届人民代表大会常务委员会第七次会议通过）第一章 总则 第一条 为了积极应对人口老龄化，完善养老服务体系，规范养老服务工作，促进养老服务事业健康发展，根据《中华人民共和国老年人权益保障法》等法律、法规，结合本省实际，制定本条例。 第二条 本条例适用于本省行政区域内养老服务及其监督管理工作。 本条例所称养老服务，是指在家庭成员承担赡养、扶养义务的基础上，由政府和社会为老年人提供的生活照料、家政服务、医疗保健、康复护理、精神慰藉、文体娱乐、紧急救援、临终关怀等服务。 第三条 养老服务…	13910
332	江西省人民政府关于贯彻落实企业职工基本养老保险基金中央调剂制度的通知	江西省	地方规范性文件	江西省人民政府	2018.11.29	https://www.pkulaw.com/lar/0c230cff37b930fd39113adf714518dfbdfb.html	江西省人民政府关于贯彻落实企业职工基本养老保险基金中央调剂制度的通知江西省人民政府关于贯彻落实企业职工基本养老保险基金中央调剂制度的通知（赣府厅字〔2018〕113号）各市、县（区）人民政府，省政府各部门： 为深入贯彻习近平新时代中国特色社会主义思想和党的十九大精神，均衡地区间企业职工基本养老保险基金（以下简称养老保险基金）负担，实现基本养老保险制度可持续发展，根据《国务院关于建立企业职工基本养老保险基金中央调剂制度的通知》（国发〔2018〕18号）和《人力资源社会保障部财政部关于印发企业职工基本养老保险基金中央调剂制度实施办法的通知》（人社部发〔2018〕59号），我省自2018年7月1日起，按照国务院统一部署，执行企业职工基本养老保险基金中央调剂制度。现就有关事项通知如下： 一、总体要求 （一）指导思想。 全面贯彻党的十九大和十九届二中、三中全会精神，以习近平新时代中国特色社会主义思…	2153
333	北京市民政局、北京市经济和信息化局、北京市交通委员会等关于印发《北京通—养老助残卡管理办法》的通知	北京市	地方规范性文件	北京市老龄工作委员会	2018.11.29	https://www.pkulaw.com/lar/68111ef0b5898ba5f512821fa78b0e02bdfb.html	北京市民政局、北京市经济和信息化局、北京市交通委员会等关于印发《北京通—养老助残卡管理办法》的通知北京市民政局、北京市经济和信息化局、北京市交通委员会、北京市文化和旅游局、北京市园林绿化局、北京市公园管理中心、北京市老龄工作委员会办公室关于印发《北京通—养老助残卡管理办法》的通知（京民老龄发〔2018〕418号）各区民政局、经济信息化局、交通委、文化和旅游局、园林绿化局、公园管理中心、老龄办： 现将《北京通—养老助残卡管理办法》印发给你们，请认真贯彻执行。北京市民政局北京市经济和信息化局北京市交通委员会北京市文化和旅游局北京市园林绿化局北京市公园管理中心北京市老龄工作委员会办公室2018年11月29日 北京通—养老助残卡管理办法 第一章 总 则 第一条 为规范北京通—养老助残卡的发行、使用和管理，维护持卡老年人的合法权益，提高养老服务科学化、信息化、精准化水平，根据《中华人民共和国老年人…	3942
334	黑龙江省人力资源和社会保障厅、黑龙江省财政厅关于印发黑龙江省城镇企业职工基本养老金计发办法的通知	黑龙江省	地方规范性文件	黑龙江省财政厅	2018.11.27	https://www.pkulaw.com/lar/dc847643b4022c90dd8dff9519640e8cbdfb.html	黑龙江省人力资源和社会保障厅、黑龙江省财政厅关于印发黑龙江省城镇企业职工基本养老金计发办法的通知黑龙江省人力资源和社会保障厅关于印发黑龙江省城镇企业职工基本养老金计发办法的通知黑人社规[2018]21号各市（地）人力资源和社会保障局、财政局，省农垦总局人力资源和社会保障局，省森工总局劳动和社会保障局： 现将《黑龙江省城镇企业职工基本养老金计发办法》印发给你们，请认真贯彻执行。黑龙江省人力资源和社会保障厅黑龙江省财政厅2018年11月27日黑龙江省城镇企业职工基本养老金计发办法 根据《社会保险法》和《国务院关于完善企业职工基本养老保险制度的决定》（国发〔2005〕38号）等有关规定，经请示人力资源和社会保障部同意，制定本办法。 一、按照社会统筹与个人账户相结合、权力与义务相对应、公平与效率相结合的原则，城镇企业职工基本养老金由基础养老金和个人账户养老金组成。基本养老保险实行"社会统筹与个人…	1877
335	安徽省住房和城乡建设厅、安徽省民政厅关于《养老服务设施规划建设导则》实施情况的检查通报	安徽省	地方工作文件	安徽省民政厅	2018.11.23	https://www.pkulaw.com/lar/d97ae633cb0233c64bbbf851d8250b7fbdfb.html	安徽省住房和城乡建设厅、安徽省民政厅关于《养老服务设施规划建设导则》实施情况的检查通报安徽省住房和城乡建设厅、安徽省民政厅关于《养老服务设施规划建设导则》实施情况的检查通报建标函[2018]2995号各市规划局、民政局、住房城乡建设委（城乡建设委、城乡规划建设委），广德、宿松县规划局、民政局、住房城乡建设委（局），各有关单位： 为加强标准实施监督，提高标准执行力，促进养老服务设施规划建设，根据《关于开展安徽省地方标准<养老服务设施规划建设导则>专项检查及<“十三五"安徽省老龄事业发展和养老体系建设规划>实施情况中期评估工作的通知》（建标函〔2018〕2066号）文件精神，按照“双随机一公开"检查要求，省住房城乡建设厅会同省民政厅组织开展了安徽省工程建设地方标准《养老服务设施规划建设导则》（DB34/T5044-2016）（以下简称《导则》）实施情况专项检查工作。现将有关情况通报如下： 一…	2060
336	广西壮族自治区人力资源和社会保障厅、广西壮族自治区财政厅关于贯彻落实企业职工基本养老保险自治区本级政府补贴有关问题的通知	广西省	地方规范性文件	广西壮族自治区财政厅	2018.11.21	https://www.pkulaw.com/lar/ad155cdc130a5e18c0c83471531b9d6fbdfb.html	广西壮族自治区人力资源和社会保障厅、广西壮族自治区财政厅关于贯彻落实企业职工基本养老保险自治区本级政府补贴有关问题的通知广西壮族自治区人力资源和社会保障厅、广西壮族自治区财政厅关于贯彻落实企业职工基本养老保险自治区本级政府补贴有关问题的通知桂人社发[2018]47号各有关产业园区管委会，自治区社保局： 《广西壮族自治区人民政府办公厅关于印发加强人力资源社会保障服务若干措施的通知》（桂政办发〔2018〕52号）第一条规定：“2018年5月1日至2019年4月30日，继续实施阶段性降低企业职工基本养老保险费费率政策，单位缴费比例由20%降至19%。对自治区级及以上产业园区的工业企业，由参保地同级人民政府予以单位缴费比例5%的补贴。”现就贯彻落实自治区本级政府补贴相关工作通知如下： 一、实施主体 自治区人力资源社会保障厅、财政厅。 二、办理程序及所需材料 自治区级及以上产业园区名单以《中国开发…	1487
337	广西壮族自治区人力资源和社会保障厅、广西壮族自治区财政厅关于贯彻落实企业职工基本养老保险自治区本级政府补贴有关问题的通知	广西省	地方规范性文件	广西壮族自治区财政厅	2018.11.21	https://www.pkulaw.com/lar/a196a27a0fc2185a478247bbbf0ba5c4bdfb.html	广西壮族自治区人力资源和社会保障厅、广西壮族自治区财政厅关于贯彻落实企业职工基本养老保险自治区本级政府补贴有关问题的通知广西壮族自治区人力资源和社会保障厅、广西壮族自治区财政厅关于贯彻落实企业职工基本养老保险自治区本级政府补贴有关问题的通知桂人社发[2018]47号各有关产业园区管委会，自治区社保局： 《广西壮族自治区人民政府办公厅关于印发加强人力资源社会保障服务若干措施的通知》（桂政办发〔2018〕52号）第一条规定：“2018年5月1日至2019年4月30日，继续实施阶段性降低企业职工基本养老保险费费率政策，单位缴费比例由20%降至19%。对自治区级及以上产业园区的工业企业，由参保地同级人民政府予以单位缴费比例5%的补贴。”现就贯彻落实自治区本级政府补贴相关工作通知如下： 一、实施主体 自治区人力资源社会保障厅、财政厅。 二、办理程序及所需材料 自治区级及以上产业园区名单以《中国开发…	1489
338	湖南省住房和城乡建设厅、湖南省民政厅关于印发《湖南省城市养老服务设施专项规划编制技术指南(试行)》、《湖南省城市综合防灾减灾设施专项规划编制技术指南(试行)》的通知	湖南省	地方工作文件	湖南省民政厅	2018.11.19	https://www.pkulaw.com/lar/8d02e4c42e9d19cefe0b7b8f632a52cdbdfb.html	湖南省住房和城乡建设厅、湖南省民政厅关于印发《湖南省城市养老服务设施专项规划编制技术指南(试行)》、《湖南省城市综合防灾减灾设施专项规划编制技术指南(试行)》的通知湖南省住房和城乡建设厅、湖南省民政厅关于印发《湖南省城市养老服务设施专项规划编制技术指南（试行）》、《湖南省城市综合防灾减灾设施专项规划编制技术指南（试行）》的通知（湘建规〔2018〕223号）各市州规划局（规划建设局、住房城乡建设局）、民政局： 省住房和城乡建设厅会同省民政厅结合我省实际，组织长沙市规划设计院有限责任公司编制了《湖南省城市养老服务设施专项规划编制技术指南（试行）》和《湖南省城市综合防灾减灾设施专项规划编制技术指南（试行）》（以下简称《指南》），供各地参鉴使用。 《指南》自印发之日起试行，试行期两年。试行中有何问题和建议，请及时反馈至省住房城乡建设厅。 联系电话：0731-88950017 传 真：0731-8…	576
339	天津市人民政府印发关于贯彻落实企业职工基本养老保险基金中央调剂制度实施方案的通知	天津市	地方规范性文件	天津市人民政府	2018.11.17	https://www.pkulaw.com/lar/b9f5cf5227ffb1150ae811c1b583537bbdfb.html	天津市人民政府印发关于贯彻落实企业职工基本养老保险基金中央调剂制度实施方案的通知天津市人民政府印发关于贯彻落实企业职工基本养老保险基金中央调剂制度实施方案的通知（津政发〔2018〕26号）各区人民政府，各委、局，各直属单位： 现将《关于贯彻落实企业职工基本养老保险基金中央调剂制度的实施方案》印发给你们，望遵照执行。天津市人民政府2018年11月17日 关于贯彻落实企业职工基本养老保险基金中央调剂制度的实施方案 为贯彻落实《国务院关于建立企业职工基本养老保险基金中央调剂制度的通知》（国发〔2018〕18号），确保企业职工基本养老保险基金（以下简称养老保险基金）中央调剂制度在天津顺利实施，按照《人力资源社会保障部财政部关于印发企业职工基本养老保险基金中央调剂制度实施办法的通知》（人社部发〔2018〕59号）要求，结合本市实际，制定本实施方案。 一、总体要求 以习近平新时代中国特色社会主义思想…	2596
340	福建省人力资源社会保障厅、福建省财政厅关于建立城乡居民基本养老保险待遇确定和基础养老金正常调整机制的实施意见	福建省	地方工作文件	福建省财政厅	2018.11.13	https://www.pkulaw.com/lar/3005659eb4464f54c13184680598fc36bdfb.html	福建省人力资源社会保障厅、福建省财政厅关于建立城乡居民基本养老保险待遇确定和基础养老金正常调整机制的实施意见福建省人力资源社会保障厅、福建省财政厅关于建立城乡居民基本养老保险待遇确定和基础养老金正常调整机制的实施意见（闽人社文〔2018〕281号）各设区市人力资源社会保障局、财政局，平潭综合实验区社会事业局，财政金融局： 为贯彻落实人力资源社会保障部、财政部《关于建立城乡居民基本养老保险待遇确定和基础养老金正常调整机制的指导意见》（人社部发〔2018〕21号），建立健全我省城乡居民基本养老保险待遇确定和基础养老金正常调整机制，进一步完善城乡居民基本养老保险制度，经省政府同意，现提出以下意见。 一、总体要求 全面贯彻党的十九大精神，以习近平新时代中国特色社会主义思想为指导，紧紧围绕统筹推进“五位一体”总体布局和协调推进“四个全面”战略布局，牢固树立和贯彻落实新发展理念，坚持以人民为中心的发…	2616
341	上海市人力资源和社会保障局、上海市医疗保险办公室关于印发《上海市长期护理保险社区居家和养老机构护理服务规程(试行)》的通知(2018)	上海市	地方规范性文件	上海市医疗保险办公室	2018.11.11	https://www.pkulaw.com/lar/75f0fbbae6c4bcf343af457e59142861bdfb.html	上海市人力资源和社会保障局、上海市医疗保险办公室关于印发《上海市长期护理保险社区居家和养老机构护理服务规程(试行)》的通知(2018)上海市人力资源和社会保障局、上海市医疗保险办公室关于印发《上海市长期护理保险社区居家和养老机构护理服务规程（试行）》的通知（沪人社规〔2018〕36号）各有关单位： 根据《上海市长期护理保险试点办法》的要求，本市开展长期护理保险试点工作。为保证社区居家照护和养老机构照护等护理服务的顺利实施，规范相关服务流程，现将《上海市长期护理保险社区居家和养老机构护理服务规程（试行）》印发给你们，请遵照执行。上海市人力资源和社会保障局上海市医疗保险办公室2018年11月11日 上海市长期护理保险社区居家和养老机构护理服务规程（试行） 一、适用范围和服务对象 根据《上海市长期护理保险试点办法》，为规范本市长期护理保险（以下简称“长护险”）定点护理服务机构（以下简称“定点护…	4399
342	江西省市场监管局关于同意成立江西省养老服务标准化技术委员会(JXTC030)的复函	江西省	地方工作文件	江西省市场监督管理局	2018.11.08	https://www.pkulaw.com/lar/2fc64c41bcb255e5f0f06283d5509d1dbdfb.html	江西省市场监管局关于同意成立江西省养老服务标准化技术委员会(JXTC030)的复函江西省市场监管局关于同意成立江西省养老服务标准化技术委员会（JXTC030）的复函（赣市监办字〔2018〕2号）省民政厅： 贵厅《关于申请成立江西省养老服务标准化技术委员会的函》收悉。经研究，同意成立江西省养老服务标准化技术委员会（以下简称“标委会”），其编号为JXTC030。第一届养老服务标委会由35名委员组成（名单见附件），秘书处承担单位为江西省民政学校。 该标委会主要负责养老领域江西省地方标准的提出、起草、技术审查等工作，由贵厅按照《江西省专业标准化技术委员会管理规定》进行日常管理。 此复。江西省市场监督管理局2018年11月8日 江西省养老服务标准化技术委员会委员汇总表 江西省专业标准化技术委员会编号：JXTC030序号本会职务姓名工作单位职务/职称电话E-mail1主任委员龚建辉江西省民政厅副厅长…	1988
343	北京市民政局、北京市财政局、北京市卫生和计划生育委员会、北京市残疾人联合会关于印发《北京市养老机构运营补贴管理办法》的通知	北京市	地方规范性文件	北京市残疾人联合会	2018.11.06	https://www.pkulaw.com/lar/c050284b17627131f5d1a45a809a158dbdfb.html	北京市民政局、北京市财政局、北京市卫生和计划生育委员会、北京市残疾人联合会关于印发《北京市养老机构运营补贴管理办法》的通知北京市民政局、北京市财政局、北京市卫生和计划生育委员会、北京市残疾人联合会关于印发《北京市养老机构运营补贴管理办法》的通知（京民福发〔2018〕411号）各区民政局、财政局、卫生计生委、残联： 现将《北京市养老机构运营补贴管理办法》印发给你们，请遵照执行。北京市民政局北京市财政局北京市卫生和计划生育委员会北京市残疾人联合会2018年11月6日 北京市养老机构运营补贴管理办法 第一章 总 则 第一条 为进一步加大对社会力量兴办养老机构扶持力度，提升养老服务质量，根据民政部《养老机构管理办法》、《残疾人服务机构管理办法》和市政府《关于加快推进养老服务业发展的意见》、市政府办公厅《关于加快本市养老机构建设实施办法》、《关于全面放开养老服务市场进一步促进养老服务业发展的实施意…	4717
344	河北省人民政府关于贯彻落实企业职工基本养老保险基金中央调剂制度的实施意见	河北省	地方规范性文件	河北省人民政府	2018.11.03	https://www.pkulaw.com/lar/c4d30eb6df32b7a30c90c8a318921098bdfb.html	河北省人民政府关于贯彻落实企业职工基本养老保险基金中央调剂制度的实施意见河北省人民政府关于贯彻落实企业职工基本养老保险基金中央调剂制度的实施意见（冀政字〔2018〕53号）各市（含定州、辛集市）人民政府，各县（市、区）人民政府，雄安新区管委会，省政府各部门： 为全面贯彻落实《国务院关于建立企业职工基本养老保险基金中央调剂制度的通知》（国发〔2018〕18号）精神，建立我省企业职工基本养老保险（以下简称企业养老保险）中央调剂基金上解下拨机制，进一步改革完善企业养老保险省级统筹制度，逐步实现养老保险基金统收统支，结合实际，提出如下实施意见。 一、总体要求和主要任务 （一）指导思想。以习近平新时代中国特色社会主义思想为指导，全面贯彻党的十九大和十九届二中、三中全会精神，牢固树立和贯彻落实新发展理念，紧扣满足人民日益增长的美好生活需要，着力解决发展不平衡不充分的突出问题，围绕建立健全更加公平更可…	3736
345	北京市民政局、北京市发展和改革委员会、北京市公安局等印发关于北京市养老服务机构监管办法（试行）的通知	北京市	地方规范性文件	北京市金融工作局	2018.11.03	https://www.pkulaw.com/lar/d1605d972edd813249d224912c5b7354bdfb.html	北京市民政局、北京市发展和改革委员会、北京市公安局等印发关于北京市养老服务机构监管办法（试行）的通知北京市民政局、北京市发展和改革委员会、北京市公安局、北京市财政局、北京市人力资源和社会保障局、北京市规划和国土资源管理委员会、北京市环境保护局、北京市住房和城乡建设委员会、北京市农村工作委员会、北京市卫生和计划生育委员会、北京市工商行政管理局、北京市质量技术监督局、北京市食品药品监督管理局、北京市金融工作局印发关于北京市养老服务机构监管办法（试行）的通知（京民福发〔2018〕412号）各区民政局、发展改革委、公安分局、财政局、人力社保局、规划国土分局、环保局、住房城乡建设委、农委、卫生计生委、工商分局、质监局、食品药品监管分局、金融办： 为深化“放管服”改革，大力优化营商环境，进一步规范本市养老服务机构监管，强化属地监管责任，加大正向激励，推进养老服务业健康有序发展，现将《北京市养老服务机…	4126
346	广西壮族自治区人力资源和社会保障厅、广西壮族自治区财政厅关于提高2018年广西壮族自治区城乡居民基本养老保险基础养老金最低标准的通知	广西省	地方工作文件	广西壮族自治区财政厅	2018.10.31	https://www.pkulaw.com/lar/5f8e8ce2588c2f23b2fbbb42a20ed8c7bdfb.html	广西壮族自治区人力资源和社会保障厅、广西壮族自治区财政厅关于提高2018年广西壮族自治区城乡居民基本养老保险基础养老金最低标准的通知广西壮族自治区人力资源和社会保障厅、广西壮族自治区财政厅关于提高2018年广西壮族自治区城乡居民基本养老保险基础养老金最低标准的通知（桂人社规〔2018〕23号）各市、县（市、区）人力资源和社会保障局、财政局： 根据《人力资源社会保障部财政部关于2018年提高全国城乡居民基本养老保险基础养老金最低标准的通知》（人社部规〔2018〕3号）精神，经自治区人民政府同意，自2018年1月1日起，提高我区城 乡居民基本养老保险基础养老金标准。现就有关事项通知如下： 一、提高标准、时间和范围 （一）提高标准 我区城乡居民基本养老保险基础养老金最低标准从原来的每人每月90元提高至每人每月116元，即增加26元，其中中央基础养老金最低标准本次提高18元，自治区基础养老金最低…	1779
347	西藏自治区人力资源和社会保障厅关于企业职工基本养老保险有关问题的通知	西藏自治区	地方规范性文件	西藏自治区人力资源和社会保障厅	2018.10.29	https://www.pkulaw.com/lar/119af653411f41c1d123d921f08b9e8ebdfb.html	西藏自治区人力资源和社会保障厅关于企业职工基本养老保险有关问题的通知西藏自治区人力资源和社会保障厅关于企业职工基本养老保险有关问题的通知（藏人社发〔2018〕138号）各市（地）人力资源社会保障局，自治区社会保险管理局，自治区人民政府驻成都、格尔木办事处社会保障事业管理局，企业职工基本养老保险各统筹单位： 为进一步完善企业职工基本养老保险政策，结合我区企业职工基本养老保险工作出现的新情况、新问题，现就有关问题通知如下： 一、关于企业职工基本养老保险个体参保人员缴费基数问题 企业职工基本养老保险个体参保人员缴费基数设为6个档次，即全区上年度职工月平均工资的60%、80%、100%、150%、200%、300%，参保人员可根据自己的收入状况，选择其中一个档次缴费，年度内不得变更，缴费比例均为20%。 二、关于规范企业职工基本养老保险参保缴费问题 （一）各级社会保险经办机构不得违反国家和自治区…	1020
348	内蒙古质监局关于做好养老保险制度改革有关事宜的通知	内蒙古自治区	地方规范性文件	内蒙古自治区质量技术监督局	2018.10.25	https://www.pkulaw.com/lar/d987e73f86a9e69f1bbc443ba1e9aa30bdfb.html	内蒙古质监局关于做好养老保险制度改革有关事宜的通知内蒙古质监局关于做好养老保险制度改革有关事宜的通知各直属事业单位（盟市特检所），区局人事处： 根据《内蒙古自治区财政厅人力资源和社会保障厅地方税务局关于自治区本级机关事业单位实施养老保险制度改革有关预算管理等事宜的通知》（内财社〔2017〕1928号）及其他相关文件要求，经多次与自治区财政厅行政处、预算处和社会保障处等相关处室协调，现将养老保险制度改革有关事宜明确如下： 1.请区局人事处尽快完成机关在职人员的养老保险、职业年金的核定工作，计财处配合申请追加预算。 2.各单位尽快完成本单位养老保险、职业年金的核定工作。未完成财政部门、经办机构、参保单位三方资金清算的单位要提高效率，凭属地经办（社保）机构出具的清算表到自治区财政厅核定，并申请追加预算。 3.各单位退休人员年内必须纳入养老保险统筹。从2019年1月1日起，统筹项目内的基本养老金…	484
349	北京市人民政府办公厅印发《关于加强老年人照顾服务完善养老体系的实施意见》的通知	北京市	地方规范性文件	北京市人民政府	2018.10.24	https://www.pkulaw.com/lar/6a4b2c5a95417276ca7631418fdd16e9bdfb.html	北京市人民政府办公厅印发《关于加强老年人照顾服务完善养老体系的实施意见》的通知北京市人民政府办公厅印发《关于加强老年人照顾服务完善养老体系的实施意见》的通知（京政办发〔2018〕41号）各区人民政府，市政府各委、办、局，各市属机构： 《关于加强老年人照顾服务完善养老体系的实施意见》已经市政府同意，现印发给你们，请认真贯彻执行。北京市人民政府办公厅2018年10月24日 关于加强老年人照顾服务完善养老体系的 实施意见为深入落实《国务院关于印发“十三五”国家老龄事业发展和养老体系建设规划的通知》（国发〔2017〕13号）和《国务院办公厅关于制定和实施老年人照顾服务项目的意见》（国办发〔2017〕52号）精神，进一步完善本市养老体系，切实做好老年人照顾服务工作，增进老年人福祉，营造养老、孝老、敬老社会环境，结合本市实际，现提出以下实施意见。 一、总体要求 全面深入学习贯彻党的十九大精神，以习近…	7186
350	上海市民政局关于在全市范围内复制推广“养老机构设立许可”“证照分离”改革试点经验的通知	上海市	地方工作文件	上海市民政局	2018.10.24	https://www.pkulaw.com/lar/185b42e919f085f33789154f45ccdbc3bdfb.html	上海市民政局关于在全市范围内复制推广“养老机构设立许可”“证照分离”改革试点经验的通知上海市民政局关于在全市范围内复制推广“养老机构设立许可”“证照分离”改革试点经验的通知（沪民福发〔2018〕37号）各区民政局： 按照《国务院关于上海市开展“证照分离”改革试点总体方案的批复》（国函〔2015〕222号）和《上海市行政审批制度改革工作领导小组办公室关于印发本市贯彻实施〈上海市开展“证照分离”改革试点总体方案〉工作方案的通知》（沪审改办发〔2016〕11号）要求，自2016年起，“养老机构设立许可”事项在浦东新区开展“证照分离”改革试点，改革方式是提高透明度和可预期性。经过近两年的先行先试，已形成一些可复制可推广的改革举措和管理制度。现就改革试点经验复制推广至全市实施有关事宜通知如下： 一、明确改革事项范围 “养老机构设立许可证照分离”改革主要为经营性养老机构设立许可，实施“提高透明度和可…	1385
351	北京市民政局、北京市老龄工作委员会办公室关于印发《北京市社会福利系统安全隐患治理三年行动方案(2018年—2020年)》和《北京市养老服务领域防范和处置非法集资行动工作方案》的通知	北京市	地方规范性文件	北京市老龄工作委员会	2018.10.23	https://www.pkulaw.com/lar/05f6702c012f13dd8d28f04ac99414a5bdfb.html	北京市民政局、北京市老龄工作委员会办公室关于印发《北京市社会福利系统安全隐患治理三年行动方案(2018年—2020年)》和《北京市养老服务领域防范和处置非法集资行动工作方案》的通知北京市民政局、北京市老龄工作委员会办公室关于印发《北京市社会福利系统安全隐患治理三年行动方案（2018年—2020年）》和《北京市养老服务领域防范和处置非法集资行动工作方案》的通知（京民福发〔2018〕387号）各区民政局、老龄办，市社会福利事务管理中心： 为深入落实中共中央、国务院、民政部和市委、市政府有关加强城市安全隐患治理和非法集资工作的部署要求，现将《北京市社会福利系统安全隐患治理三年行动方案（2018年-2020年）》和《北京市养老服务领域防范和处置非法集资行动工作方案》印发给你们，请认真学习，结合实际，抓好落实。 各区要充分认识做好社会福利系统安全隐患治理和养老服务领域非法集资工作的极端重要性、紧迫…	7179
352	上海市民政局关于下拨第三批居家和社区养老服务改革试点补助资金的函	上海市	地方工作文件	上海市民政局	2018.10.22	https://www.pkulaw.com/lar/aff2ff6bab1db6bba6fba7c56dad76babdfb.html	上海市民政局关于下拨第三批居家和社区养老服务改革试点补助资金的函上海市民政局关于下拨第三批居家和社区养老服务改革试点补助资金的函（沪民计〔2018〕59号）上海市财政局： 根据《财政部关于下达第三批居家和社区养老服务改革试点补助资金的通知》（财社〔2018〕62号）文件精神，财政部已将配套资金下拨至贵局，为了更好地开展试点工作，现拟申请将中央专项彩票公益金下拨至奉贤区民政局和杨浦区民政局，补助资金分别为奉贤区民政局2085万元、杨浦区民政局2217万元。 特此函告，望予以支持为盼。 2018年10月22日	258
353	安徽省经济和信息化委员会、安徽省民政厅、安徽省卫生和计划生育委员会转发工业和信息化部办公厅、民政部办公厅、国家卫生健康委员会办公厅关于开展第二批智慧健康养老应用试点示范的通知	安徽省	地方工作文件	安徽省卫生和计划生育委员会	2018.10.17	https://www.pkulaw.com/lar/f76f95acd81a09e494c3bda53970bd7fbdfb.html	安徽省经济和信息化委员会、安徽省民政厅、安徽省卫生和计划生育委员会转发工业和信息化部办公厅、民政部办公厅、国家卫生健康委员会办公厅关于开展第二批智慧健康养老应用试点示范的通知安徽省经济和信息化委员会、安徽省民政厅、安徽省卫生和计划生育委员会转发工业和信息化部办公厅、民政部办公厅、国家卫生健康委员会办公厅关于开展第二批智慧健康养老应用试点示范的通知（皖经信电子函[2018]1280号）各市、直管县经信委、民政局、卫生计生委： 现将《工业和信息化部办公厅民政部办公厅国家卫生健康委员会办公厅关于开展第二批智慧健康养老应用试点示范的通知》（工信厅联电子〔2018〕63号）转发给你们，并就有关事项通知如下： 1．请各市（直管县）经信委、民政局、卫生计生委根据文件要求，组织做好本地区的智慧健康养老应用试点示范的申报工作。 2.请各市（直管县）经信委会同同级民政、卫计主管部门对申报单位进行实地考察，对…	745
354	上海市民政局关于预拨2018年度“养老机构安装故障电弧探测器”项目市级福彩金补贴资金的通知	上海市	地方工作文件	上海市民政局	2018.10.17	https://www.pkulaw.com/lar/ded4a10854e74dcc061ad68d299aa31bbdfb.html	上海市民政局关于预拨2018年度“养老机构安装故障电弧探测器”项目市级福彩金补贴资金的通知上海市民政局关于预拨2018年度“养老机构安装故障电弧探测器”项目市级福彩金补贴资金的通知（沪民福发〔2018〕35号）各相关区民政局： 为贯彻落实上海市民政局、上海市财政局《关于养老机构安装故障电弧探测器的通知》（沪民福发〔2018〕26号）（以下简称《通知》）文件精神，现将市级福利彩票公益金改造经费予以预拨，具体通知如下： 一、为提高福利彩票公益金使用效率，根据《通知》要求，对你单位上报的安装故障电弧探测器项目市级福利彩票公益金补贴资金予以预拨。安装故障电弧探测器项目结束后，市民政局将根据工程审价结果与区民政局按实进行清算。本次资金预拨下达计划详见附件。 二、严格执行福利彩票公益金使用管理有关规定，加强监管，确保专款专用、公开透明，勤俭节约，提高资金使用效益；要依照规定设置资助标识，确保资金使用…	819
355	江西省民政厅关于印发江西省养老院综合责任保险试点实施方案的通知	江西省	地方工作文件	江西省民政厅	2018.10.16	https://www.pkulaw.com/lar/8da6d76b9761b7bb21f4e7e364a749e0bdfb.html	江西省民政厅关于印发江西省养老院综合责任保险试点实施方案的通知江西省民政厅关于印发江西省养老院综合责任保险试点实施方案的通知各设区市、省直管试点县(市)民政局，赣江新区社会事务局： 现将《江西省养老院综合责任保险试点实施方案》印发给你们，请结合实际，认真组织实施。 江西省民政厅2018年10月16日江西省养老院综合责任保险试点实施方案 为贯彻落实《中华人民共和国老年人权益保障法》、《国务院关于加快发展养老服务业的若干意见》(国发〔2013〕35号)和《江西省人民政府关于加快发展养老服务业的实施意见》(赣府发〔2014〕15号)等法律、政策关于鼓励养老机构投保责任保险、保险公司承保责任保险的有关要求，进一步提高养老院抵御风险能力，推动养老服务高质量发展，决定在全省开展养老院综合责任保险试点工作。结合我省实际，现制定如下实施方案。 指导思想和原则 以习近平新时代中国特色社会主义思想为指导，全…	2907
356	广东省人力资源和社会保障厅、广东省财政厅关于2018年提高全省城乡居民基本养老保险基础养老金最低标准的通知	广东省	地方规范性文件	广东省财政厅	2018.10.15	https://www.pkulaw.com/lar/8f0d6410b9da7b53d13282b575ee162dbdfb.html	广东省人力资源和社会保障厅、广东省财政厅关于2018年提高全省城乡居民基本养老保险基础养老金最低标准的通知广东省人力资源和社会保障厅、广东省财政厅关于2018年提高全省城乡居民基本养老保险基础养老金最低标准的通知（粤人社规[2018]10号）各地级以上市人民政府： 根据《人力资源社会保障部财政部关于2018年提高全国城乡居民基本养老保险基础养老金最低标准的通知》（人社部规〔2018〕3号）、《广东省人民政府办公厅关于印发广东省社会保障事业发展“十三五”规划的通知》（粤府办〔2017〕15号）、《广东省人民政府办公厅关于印发＜省政府贯彻落实党的十九大决策部署有关任务2018年实施方案＞的通知》（粤府办〔2018〕12号）精神，经省委、省政府批准，决定自2018年1月1日起，全省城乡居民基本养老保险基础养老金最低标准提高至每人每月148元。 提高基础养老金最低标准所需资金，中央财政按中央确定…	812
357	江西省财政厅转发财政部税务总局关于基本养老保险基金有关投资业务税收政策的通知	江西省	地方规范性文件	江西省财政厅	2018.10.15	https://www.pkulaw.com/lar/21820631d08f45215b1109e3dd0439e4bdfb.html	江西省财政厅转发财政部税务总局关于基本养老保险基金有关投资业务税收政策的通知江西省财政厅转发财政部税务总局关于基本养老保险基金有关投资业务税收政策的通知各设区市财政局、赣江新区财政金融局，省直管县财政局： 现将《财政部税务总局关于基本养老保险基金有关投资业务税收政策的通知》（财税〔2018〕95号）文件转发给你们，请认真遵照执行。 附件：《财政部税务总局关于基本养老保险基金有关投资业务税收政策的通知》（财税〔2018〕95号）.pdf 江西省财政厅2018年10月15日	240
358	吉林省人力资源和社会保障厅、吉林省财政厅关于调整城乡居民基本养老保险基础养老金标准、个人缴费标准的通知	吉林省	地方规范性文件	吉林省财政厅	2018.10.11	https://www.pkulaw.com/lar/18df738e0320562ddef247c95b942a87bdfb.html	吉林省人力资源和社会保障厅、吉林省财政厅关于调整城乡居民基本养老保险基础养老金标准、个人缴费标准的通知吉林省人力资源和社会保障厅、吉林省财政厅关于调整城乡居民基本养老保险基础养老金标准、个人缴费标准的通知（吉人社联字〔2018〕88号）各市（州）人民政府、长白山管委会、各县（市、区）人民政府： 按照人力资源社会保障部、财政部《关于2018年提高全国城乡居民基本养老保险基础养老金最低标准的通知》（人社部规〔2018〕3号）和《吉林省关于建立城乡居民基本养老保险待遇确定和基础养老金正常调整机制的实施意见》（吉人社联字〔2018〕87号）要求，统筹考虑我省近年来城乡居民收入增长、物价变动等情况，经省委、省政府批准，对城乡居民基本养老保险基础养老金标准、个人缴费标准进行调整。有关要求通知如下： 一、调整基础养老金标准 城乡居民基本养老保险基础养老金最低标准调整为每人每月103元，由原来每人每月8…	1213
359	吉林省人力资源和社会保障厅、吉林省财政厅关于建立城乡居民基本养老保险待遇确定和基础养老金正常调整机制的实施意见	吉林省	地方规范性文件	吉林省财政厅	2018.10.11	https://www.pkulaw.com/lar/7a5990e41dff3e5617882d7131122686bdfb.html	吉林省人力资源和社会保障厅、吉林省财政厅关于建立城乡居民基本养老保险待遇确定和基础养老金正常调整机制的实施意见吉林省人力资源和社会保障厅、吉林省财政厅关于建立城乡居民基本养老保险待遇确定和基础养老金正常调整机制的实施意见（吉人社联字〔2018〕87号）各市（州）、长白山管委会、各县（市、区）人民政府： 根据人力资源社会保障部、财政部《关于建立城乡居民基本养老保险待遇确定和基础养老金正常调整机制的指导意见》（人社部发〔2018〕21号）和省委深改组关于改革和完善城乡居民基本养老保险制度的要求，为进一步完善城乡居民基本养老保险制度，经省委、省政府同意，现就建立城乡居民基本养老保险待遇确定和基础养老金正常调整机制提出如下意见： 一、指导思想 全面贯彻党的十九大精神，以习近平新时代中国特色社会主义思想为指导，紧紧围绕统筹推进“五位一体”总体布局和协调推进“四个全面”战略布局，牢固树立和贯彻落实新…	1740
360	安徽省住房和城乡建设厅、安徽省民政厅关于开展安徽省工程建设地方标准《养老服务设施规划建设导则》实施情况专项检查的通知	安徽省	地方工作文件	安徽省民政厅	2018.10.08	https://www.pkulaw.com/lar/6e625bd1133e9ca04a968451f65e97d3bdfb.html	安徽省住房和城乡建设厅、安徽省民政厅关于开展安徽省工程建设地方标准《养老服务设施规划建设导则》实施情况专项检查的通知安徽省住房和城乡建设厅、安徽省民政厅关于开展安徽省工程建设地方标准《养老服务设施规划建设导则》实施情况专项检查的通知（建标函[2018]2585号）芜湖、宿州、黄山市城乡规划局，住房城乡建设委员会，民政局： 根据省住房城乡建设厅《关于开展安徽省地方标准＜养老服务设施规划建设导则＞专项检查及＜“十三五”安徽省老龄事业发展和养老体系建设规划＞实施情况中期评估工作的通知》（建标函〔2018〕2066号）、《安徽省工程建设强制性标准实施情况随机抽查试点工作方案》（建标〔2016〕240号）要求及各市自查情况，定于10月组织专家赴你市开展《养老服务设施规划建设导则》（DB34/T5044-2016）（简称《导则》）实施情况专项检查。现将有关工作通知如下： 一、检查内容 （一）市（县）…	903
361	浙江省经济和信息化厅、浙江省民政厅、浙江省卫生和计划生育委员会关于组织申报第二批国家智慧健康养老应用试点示范的通知	浙江省	地方工作文件	浙江省卫生和计划生育委员会	2018.10.08	https://www.pkulaw.com/lar/ac5d9de70bbd2d6d908f178d598ee7acbdfb.html	浙江省经济和信息化厅、浙江省民政厅、浙江省卫生和计划生育委员会关于组织申报第二批国家智慧健康养老应用试点示范的通知浙江省经济和信息化厅、浙江省民政厅、浙江省卫生和计划生育委员会关于组织申报第二批国家智慧健康养老应用试点示范的通知浙经信电子[2018]218号各市、县（市、区）经信委（局）、民政局、卫生计生委（局）（宁波不发），有关企业： 根据《工业和信息化办公厅民政部办公厅国家卫生健康委员会办公厅关于开展第二批智慧健康养老应用试点示范的通知》（工信厅联电子〔2018〕63号），为推进实施健康中国战略，继续落实《智慧健康养老产业发展三年行动计划（2017-2020年）》（工信厅联电子〔2017〕25号），推动健康养老产业发展和应用推广，工业和信息化部、民政部、国家卫生健康委员会在第一批智慧健康养老应用试点示范建设工作的基础上，将组织开展第二批智慧健康养老应用试点示范工作。现就我省开展第二批…	977
362	国家税务总局广东省税务局转发财政部税务总局关于基本养老保险基金有关投资业务税收政策的通知	广东省	地方规范性文件	国家税务总局广东省税务局	2018.09.30	https://www.pkulaw.com/lar/04826281956588093aba70cfa9ccbb54bdfb.html	国家税务总局广东省税务局转发财政部税务总局关于基本养老保险基金有关投资业务税收政策的通知国家税务总局广东省税务局转发财政部税务总局关于基本养老保险基金有关投资业务税收政策的通知粤税函[2018]389号国家税务总局广州、各地级市、珠海市横琴新区税务局： 现将《财政部税务总局关于基本养老保险基金有关投资业务税收政策的通知》（财税〔2018〕95号）转发给你们，请遵照执行。国家税务总局广东省税务局2018年9月30日 财政部税务总局关于基本养老保险基金有关投资业务税收政策的通知 财税〔2018〕95号各省、自治区、直辖市、计划单列市财政厅（局），国家税务总局各省、自治区、直辖市、计划单列市税务局，新疆生产建设兵团财政局： 现将全国社会保障基金理事会（以下简称社保基金会）受托投资的基本养老保险基金（以下简称养老基金）有关投资业务税收政策通知如下： 一、对社保基金会及养老基金投资管理机构在国务院…	829
363	四川省人民政府办公厅关于印发四川省医疗卫生与养老服务相结合发展规划(2018—2025年)的通知	四川省	地方工作文件	四川省人民政府	2018.09.30	https://www.pkulaw.com/lar/cf29dca97392f93fcb31095a4bcf5925bdfb.html	四川省人民政府办公厅关于印发四川省医疗卫生与养老服务相结合发展规划(2018—2025年)的通知四川省人民政府办公厅关于印发四川省医疗卫生与养老服务相结合发展规划（2018-2025年）的通知（川办发〔2018〕78号）各市（州）人民政府，省政府各部门、各直属机构，有关单位： 《四川省医疗卫生与养老服务相结合发展规划（2018-2025年）》已经省政府同意，现印发给你们，请认真贯彻执行。四川省人民政府办公厅2018年9月30日四川省医疗卫生与养老服务相结合发展规划（2018-2025年）	247
364	吉林省民政厅、吉林省财政厅、中国保监会吉林监管局关于印发《关于推行养老机构综合责任保险的实施意见》的通知	吉林省	地方工作文件	中国保险监督管理委员会吉林监管局	2018.09.29	https://www.pkulaw.com/lar/65400c441ff08bcb9bd73a2396ecc116bdfb.html	吉林省民政厅、吉林省财政厅、中国保监会吉林监管局关于印发《关于推行养老机构综合责任保险的实施意见》的通知吉林省民政厅、吉林省财政厅、中国保监会吉林监管局关于印发《关于推行养老机构综合责任保险的实施意见》的通知（吉民发〔2018〕56号）各市（州）、长白山管委会社会管理办公室，各县（市、区）民政局、财政局： 现将《关于推行养老机构综合责任保险的实施意见》印发你们，请结合实际认真贯彻落实。吉林省民政厅吉林省财政厅中国保监会吉林监管局2018年9月29日 关于推行养老机构综合责任保险的实施意见 为贯彻落实《吉林省人民政府办公厅关于全面放开养老服务市场提升养老服务质量的实施意见》（吉政办发〔2017〕87号）和民政部、中国保监会、全国老龄办《关于推进养老机构责任保险工作的指导意见》（民发〔2014〕47号）要求，有效化解养老机构运营风险，维护老年人合法权益，现就在全省范围内推行养老机构综合责任保…	2703
365	陕西省工业和信息化厅、陕西省民政厅、陕西省卫生和计划生育委员会关于开展第二批智慧健康养老应用试点示范申报的通知	陕西省	地方工作文件	陕西省卫生和计划生育委员会(原陕西省卫生厅)	2018.09.29	https://www.pkulaw.com/lar/d32d73357a11e87c82500fc5c2adff70bdfb.html	陕西省工业和信息化厅、陕西省民政厅、陕西省卫生和计划生育委员会关于开展第二批智慧健康养老应用试点示范申报的通知陕西省工业和信息化厅、陕西省民政厅、陕西省卫生和计划生育委员会关于开展第二批智慧健康养老应用试点示范申报的通知各设区市工信、民政、卫计主管部门，杨凌示范区工信、民政、卫计主管部门，西咸新区工信、民政、卫计主管部门，韩城市工信、民政、卫生计生主管部门： 为推进实施健康中国战略，继续落实《智慧健康养老产业发展行动计划（2017-2020年）》（工信部联电子〔2017〕25号），推动智慧健康养老产业发展和应用推广，根据工业和信息化部办公厅、民政部办公厅、国家卫生健康委员会办公厅《关于开展第二批智慧健康养老应用试点示范的通知》（工信厅联电子〔2018〕63号）要求，现就我省智慧健康养老应用试点示范申报工作通知如下。 一、智慧健康养老应用试点示范内容 一是支持建设一批示范企业，包括能够提供…	1813
366	福建省民政厅关于确定五星级养老服务设施名单的通知	福建省	地方工作文件	福建省民政厅	2018.09.28	https://www.pkulaw.com/lar/4892a792200f48da6fd4df07aab1f8eebdfb.html	福建省民政厅关于确定五星级养老服务设施名单的通知福建省民政厅关于确定五星级养老服务设施名单的通知闽民养老[2018]165号各设区市民政局、平潭综合实验区社会事业局： 根据《福建省民政厅关于开展全省养老服务设施星级评定工作的通知》，我厅组织开展了全省五星级养老服务设施的评定工作。经评审，确定福州市社会福利院等17家养老机构、福州市晋安区宦溪镇中心村幸福院等94家农村幸福院为五星级，确定福州市仓山区仓前街道居家社区养老服务照料中心等10家为第二批五星级居家社区养老服务照料中心。 附件：全省五星级养老服务设施名单 福建省民政厅2018年9月28日 附件 全省五星级养老服务设施名单 一、五星级养老机构（17家） 福州市社会福利院 福州市鼓楼老年公寓（金太阳老年公寓） 福建医大附一养护中心 福清市金桥托养院 厦门市社会福利中心社会福利院 厦门市社会福利中心金山养老院 厦门市爱心护理院 厦门温馨家…	2231
367	湖北省人力资源和社会保障厅、湖北省财政厅关于提高城乡居民基本养老保险基础养老金标准的通知	湖北省	地方工作文件	湖北省财政厅	2018.09.27	https://www.pkulaw.com/lar/11f2826da1fed2f4d34e0de9efc1bd40bdfb.html	湖北省人力资源和社会保障厅、湖北省财政厅关于提高城乡居民基本养老保险基础养老金标准的通知湖北省人力资源和社会保障厅、湖北省财政厅关于提高城乡居民基本养老保险基础养老金标准的通知鄂人社发[2018]43号各市、州、县人民政府： 根据人力资源社会保障部、财政部《关于2018年提高全国城乡居民基本养老保险基础养老金最低标准的通知》（人社部规〔2018〕3号）精神，经省人民政府同意，决定提高全省城乡居民基本养老保险基础养老金标准。现就有关事项通知如下： 一、调整时间和范围 从2018年1月1日起执行。其中，1月1日前到龄符合领取待遇的人员从1月1日起执行；1月1日后到龄符合领取待遇的人员，从到龄后次月执行。2018年1月1日后去世的待遇领取人员，其增加的基础养老金发放到去世当月，丧葬补助金按照提标后的基础养老金标准计发。 二、调整标准 全省城乡居民基本养老保险基础养老金标准提高至每人每月103元…	653
368	湖北省发展改革委关于亚行贷款湖北宜昌市养老综合服务示范项目可行性研究报告的批复	湖北省	地方工作文件	湖北省发展和改革委员会	2018.09.20	https://www.pkulaw.com/lar/b1e83a7bbb837a149717f16eb59649f5bdfb.html	湖北省发展改革委关于亚行贷款湖北宜昌市养老综合服务示范项目可行性研究报告的批复湖北省发展改革委关于亚行贷款湖北宜昌市养老综合服务示范项目可行性研究报告的批复鄂发改审批服务[2018]305号宜昌市发展和改革委员会： 报来《宜昌市发展改革委关于申请审批亚行贷款湖北宜昌市养老综合服务示范项目可行性研究报告的请示》（宜发改审批〔2018〕187号）收悉。根据中南建筑设计院股份有限公司“中南建设咨评〔2018〕ZXPS029号”文关于对该项目可行性研究报告的评估意见。经研究，现批复如下： 一、项目建设必要性 （一）贯彻落实国家养老政策的重要举措 加快发展老年服务产业是党中央、国务院作出的重要决策部署。党的十九大报告明确提出“积极应对人口老龄化，构建养老、孝老、敬老政策体系和社会环境，推进医养结合，加快老龄事业和产业发展”。国务院先后出台《关于加快发展养老服务业的若干意见》、《关于促进健康服务业发…	2519
369	宁夏自治区人民政府办公厅关于加快发展商业养老保险的实施意见	宁夏回族自治区	地方规范性文件	宁夏回族自治区人民政府	2018.09.17	https://www.pkulaw.com/lar/6099fdad9d64127d2f5d9751c85636dcbdfb.html	宁夏自治区人民政府办公厅关于加快发展商业养老保险的实施意见宁夏自治区人民政府办公厅关于加快发展商业养老保险的实施意见（宁政办发〔2018〕101号）各市、县（区）人民政府，自治区政府各部门、各直属机构： 为深入贯彻落实《国务院关于加快发展养老服务业的若干意见》（国发〔2013〕35号）精神，根据《国务院办公厅关于加快发展商业养老保险的若干意见》（国办发〔2017〕59号），结合宁夏实际，就加快发展全区商业养老保险，完善多层次养老保障服务体系，制定本实施意见。 一、总体要求 （一）指导思想。全面贯彻落实党的十九大精神，以习近平新时代中国特色社会主义思想为指导，认真落实党中央、国务院决策部署，牢固树立新发展理念，以提高发展质量和效益为中心，以推动供给侧结构性改革为主线，以满足人民群众日益增长的养老保障需求、促进社会和谐稳定为出发点，以完善养老风险保障机制、优化养老金融服务体系为方向，依托商业…	4147
370	广东省人力资源和社会保障厅、广东省民族宗教委、广东省财政厅、国家税务总局广东省税务局关于进一步规范企业职工基本养老保险参保缴费政策的通知	广东省	地方规范性文件	国家税务总局广东省税务局	2018.09.14	https://www.pkulaw.com/lar/bbf0f5f356986972ec28e97f91223d35bdfb.html	广东省人力资源和社会保障厅、广东省民族宗教委、广东省财政厅、国家税务总局广东省税务局关于进一步规范企业职工基本养老保险参保缴费政策的通知广东省人力资源和社会保障厅、广东省民族宗教委、广东省财政厅、国家税务总局广东省税务局关于进一步规范企业职工基本养老保险参保缴费政策的通知（粤人社规〔2018〕9号）各地级以上市人力资源和社会保障（社会保障）局、民族宗教局、财政局（委）、税务局，珠海市横琴新区税务局，国家税务总局广东省税务局第三税务分局，省社会保险基金管理局： 根据《人力资源和社会保障部财政部关于进一步加强企业职工基本养老保险基金收支管理的通知》（人社部发〔2016〕132号）规定，现就我省规范企业职工基本养老保险参保缴费通知如下： 一、各地不得违反国家规定采取一次性缴费的方式将超过法定退休年龄等不符合条件人员纳入职工基本养老保险参保范围。 二、《关于解决早期离开省属国有集体企业人员社会保…	1737
371	浙江省人力资源和社会保障厅关于2018年企业退休人员基本养老金计发办法有关问题的通知	浙江省	地方规范性文件	浙江省人力资源和社会保障厅	2018.09.14	https://www.pkulaw.com/lar/f34a5e08a664e52f7d71aa7459fd50f0bdfb.html	浙江省人力资源和社会保障厅关于2018年企业退休人员基本养老金计发办法有关问题的通知浙江省人力资源和社会保障厅关于2018年企业退休人员基本养老金计发办法有关问题的通知（浙人社发〔2018〕102号）各市、县（市、区）人力资源和社会保障局，嘉兴市社会保障事务局： 为妥善做好2018年新办理企业退休（退职）手续人员（以下简称2018年企业退休人员）的基本养老金计发工作，根据《浙江省人民政府关于完善企业职工基本养老保险制度的通知》（浙政发〔2006〕48号）、《浙江省人力资源和社会保障厅浙江省财政厅关于进一步清理规范企业退休人员待遇项目工作的通知》（浙人社发〔2011〕22号）、《浙江省人力资源和社会保障厅关于完善企业退休人员基本养老金计发办法有关问题的通知》（浙人社发〔2011〕146号）等文件规定，现就基本养老金计发办法有关问题通知如下： 一、关于过渡性调节金问题 （一）为合理衔接新老退…	1206
372	黑龙江省人民政府关于做好我省农村社会养老保险与城乡居民基本养老保险制度衔接有关工作的通知	黑龙江省	地方规范性文件	黑龙江省人民政府	2018.09.13	https://www.pkulaw.com/lar/c67ed4bf6c47199ddbe97ecb90ea74d1bdfb.html	黑龙江省人民政府关于做好我省农村社会养老保险与城乡居民基本养老保险制度衔接有关工作的通知黑龙江省人民政府关于做好我省农村社会养老保险与城乡居民基本养老保险制度衔接有关工作的通知（黑政规〔2018〕16号）各市（地）、县（市）人民政府（行署），省政府各有关直属单位： 为妥善解决农村社会养老保险（以下统称老农保）遗留问题，健全我省覆盖城乡的统一的城乡居民基本养老保险（以下简称城乡居民基本养老保险）制度体系，决定在全省启动老农保与城乡居民基本养老保险制度衔接（以下简称制度衔接）工作。现就有关事宜通知如下： 一、制度衔接人员范围 凡具有老农保参保登记手续并履行个人缴费义务，且未参加企业职工、机关事业等基本养老保险的老农保参保人员。 二、制度衔接办法 （一）个人账户合并时间。 2012年7月1日为老农保与城乡居民基本养老保险制度衔接时点。即：老农保与城乡居民基本养老保险个人账户合并时间。 （二）个…	2491
373	吉林省民政厅关于印发《吉林省民政厅关于推动幸福养老工程建设十二项措施》的通知	吉林省	地方规范性文件	吉林省民政厅	2018.09.13	https://www.pkulaw.com/lar/8988177ed12c6e27b282d011fedba0eebdfb.html	吉林省民政厅关于印发《吉林省民政厅关于推动幸福养老工程建设十二项措施》的通知吉林省民政厅关于印发《吉林省民政厅关于推动幸福养老工程建设十二项措施》的通知（吉民发〔2018〕52号）各市（州）民政局、长白山管委会社会管理办公室，各县（市、区）民政局： 现将《吉林省民政厅关于推动幸福养老工程建设十二项措施》印发给你们，请认真贯彻执行。吉林省民政厅2018年9月13日 吉林省民政厅关于推动幸福养老工程建设十二项措施 为贯彻落实《吉林省老龄事业发展和养老体系建设“十三五”规划》（吉政办发〔2017〕73号）和《吉林省人民政府办公厅关于全面放开养老服务市场提升养老服务质量的实施意见》（吉政办发〔2017〕73号）要求，增进老年群众福祉，提高老年生活品质，切实增强全省老年人的获得感和幸福感，现提出推动幸福养老工程建设十二项措施。 一、提升居家养老服务品质 （一）完善社区居家养老服务设施。在社区层面，…	3883
374	黑龙江省人民政府办公厅关于建立黑龙江省企业职工基本养老保险联席会议制度的通知	黑龙江省	地方工作文件	黑龙江省人民政府	2018.09.11	https://www.pkulaw.com/lar/99e7baf5039d33069beebcbfbd939738bdfb.html	黑龙江省人民政府办公厅关于建立黑龙江省企业职工基本养老保险联席会议制度的通知黑龙江省人民政府办公厅关于建立黑龙江省企业职工基本养老保险联席会议制度的通知（黑政办发〔2018〕49号）各市（地）、县（市）人民政府（行署），省政府各直属单位： 为深入推动我省企业职工基本养老保险制度可持续发展，进一步加强各职能部门之间协作，发挥各自管理优势，形成工作合力，落实各项职责，探索重大事项、重大决策落实落地的长效工作机制，推进企业职工基本养老保险科学化、规范化管理，经省政府同意，建立黑龙江省企业职工基本养老保险联席会议制度。现将有关事项通知如下： 一、主要职责 负责协调处理推动我省企业职工基本养老保险制度可持续发展的重大问题，建立和完善相关政策法规；分析研究企业职工基本养老保险工作形势和任务，协调解决影响企业职工基本养老保险基金运行和可持续发展存在的矛盾和问题；制定我省企业职工基本养老保险发展的指导意…	1999
375	青海省人力资源和社会保障厅关于进一步做好城乡居民基本养老保险扶贫工作的通知	青海省	地方规范性文件	青海省人力资源和社会保障厅	2018.09.07	https://www.pkulaw.com/lar/eb6b3ea0cf23c530c1aecf610e16b596bdfb.html	青海省人力资源和社会保障厅关于进一步做好城乡居民基本养老保险扶贫工作的通知青海省人力资源和社会保障厅关于进一步做好城乡居民基本养老保险扶贫工作的通知青人社厅函[2018]434号 各市、自治州人力资源和社会保障局： 省人力资源社会保障厅、省民政厅、省财政厅、省扶贫开发局、省残联《关于切实做好社会保险扶贫工作的实施意见》（青人社厅发〔2017〕156号，以下简称《实施意见》）印发以来，我省各级人社部门主动作为，积极开展社保扶贫工作。目前，城乡居民基本养老保险信息比对、人员标识、代缴养老保险费工作有序推进。但部分地区仍存在对社保扶贫工作的重要性认识不够，行动不力、责任不清、分工不明、协调不畅、数字不实等问题，特别是部分贫困人员尚未纳入城乡居民基本养老保险，工作进展缓慢。为深入贯彻《实施意见》，把思想和行动统一到省委、省政府扶贫攻坚的决策部署上来，进一步做好我省城乡居民基本养老保险扶贫工作，确…	1616
376	黑龙江省财政厅关于下达2018年民办养老机构建设及运营补助资金的通知	黑龙江省	地方工作文件	黑龙江省财政厅	2018.09.03	https://www.pkulaw.com/lar/9c210e4a4e75aa03a66c37caed970505bdfb.html	黑龙江省财政厅关于下达2018年民办养老机构建设及运营补助资金的通知黑龙江省财政厅关于下达2018年民办养老机构建设及运营补助资金的通知（黑财指（社）〔2018〕311号）财政局： 为支持民办养老服务机构发展，经研究，并报省政府同意，现拨付你市、县民办养老机构建设及运营补助资金 万元。现就有关事宜通知如下： 一、此次拨付资金列2018年政府收支分类科目“2296002用于社会福利的彩票公益金支出”。 二、补助标准及使用范围 （一）民办非营利养老机构建设及运营补贴资金。省级财政对按标准建设、依规定运营的，床位规模30张以上的民办非营利养老服务机构的新增床位，给予每床一次性建设补贴2000元；按老人实际占用床位，给予每床每月100元的运营补贴，省和市县各负担50%。 （二）公办养老机构消防改造补助资金。重点用于支持公办养老机构进行消防设施维修改造及消防设备更新等项目支出。 三、各地财政、民政…	566
377	福建省民政厅关于养老服务行业开展防范和处置非法集资常态化宣传教育工作暨涉嫌非法集资广告排查清理活动的通知	福建省	地方工作文件	福建省民政厅	2018.08.31	https://www.pkulaw.com/lar/ce625b8dc0c34c6db2b17aac616632c9bdfb.html	福建省民政厅关于养老服务行业开展防范和处置非法集资常态化宣传教育工作暨涉嫌非法集资广告排查清理活动的通知福建省民政厅关于养老服务行业开展防范和处置非法集资常态化宣传教育工作暨涉嫌非法集资广告排查清理活动的通知闽民养老[2018]147号各设区市民政局、平潭综合实验区社会事业局： 根据省处非办《关于转发处置非法集资部际联席会议关于开展2018年涉嫌非法集资广告资讯信息排查清理活动的通知》（闽处非办〔2018〕14号）和《关于印发2018年防范和处置非法集资常态化宣传教育工作方案的通知》（闽处非办〔2018〕15号）要求，结养老服务行业实际，现就我省养老服务行业开展防范和处置非法集资常态化宣传教育工作和涉嫌非法集资广告排查清理活动有关事项通知如下： 一、开展防范和处置非法集资常态化宣传教育 （一）宣传教育内容 １.加强政策法规宣传教育。加大对防范和处置非法集资有关法律法规和政策的宣传教育力度…	2040
378	北京市老龄工作委员会办公室关于对2018年第一批符合验收标准的社区养老服务驿站进行公告	北京市	地方工作文件	北京市老龄工作委员会	2018.08.28	https://www.pkulaw.com/lar/06cd5f1e108b1073663f3ca6d9a31619bdfb.html	北京市老龄工作委员会办公室关于对2018年第一批符合验收标准的社区养老服务驿站进行公告北京市老龄工作委员会办公室关于对2018年第一批符合验收标准的社区养老服务驿站进行公告 根据《关于开展社区养老服务驿站建设的意见》（京老龄委发【2016】8号）、《关于开展2016年社区养老服务驿站试点建设项目评审工作的通知》（京民老龄发【2016】244号）、《北京市2018年社区养老服务驿站建设工作方案》（京民老龄发【2018】103号）、《社区养老服务驿站设施设计和服务标准（试行）》（京民福发【2016】392号）等文件规定，经各区民政、老龄部门评审和备案审查，市民政局、老龄办抽查，东城小菊社区养老服务驿站等81家驿站符合备案标准。 现向社会进行公告，请社会各界和老年朋友们监督，监督电话：010--65395961北京市老龄工作委员会办公室2018年8月28日 附件 2018年第一批驿站公告名单2…	4484
379	黑龙江省人力资源和社会保障厅、黑龙江省财政厅关于建立城乡居民基本养老保险待遇确定和基础养老金正常调整机制的实施意见	黑龙江省	地方规范性文件	黑龙江省财政厅	2018.08.23	https://www.pkulaw.com/lar/e86ff50e8e866d1b8860f10f0fb3e0f2bdfb.html	黑龙江省人力资源和社会保障厅、黑龙江省财政厅关于建立城乡居民基本养老保险待遇确定和基础养老金正常调整机制的实施意见黑龙江省人力资源和社会保障厅、黑龙江省财政厅关于建立城乡居民基本养老保险待遇确定和基础养老金正常调整机制的实施意见（黑人社规〔2018〕10号）各市（地）人力资源和社会保障局、财政局： 根据人社部、财政部《关于建立城乡居民基本养老保险待遇确定和基础养老金正常调整机制的指导意见》（人社部发〔2018〕21号）精神，为进一步完善城乡居民基本养老保险制度，经省委、省政府同意，结合我省实际，现就建立城乡居民基本养老保险待遇确定和基础养老金正常调整机制提出以下实施意见。 一、总体要求 （一）指导思想。全面贯彻党的十九大精神，以习近平新时代中国特色社会主义思想为指导，深入落实省十二次党代会和十二届二次全会精神，牢固树立新发展理念，坚持以人民为中心的发展思想，全面推进和不断完善城乡居民基本…	2948
380	湖南省人力资源和社会保障厅、湖南省财政厅关于2018年提高全省城乡居民基本养老保险基础养老金最低标准的通知	湖南省	地方工作文件	湖南省财政厅	2018.08.22	https://www.pkulaw.com/lar/6d4f63d768a0eace809bbcf00b5baa02bdfb.html	湖南省人力资源和社会保障厅、湖南省财政厅关于2018年提高全省城乡居民基本养老保险基础养老金最低标准的通知湖南省人力资源和社会保障厅、湖南省财政厅关于2018年提高全省城乡居民基本养老保险基础养老金最低标准的通知（湘人社发〔2018〕52号）各市州、县市区人民政府： 根据《人力资源社会保障部财政部关于建立城乡居民基本养老保险待遇确定和基础养老金正常调整机制的指导意见》（人社部发〔2018〕21号）和《人力资源社会保障部财政部关于2018年提高全国城乡居民基本养老保险基础养老金最低标准的通知》（人社部规〔2018〕3号）精神，经报省人民政府同意，现就调整提高全省城乡居民基本养老保险基础养老金最低标准有关事项通知如下： 一、调整标准 全省城乡居民基本养老保险基础养老金最低标准统一提高18元，即由原每人每月85元提高至103元。其中：中央基础养老金在原每人每月70元的基础上增加18元；省级基础…	1063
381	北京市民政局、北京市老龄工作委员会办公室关于实施《北京市社区养老服务驿站运营扶持办法》应当做好相关工作的通知	北京市	地方工作文件	北京市老龄工作委员会	2018.08.22	https://www.pkulaw.com/lar/abf9308c998f960143a0c2e3f61c9413bdfb.html	北京市民政局、北京市老龄工作委员会办公室关于实施《北京市社区养老服务驿站运营扶持办法》应当做好相关工作的通知北京市民政局、北京市老龄工作委员会办公室关于实施《北京市社区养老服务驿站运营扶持办法》应当做好相关工作的通知各区民政局、老龄办： 为贯彻落实《北京市社区养老服务驿站运营扶持办法》（京民福发〔2018〕184号），确保运营补贴政策精准到位，现就政策执行中需注意的相关问题通知如下： 一、要督促本辖区内养老服务驿站（以下简称“驿站”）运用北京市社会福利综合管理平台；要依据综合管理平台归集的数据，及时向驿站拨付托养流量补贴和服务流量补贴。 二、要指导各驿站对服务项目及价格进行成本核算，在驿站明显位置公告“服务项目和价格”，并加强备案管理。 三、要督导未安装便携式POS机具的驿站，尽快向相关专业银行申请开户及安装便携式POS机具，并确保机具实体与在册登记信息一致；要督导驿站积极配合银行对驿站…	4984
382	江西省民政厅关于征集江西省养老服务标准化技术委员会委员的函	江西省	地方工作文件	江西省民政厅	2018.08.20	https://www.pkulaw.com/lar/305079ffde592e261ef89cb87a6d2accbdfb.html	江西省民政厅关于征集江西省养老服务标准化技术委员会委员的函江西省民政厅关于征集江西省养老服务标准化技术委员会委员的函省直有关单位，各人民团体、大专院校、科研机构，省属有关社会组织： 为统筹规划全省养老服务标准体系建设，提高养老服务业标准供给水平，进一步推动全省养老服务高质量发展，根据《全国专业标准化技术委员会管理规定》、《江西省专业标准化技术委员会管理规定》等要求，并经省质量技术监督局批复同意，我厅拟发起筹建江西省养老服务标准化技术委员会（以下简称“养老服务标委会”），现面向全社会公开征集养老服务标委会委员，具体要求如下： 一、征集范围 养老服务标委会拟负责全省养老服务领域地方标准制修订、养老服务标准化人才培养、技术咨询等工作，提出全省养老服务领域标准化发展规划建议等。现面向以下领域征集委员： （一）社会保障、教育、公安消防、规划住建、民政、医疗卫生、食品药品监管、老龄等涉老政府部门行政…	1679
383	甘肃省人民政府办公厅关于加快发展商业养老保险的实施意见	甘肃省	地方规范性文件	甘肃省人民政府	2018.08.14	https://www.pkulaw.com/lar/4ee07e7793edd928fbe3649cd87eebc1bdfb.html	甘肃省人民政府办公厅关于加快发展商业养老保险的实施意见甘肃省人民政府办公厅关于加快发展商业养老保险的实施意见（甘政办发〔2018〕162号）各市、自治州人民政府，兰州新区管委会，省政府有关部门，中央在甘有关单位： 为加快发展全省商业养老保险，完善多层次养老保障体系，根据《国务院办公厅关于加快发展商业养老保险的若干意见》（国办发〔2017〕59号）精神，经省政府同意，结合我省实际，提出如下实施意见。 一、总体要求 （一）指导思想。 全面贯彻党的十九大和十九届二中、三中全会精神，以习近平新时代中国特色社会主义思想为指导，以提高发展质量和效益为中心，以推进供给侧结构性改革为主线，以应对人口老龄化、满足人民群众日益增长的养老保障需求、促进社会和谐稳定为出发点，以完善养老风险保障机制、提升养老资金投资效率、优化养老金融服务体系为方向，依托商业保险机构专业优势和市场机制作用，扩大商业养老保险产品供给…	4445
384	浙江省人力资源和社会保障厅、浙江省财政厅关于2018年提高城乡居民基本养老保险基础养老金最低标准的通知	浙江省	地方规范性文件	浙江省财政厅	2018.08.13	https://www.pkulaw.com/lar/39108732fe9120b454a62eb4584fd748bdfb.html	浙江省人力资源和社会保障厅、浙江省财政厅关于2018年提高城乡居民基本养老保险基础养老金最低标准的通知浙江省人力资源和社会保障厅、浙江省财政厅关于2018年提高城乡居民基本养老保险基础养老金最低标准的通知（浙人社发〔2018〕91号）各市、县（市、区）人民政府： 根据《人力资源社会保障部财政部关于2018年提高全国城乡居民基本养老保险基础养老金最低标准的通知》（人社部规〔2018〕3号）精神，经省委、省政府同意，决定从2018年1月1日起，全省城乡居民基本养老保险基础养老金最低标准提高至每人每月155元，即在原每人每月135元的基础上增加20元。 提高城乡居民基本养老保险基础养老金最低标准，充分体现了省委、省政府对民生保障工作的重视和对广大城乡居民参保人员的关心。各地要予以高度重视，根据当地实际提高基础养老金标准，引导参保居民选择更高档次缴费，促进城乡居民基本养老保险制度可持续发展。要做…	484
385	北京市人力资源和社会保障局关于进一步完善城乡居民养老保障待遇确定和正常调整机制有关问题的通知	北京市	地方规范性文件	北京市人力资源和社会保障局	2018.08.08	https://www.pkulaw.com/lar/049a6eebe1cb05cfd0173769517bda8ebdfb.html	北京市人力资源和社会保障局关于进一步完善城乡居民养老保障待遇确定和正常调整机制有关问题的通知北京市人力资源和社会保障局关于进一步完善城乡居民养老保障待遇确定和正常调整机制有关问题的通知（京人社居发〔2018〕174号）各区人力资源和社会保障局、财政局： 为贯彻落实人社部、财政部《关于建立城乡居民基本养老保险待遇确定和基础养老金正常调整机制的指导意见》（人社部发〔2018〕21号）文件精神，进一步完善本市城乡居民基本养老保险制度，现就我市完善城乡居民养老保障待遇确定和正常调整机制有关问题通知如下： 一、健全缴费标准调整机制 （一）参加城乡居民基本养老保险的人员继续实行定额缴费。参保人最高缴费档次标准原则上不超过本市灵活就业人员参加职工基本养老保险的年缴费额。每年3月31日前由市人力资源和社会保障局对外发布当年缴费标准。 （二）政府对参保人缴费予以适当补贴。享受缴费补贴的人员范围依据《关于对…	960
386	北京市人力资源和社会保障局、北京市财政局关于进一步完善城乡居民养老保障待遇确定和正常调整机制有关问题的通知	北京市	地方工作文件	北京市财政局	2018.08.08	https://www.pkulaw.com/lar/f995d3e8863abb5fc6f0da13bbe7241dbdfb.html	北京市人力资源和社会保障局、北京市财政局关于进一步完善城乡居民养老保障待遇确定和正常调整机制有关问题的通知北京市人力资源和社会保障局、北京市财政局关于进一步完善城乡居民养老保障待遇确定和正常调整机制有关问题的通知（京人社居发〔2018〕174号）各区人力资源和社会保障局、财政局： 为贯彻落实人社部、财政部《关于建立城乡居民基本养老保险待遇确定和基础养老金正常调整机制的指导意见》（人社部发〔2018〕21号）文件精神，进一步完善本市城乡居民基本养老保险制度，现就我市完善城乡居民养老保障待遇确定和正常调整机制有关问题通知如下： 一、健全缴费标准调整机制 （一）参加城乡居民基本养老保险的人员继续实行定额缴费。参保人最高缴费档次标准原则上不超过本市灵活就业人员参加职工基本养老保险的年缴费额。每年3月31日前由市人力资源和社会保障局对外发布当年缴费标准。 （二）政府对参保人缴费予以适当补贴。享受缴…	974
387	安徽省住房和城乡建设厅关于开展安徽省地方标准《养老服务设施规划建设导则》专项检查及《“十三五”安徽省老龄事业发展和养老体系建设规划》实施情况中期评估工作的通知	安徽省	地方工作文件	安徽省住房和城乡建设厅	2018.08.06	https://www.pkulaw.com/lar/ff76b63ef96b8800f87cdc288d863c76bdfb.html	安徽省住房和城乡建设厅关于开展安徽省地方标准《养老服务设施规划建设导则》专项检查及《“十三五”安徽省老龄事业发展和养老体系建设规划》实施情况中期评估工作的通知安徽省住房和城乡建设厅关于开展安徽省地方标准《养老服务设施规划建设导则》专项检查及《“十三五”安徽省老龄事业发展和养老体系建设规划》实施情况中期评估工作的通知（建标函[2018]2066号）各市住房城乡建设委（城乡建设委、城乡规划建设委）、规划局，广德县、宿松县住房城乡建设委（局）、规划局，各有关单位： 为加强标准实施监督，促进养老服务设施规划建设，推动老龄事业全面协调可持续发展，根据安徽省住房城乡建设厅《关于加强工程建设强制性标准实施监督的通知》（建标函〔2017〕616号）、2018年度住房城乡建设系统“双随机、一公开”定向抽查计划以及安徽省老龄工作委员会办公室《关于开展＜“十三五”安徽省老龄事业发展和养老体系建设规划＞实施情况…	4639
388	广西壮族自治区工业和信息化委转发关于2018年调整退休人员基本养老金有关问题的通知	广西省	地方规范性文件	广西壮族自治区工业和信息化委员会	2018.08.06	https://www.pkulaw.com/lar/4f94f78fcf08834e5f7f7f7c1c28df70bdfb.html	广西壮族自治区工业和信息化委转发关于2018年调整退休人员基本养老金有关问题的通知广西壮族自治区工业和信息化委转发关于2018年调整退休人员基本养老金有关问题的通知桂工信人事[2018]637号各派出机构，各直属单位： 现将自治区人力资源社会保障厅财政厅《关于2018年调整退休人员基本养老金有关问题的通知》（桂人社发〔2018〕26号）转发你们，请遵照执行。广西壮族自治区工业和信息化委员会2018年8月6日 附件下载：关于2018年调整退休人员基本养老金有关问题的通知.doc	242
389	浙江省人民政府办公厅关于深化养老服务综合改革提升养老服务质量的实施意见	浙江省	地方规范性文件	浙江省人民政府	2018.08.06	https://www.pkulaw.com/lar/f7cf1a871b18df90e3171d2911af46eebdfb.html	浙江省人民政府办公厅关于深化养老服务综合改革提升养老服务质量的实施意见浙江省人民政府办公厅关于深化养老服务综合改革提升养老服务质量的实施意见各市、县（市、区）人民政府，省政府直属各单位： 为进一步深化养老服务综合改革，全面提升养老服务质量，根据《国务院办公厅关于全面放开养老服务市场提升养老服务质量的若干意见》〈国办发〔2016〕91号）等精神，经省政府同意，现提出如下实施意见。 一、总体要求 （一）指导思想。以习近平新时代中国特色社会主义思想为指导，全面贯彻党的十九大以及省第十四次党代会和省委十四届二次、三次全会精神，着眼于“让每个老人都老有所养、老有所依、 老有所学、老有生活品质”，坚持以提升养老服务质量为核心，不断深化养老服务综合改革，完善政策制度，强化基本服务，发展多元供给，繁荣服务市场，提升服务品质，进一步增强老年人的获得感幸福感，更好满足人民日益增长的美好生活需要。 (二）目标…	3605
390	广西壮族自治区人力资源和社会保障厅、广西壮族自治区财政厅关于印发广西壮族自治区职工基本养老保险缴费和计算待遇基数确定办法的通知	广西省	地方规范性文件	广西壮族自治区财政厅	2018.08.02	https://www.pkulaw.com/lar/41b1b77dd93234d8c6a812d66e21c2d2bdfb.html	广西壮族自治区人力资源和社会保障厅、广西壮族自治区财政厅关于印发广西壮族自治区职工基本养老保险缴费和计算待遇基数确定办法的通知广西壮族自治区人力资源和社会保障厅、广西壮族自治区财政厅关于印发广西壮族自治区职工基本养老保险缴费和计算待遇基数确定办法的通知（桂人社规〔2018〕18号）各市、县（市、区）人力资源和社会保障局、财政局： 为进一步做好我区职工基本养老保险费征缴和基本养老金发放工作，经自治区人民政府同意，现就我区职工基本养老保险缴费和计算待遇基数的确定办法通知如下： 一、职工基本养老保险缴费和计算待遇基数确定办法为：以当年职工基本养老保险缴费和计算待遇基数为基础，参考上年度全区城镇单位从业人员平均工资增长率，确定下一年度职工基本养老保险缴费和计算待遇基数。 计算公式为： 下一年度职工基本养老保险缴费和计算待遇基数＝当年职工基本养老保险缴费和计算待遇基数×（1＋上年度全区城镇单位从业…	766
391	四川省人民政府办公厅关于加强企业职工基本养老保险基金收支管理有关问题的通知	四川省	地方规范性文件	四川省人民政府	2018.08.02	https://www.pkulaw.com/lar/1f77a4974ef418f596b9522b2b45cce3bdfb.html	四川省人民政府办公厅关于加强企业职工基本养老保险基金收支管理有关问题的通知四川省人民政府办公厅关于加强企业职工基本养老保险基金收支管理有关问题的通知（川办发〔2018〕59号）各市（州）、县（市、区）人民政府，省政府各部门、各直属机构： 按照《人力资源社会保障部财政部关于进一步加强企业职工基本养老保险基金收支管理的通知》（人社部发〔2016〕132号）要求，经省政府同意，现就进一步加强我省企业职工基本养老保险基金收支管理有关事项通知如下。 一、调整规范被征地农民养老保险参保缴费办法 被征地农民不再通过一次性补缴养老保险费的方式参加企业职工基本养老保险，其长远生计按以下办法保障。 （一）符合安置条件的被征地农民，按照《中华人民共和国社会保险法》及现行国家和省有关规定，选择参加城乡居民基本养老保险（以下简称居民养老保险）或企业职工基本养老保险（以下简称职工养老保险），逐年缴费至符合条件时享受…	2697
392	福建省财政厅关于结算2017年及安排2018年城乡居民基本养老保险一般性转移支付资金的通知	福建省	地方工作文件	福建省财政厅	2018.07.30	https://www.pkulaw.com/lar/596bfef54ce25965a95f06e031d09920bdfb.html	福建省财政厅关于结算2017年及安排2018年城乡居民基本养老保险一般性转移支付资金的通知福建省财政厅关于结算2017年及安排2018年城乡居民基本养老保险一般性转移支付资金的通知（闽财社指〔2018〕53号）有关县（市、区）财政局： 根据《福建省人民政府关于完善城乡居民基本养老保险制度的实施意见》（闽政〔2014〕49号）以及各地市上报的2017年结算申请资料，经审核，结算后2017年省财政（含中央）应追加你县（市、区）城乡居民基本养老保险补助资金 万元（或结转 万元至以后年度使用）。 为确保2018年城乡居民基本养老保险工作顺利开展，根据各县（市、区）2018年城乡居民参保户籍人口预测数和省级财政补助标准，现安排你县（市、区）城乡居民基本养老保险补助资金 万元。 各县（市、区）财政部门应足额落实本级需负担的资金，并按照社会保险基金财务制度有关规定，及时将资金拨付到位，确保养老金按时足…	2836
393	广东省人力资源和社会保障厅、广东省财政厅关于2018年调整退休人员基本养老金的通知	广东省	地方规范性文件	广东省财政厅	2018.07.30	https://www.pkulaw.com/lar/670ba27f2ff88ba5a3e5a76a79c519edbdfb.html	广东省人力资源和社会保障厅、广东省财政厅关于2018年调整退休人员基本养老金的通知广东省人力资源和社会保障厅、广东省财政厅关于2018年调整退休人员基本养老金的通知（粤人社规[2018]3号）各地级以上市人力资源和社会保障（社会保障）局、财政局（委），省社会保险基金管理局： 根据《人力资源社会保障部财政部关于2018年调整退休人员基本养老金的通知》（人社部发〔2018〕18号）规定，经省人民政府同意，从2018年1月1日起，调整全省退休人员基本养老金。现就有关事项通知如下： 一、调整时间 2018年1月1日起。 二、调整对象 （一）参加企业职工基本养老保险的退休人员。 2017年12月31日前（含本日）已按月领取基本养老金的退休人员；2018年1月至6月首次按月领取基本养老金的退休人员，在核定首次领取基本养老金的月标准时，按本方案进行调整，调整增加额从首次领取基本养老金当月起发放。 （二…	2054
394	重庆市人民政府关于印发重庆市2018年调整退休人员基本养老金办法的通知	重庆市	地方规范性文件	重庆市人民政府	2018.07.25	https://www.pkulaw.com/lar/b56b0d41cf73ece438db5707ec72d80abdfb.html	重庆市人民政府关于印发重庆市2018年调整退休人员基本养老金办法的通知重庆市人民政府关于印发重庆市2018年调整退休人员基本养老金办法的通知（渝府发〔2018〕31号）各区县（自治县）人民政府，市政府各部门，有关单位： 根据《人力资源社会保障部财政部关于2018年调整退休人员基本养老金的通知》（人社部发〔2018〕18号）规定，结合我市实际，现将《重庆市2018年调整退休人员基本养老金办法》印发给你们，请认真贯彻执行。重庆市人民政府2018年7月25日 重庆市2018年调整退休人员基本养老金办法 一、调整范围 （一）企业退休人员。 1．2017年12月31日及以前已按规定办理退休（含退职，下同）审批手续并按月领取基本养老金的企业退休人员（不含2017年12月31日及以前已死亡的人员）。 2．2017年12月31日及以前以个人身份参加城镇企业职工基本养老保险并按规定办理退休审批手续且按月领…	1852
395	广西壮族自治区人力资源和社会保障厅、广西壮族自治区财政厅关于2018年度职工基本养老保险缴费和计算待遇基数有关问题的通知	广西省	地方规范性文件	广西壮族自治区财政厅	2018.07.24	https://www.pkulaw.com/lar/24b1ebd964fb4679d9c624fa9f9b69e1bdfb.html	广西壮族自治区人力资源和社会保障厅、广西壮族自治区财政厅关于2018年度职工基本养老保险缴费和计算待遇基数有关问题的通知广西壮族自治区人力资源和社会保障厅、广西壮族自治区财政厅关于2018年度职工基本养老保险缴费和计算待遇基数有关问题的通知（桂人社发〔2018〕27号）各市、县人力资源和社会保障局、财政局： 经自治区人民政府同意，现就2018年度全区职工基本养老保险缴费和计算待遇基数有关问题通知如下： 一、核定2018年职工基本养老保险月缴费基数上限为15399元，下限为3080元。 二、灵活就业人员月缴费基数及缴费金额月缴费基数（元）缴费比例月缴费金额（元）308020%6163593718.64106821.2462092451331026.6102662053.2153993079.8 三、2018年计算职工基本养老保险待遇涉及到“全区上年度城镇单位在岗职工平均工资”时，统一使用6…	456
396	广东省人力资源和社会保障厅、国家税务总局广东省税务局关于印发《广东省灵活就业人员参加企业职工基本养老保险业务经办规程》的通知	广东省	地方规范性文件	国家税务总局广东省税务局	2018.07.23	https://www.pkulaw.com/lar/5243d6025a82d9f5972fdd1c4a58729dbdfb.html	广东省人力资源和社会保障厅、国家税务总局广东省税务局关于印发《广东省灵活就业人员参加企业职工基本养老保险业务经办规程》的通知广东省人力资源和社会保障厅、国家税务总局广东省税务局关于印发《广东省灵活就业人员参加企业职工基本养老保险业务经办规程》的通知（粤人社规[2018]5号）各地级以上市人力资源和社会保障（社会保障）局，国家税务总局广州、各地级市、珠海市横琴新区税务局，省社会保险基金管理局： 根据《广东省人力资源和社会保障厅广东省财政厅广东省地方税务局关于完善灵活就业人员参加企业职工基本养老保险有关规定的通知》（粤人社规〔2016〕4号）的规定和要求，省人力资源社会保障厅、国家税务总局广东省税务局联合制定了《广东省灵活就业人员参加企业职工基本养老保险业务经办规程》，现印发给你们，请认真贯彻执行。执行中遇到的问题，请径向省社会保险基金管理局反映。广东省人力资源和社会保障厅国家税务总局广东省…	445
397	广西壮族自治区人力资源和社会保障厅、广西壮族自治区财政厅关于2018年调整退休人员基本养老金有关问题的通知	广西省	地方工作文件	广西壮族自治区财政厅	2018.07.20	https://www.pkulaw.com/lar/916c7f4a3121578f1a64fc4943faca37bdfb.html	广西壮族自治区人力资源和社会保障厅、广西壮族自治区财政厅关于2018年调整退休人员基本养老金有关问题的通知广西壮族自治区人力资源和社会保障厅、广西壮族自治区财政厅关于2018年调整退休人员基本养老金有关问题的通知（桂人社发〔2018〕26号）各市人力资源和社会保障局、财政局，驻桂中直、区直各有关单位： 根据《人力资源社会保障部财政部关于2018年调整退休人员基本养老金的通知》（人社部发〔2018〕18号）规定，经自治区人民政府同意，现就2018年调整我区企业和机关事业单位退休人员基本养老金有关问题通知如下： 一、调整人员范围 2017年12月31日前已按规定办理退休手续并按月领取基本养老金的退休人员（含在2017年12月按规定核定基本养老金并从2018年1月起按月发放基本养老金的人员，以下统称退休人员）。 二、调整办法和标准 （一）定额调整 退休人员每人每月增加基本养老金45元。 （二）…	2978
398	四川省人力资源和社会保障厅、四川省财政厅关于2018年调整退休人员基本养老金的通知	四川省	地方工作文件	四川省人力资源和社会保障厅	2018.07.19	https://www.pkulaw.com/lar/49dccb8f57f53546b63307e7aac2d5b9bdfb.html	四川省人力资源和社会保障厅、四川省财政厅关于2018年调整退休人员基本养老金的通知四川省人力资源和社会保障厅、四川省财政厅关于2018年调整退休人员基本养老金的通知各市（州）人力资源和社会保障局、财政局，省级有关部门，有关单位： 按照人力资源和社会保障部、财政部的有关规定，经省政府批准，现就2018年调整企业和机关事业单位退休人员基本养老金通知如下，请遵照执行。 一、调整基本养老金的对象和时间 2018年调整退休人员基本养老金对象为2017年12月31日前已按规定办理完退休（退职）审批手续并按月领取基本养老金的退休（退职）人员，但在2017年12月31日以前已死亡或终止养老保险关系的退休（退职）人员除外。本次增加退休人员基本养老金，对退休人员年龄周岁计算的截止时间为2017年12月31日。增加基本养老金从2018年1月1日起执行。 二、调整基本养老金的标准和办法 （一）定额调整办法。 每…	2222
399	福建省财政厅、福建省民政厅关于下达第三批居家和社区养老服务改革试点	福建省	地方工作文件	福建省民政厅	2018.07.18	https://www.pkulaw.com/lar/bb358eba8922ef035f436a24bfff527abdfb.html	福建省财政厅、福建省民政厅关于下达第三批居家和社区养老服务改革试点福建省财政厅、福建省民政厅关于下达第三批居家和社区养老服务改革试点（闽财社指〔2018〕47号）三明市、漳州市财政局、民政局： 按照《财政部关于下达第三批居家和社区养老服务改革试点补助资金的通知》（财社〔2018〕62号）、《财政部民政部关于印发＜中央财政支持居家和社区养老服务改革试点补助资金管理办法＞的通知》（财社〔2017〕2号）要求，现下达第三批居家和社区养老服务改革试点补助资金，其中：三明市2649万元、漳州市2613万元。有关事宜通知如下： 一、此次下达的中央财政补助资金，由你市按照《民政部财政部关于中央财政支持开展居家和社区养老服务改革试点工作的通知》（民函〔2016〕200号）有关要求，统筹用于支持居家和社区养老服务服务业发展方面的支出。 二、请将上述资金列入2018年政府收支分类科目第2296002项“用于…	796
400	广东省民政厅印发《广东省民政厅关于养老机构星级评定的管理办法(试行)》的通知	广东省	地方规范性文件	广东省民政厅	2018.07.13	https://www.pkulaw.com/lar/0f14ef6aae0960b27a7b7312160467bebdfb.html	广东省民政厅印发《广东省民政厅关于养老机构星级评定的管理办法(试行)》的通知广东省民政厅印发《广东省民政厅关于养老机构星级评定的管理办法（试行）》的通知（粤民规字〔2018〕3号）各地级以上市民政局： 为加强我省养老服务行业规范化和标准化建设，全面提升养老机构服务质量，充分发挥星级养老机构的示范引领作用，省民政厅依据国家和省的有关规定，制定了《广东省民政厅关于养老机构星级评定的管理办法（试行）》，现印发给你们，请遵照执行。广东省民政厅2018年7月13日 广东省民政厅关于养老机构星级评定的管理办法（试行） 第一条 为加强我省养老机构规范化和标准化管理，全面提升养老机构管理水平和服务质量，充分发挥星级养老机构的示范引领作用，根据《养老机构管理办法》、《养老机构服务质量基本规范》《老年人照料设施建筑设计标准》和广东省政府办公厅《关于全面放开养老服务市场提升养老服务质量的实施意见》等相关规定，…	2380
401	海南省人力资源和社会保障厅、海南省财政厅关于2018年调整海南省退休人员基本养老金的通知	海南省	地方规范性文件	海南省财政厅	2018.07.11	https://www.pkulaw.com/lar/bceb8c7f169389c44d2fed7ac7e64d40bdfb.html	海南省人力资源和社会保障厅、海南省财政厅关于2018年调整海南省退休人员基本养老金的通知海南省人力资源和社会保障厅、海南省财政厅关于2018年调整海南省退休人员基本养老金的通知（琼人社发[2018]270号）各市、县、洋浦经济开发区人力资源和社会保障（人事劳动保障）局、财政局，省社会保险事业局： 根据人力资源社会保障部、财政部《关于2018年调整退休人员基本养老金的通知》（人社部发〔2018〕18号）要求，决定从2018年1月1日起，调整我省企业和机关事业单位退休（职）人员（以下简称退休（职）人员）基本养老金。现将有关事项通知下： 一、定额调整 2017年12月31日前按规定办理退休（职）手续并已核定基本养老金的退休（职）人员，从2018年1月1日起退休人员每人每月增加40元基本养老金，退职人员每人每月增加24元退职生活费。 二、挂钩调整 退休（职）人员按照本人月基本养老金（退职生活费）…	758
402	黑龙江省人力资源和社会保障厅、黑龙江省财政厅关于进一步做好城乡居民基本养老保险扶贫工作的通知	黑龙江省	地方工作文件	黑龙江省财政厅	2018.07.11	https://www.pkulaw.com/lar/e6c79fb7c75ef98fda3caf443a1a2c64bdfb.html	黑龙江省人力资源和社会保障厅、黑龙江省财政厅关于进一步做好城乡居民基本养老保险扶贫工作的通知黑龙江省人力资源和社会保障厅、黑龙江省财政厅关于进一步做好城乡居民基本养老保险扶贫工作的通知（黑人社函〔2018〕208号）各市（地）人力资源和社会保障局、财政局： 为深入贯彻落实省委省政府对脱贫攻坚工作的部署和要求，现就进一步做好城乡居民养老保险扶贫有关工作通知如下： 一、加大社保扶贫政策贯彻落实力度 2017年8月，人社部、财政部、国务院扶贫办下发了《关于切实做好社会保险扶贫工作的意见》（人社部发〔2017〕59号），要求对建档立卡未标注脱贫的贫困人口、低保对象、特困人员等困难群体，参加城乡居民基本养老保险的，地方政府为其代缴部分或全部最低标准养老保险费。但在执行中，发现一些地方推进社会保险扶贫政策落实不够，还存在不同程度的问题。对此，各地要提高思想认识，认真落实社会保险扶贫政策。没有制定本级…	1984
403	浙江省人力资源和社会保障厅、浙江省财政厅关于2018年调整退休人员基本养老金的通知	浙江省	地方规范性文件	浙江省财政厅	2018.07.11	https://www.pkulaw.com/lar/06e12a9914563704282f137e4c8da661bdfb.html	浙江省人力资源和社会保障厅、浙江省财政厅关于2018年调整退休人员基本养老金的通知浙江省人力资源和社会保障厅、浙江省财政厅关于2018年调整退休人员基本养老金的通知（浙人社发〔2018〕77号）各市、县（市、区）人力资源和社会保障局、财政局，嘉兴市社会保障事务局，省级各单位，中央部属在浙有关单位： 根据《人力资源社会保障部财政部关于2018年调整退休人员基本养老金的通知》（人社部发〔2018〕18号）精神，经省政府同意并报人社部、财政部批准，决定适当调整退休人员基本养老金。现将有关事项通知如下： 一、调整范围和对象 全省2017年12月31日前已按国家和省有关规定办理退休、退职手续的人员，可按本通知规定调整基本养老金。 二、调整水平和调整办法 2018年调整退休（含退职，下同）人员基本养老金，采取定额调整、挂钩调整和适当倾斜相结合的办法，具体调整办法如下： （一）定额调整退休人员基本养老…	1769
404	上海市民政局、上海市发展和改革委员会关于印发《养老机构失信信息归集和使用管理办法(试行)》的通知	上海市	地方规范性文件	上海市发展和改革委员会	2018.07.09	https://www.pkulaw.com/lar/4342b3765b3c8365b843a5377a29d68fbdfb.html	上海市民政局、上海市发展和改革委员会关于印发《养老机构失信信息归集和使用管理办法(试行)》的通知上海市民政局、上海市发展和改革委员会关于印发《养老机构失信信息归集和使用管理办法（试行）》的通知（沪民规〔2018〕20号）各区民政局、区发展和改革委员会： 根据《上海市养老机构条例》、《上海市社会信用条例》、《上海市公共信用信息归集和使用管理办法》等规定，为规范养老机构失信信息归集和使用管理，促进养老机构诚信健康发展，市民政局、市发展改革委联合制定了《上海市养老机构失信信息归集和使用管理办法（试行）》。现印发给你们，请遵照执行。上海市民政局上海市发展和改革委员会2018年7月9日 上海市养老机构失信信息归集和使用管理办法（试行） 第一条 （目的与依据） 为规范养老机构失信信息归集和使用管理，促进养老机构诚信健康发展，根据《上海市养老机构条例》《上海市社会信用条例》《上海市公共信用信息归集和使…	2720
405	重庆市人民政府办公厅关于印发重庆市社区养老服务“千百工程”实施方案的通知	重庆市	地方规范性文件	重庆市人民政府	2018.07.09	https://www.pkulaw.com/lar/4b31561d93d8007c7446dbef7ad12a57bdfb.html	重庆市人民政府办公厅关于印发重庆市社区养老服务“千百工程”实施方案的通知重庆市人民政府办公厅关于印发重庆市社区养老服务“千百工程”实施方案的通知（渝府办发〔2018〕99号）各区县（自治县）人民政府，市政府有关部门，有关单位： 《重庆市社区养老服务“千百工程”实施方案》已经市政府同意，现印发给你们，请认真贯彻执行。重庆市人民政府办公厅2018年7月9日 重庆市社区养老服务“千百工程”实施方案 为全面贯彻落实党的十九大精神，按照市委、市政府保障和改善民生工作决策部署，全面提升社区居家养老服务能力，不断增强人民群众的幸福感和获得感，制定本实施方案。 一、工作目标 明晰家庭、社会、政府养老责任，构建政府基本公共养老服务保障体系，探索建立多样化的养老平台，优先满足高龄、失能、失独、特殊困难等老年人基本公共养老服务需求，不断丰富老年人生活照料、康复护理、精神慰藉、文化娱乐等服务供给，让老年人的生活…	3501
406	陕西省人民政府办公厅关于加快发展商业养老保险的实施意见	陕西省	地方规范性文件	陕西省人民政府	2018.07.07	https://www.pkulaw.com/lar/dc9c60b79fc7282da6a3824ac55a6e18bdfb.html	陕西省人民政府办公厅关于加快发展商业养老保险的实施意见陕西省人民政府办公厅关于加快发展商业养老保险的实施意见（陕政办发〔2018〕34号）各设区市人民政府，省人民政府各工作部门、各直属机构： 为深入贯彻落实《国务院办公厅关于加快发展商业养老保险的若干意见》（国办发〔2017〕59号），推动我省商业养老保险发展，经省政府同意，提出以下实施意见。 一、主要目标 全面贯彻落实党的十九大精神，以习近平新时代中国特色社会主义思想为指导，积极应对人口老龄化趋势，扩大商业养老保险产品供给，拓宽保障服务领域，完善养老风险保障机制，满足人民群众日益增长的养老保障需要。到2020年，基本建成与我省经济社会发展水平相适应的商业养老保险体系，商业养老保险成为个人和家庭商业养老保障计划的主要承担者、企业发起的商业养老保障计划的重要提供者、社会养老保障市场化运作的积极参与者、养老服务业健康发展的有力促进者、金融安全…	2823
407	福建省发展和改革委员会关于福建省城乡居民养老和医疗保险村级便民信息化平台建设项目可行性研究报告暨初步设计方案的复函	福建省	地方工作文件	福建省发展和改革委员会	2018.07.05	https://www.pkulaw.com/lar/048ddbab941e5b7598fee746a47b3479bdfb.html	福建省发展和改革委员会关于福建省城乡居民养老和医疗保险村级便民信息化平台建设项目可行性研究报告暨初步设计方案的复函福建省发展和改革委员会关于福建省城乡居民养老和医疗保险村级便民信息化平台建设项目可行性研究报告暨初步设计方案的复函（闽发改网审数字函〔2018〕99号）省人社厅： 你厅《关于申请福建省城乡居民养老和医疗保险村级便民信息化平台建设项目立项的函》（闽人社函〔2018〕243号）及有关附件收悉。经研究，原则同意福建省城乡居民养老和医疗保险村级便民信息化平台建设项目可行性研究报告暨初步设计方案。现函复如下： 一、建设地点：福建省人力资源和社会保障厅内 二、建设单位：福建省人力资源和社会保障厅 三、建设内容：主要包括社区综合受理平台（城乡居民养老和医疗保险业务应用扩展）建设、城乡居民养老和医疗保险村级经办支撑系统（电子档案管理子系统、数据分析应用子系统、经办风险防控子系统）、项目配套应…	1964
408	广西壮族自治区工业和信息化委员会转发关于调整机关事业单位基本养老保险制度改革前获得相关荣誉改革后退休人员发放一次性退休补贴有关问题的通知	广西省	地方规范性文件	广西壮族自治区工业和信息化委员会	2018.07.04	https://www.pkulaw.com/lar/244e28fcecd4e9fbb16118e15eff6ddebdfb.html	广西壮族自治区工业和信息化委员会转发关于调整机关事业单位基本养老保险制度改革前获得相关荣誉改革后退休人员发放一次性退休补贴有关问题的通知广西壮族自治区工业和信息化委员会转发关于调整机关事业单位基本养老保险制度改革前获得相关荣誉改革后退休人员发放一次性退休补贴有关问题的通知桂工信人事[2018]529号各派出机构，委属各事业单位： 现将自治区人力资源社会保障厅财政厅《关于调整机关事业单位基本养老保险制度改革前获得相关荣誉改革后退休人员发放一次性退休补贴有关问题的通知》（桂人社规〔2018〕12号）及其政策解读转发你们，请遵照执行。广西壮族自治区工业和信息化委员会2018年7月4日 附件下载： 关于调整机关事业单位基本养老保险制度改革前获得相关荣誉改革后退休人员发放一次性退休补贴有关问题的通知.doc 桂人社规（2018）12号政策解读.pdf	391
409	吉林省人力资源和社会保障厅、吉林省财政厅关于2018年调整退休人员基本养老金的通知	吉林省	地方规范性文件	吉林省财政厅	2018.07.04	https://www.pkulaw.com/lar/ac7f15a94a7b0c92174758baf5cebf33bdfb.html		0
410	陕西省人力资源和社会保障厅、陕西省财政厅关于2018年调整退休人员基本养老金的通知	陕西省	地方规范性文件	陕西省财政厅	2018.07.02	https://www.pkulaw.com/lar/7c1aa69140eb366d27e0b61ca7e30a67bdfb.html	陕西省人力资源和社会保障厅、陕西省财政厅关于2018年调整退休人员基本养老金的通知陕西省人力资源和社会保障厅、陕西省财政厅关于2018年调整退休人员基本养老金的通知（陕人社发〔2018〕32号）各市（区）人力资源社会保障局、财政局，省级各部门，中央驻陕有关单位： 根据人力资源社会保障部、财政部《关于2018年调整退休人员基本养老金的通知》（人社部发〔2018〕18号）等文件精神，经人力资源社会保障部、财政部批准并经省政府同意，决定对2017年12月31日前按规定办理了退休手续的企业和机关事业单位退休人员（含退职人员，不含新中国成立前参加革命工作享受本人原工资100%退休金待遇的老工人，下同）的基本养老金（含退职生活费，下同）进行调整提高，现将有关问题通知如下： 一、退休人员每人每月增加48元。 二、退休人员15年及以内的缴费年限（含视同缴费年限，不含折算工龄，下同）部分，每满1年每人每月…	932
411	陕西省人力资源和社会保障厅、陕西省财政厅关于印发《陕西省2018年调整退休人员基本养老金宣传提纲》的通知	陕西省	地方工作文件	陕西省财政厅	2018.07.02	https://www.pkulaw.com/lar/340d43c9c0af3acd95c7f8d5ecd98a2dbdfb.html	陕西省人力资源和社会保障厅、陕西省财政厅关于印发《陕西省2018年调整退休人员基本养老金宣传提纲》的通知陕西省人力资源和社会保障厅、陕西省财政厅关于印发《陕西省2018年调整退休人员基本养老金宣传提纲》的通知各市（区）人力资源社会保障局、财政局，省级各部门，中央驻陕有关单位： 现将《陕西省2018年调整退休人员基本养老金宣传提纲》印发你们，请结合工作实际，认真做好退休人员基本养老金调整政策宣传工作，准确解读政策，正确引导舆论，维护社会稳定，使广大退休人员能够准确理解政策，充分感受到党和政府的亲切关怀。陕西省人力资源和社会保障厅陕西省财政厅2018年7月2日陕西省2018年调整退休人员基本养老金宣传提纲 一、此次调整退休人员基本养老金的背景是什么？ 改革开放以来，按照建立社会主义市场经济体系的总体要求，我国不断推进养老保险制度改革。党的十八大以来，实施了机关事业单位工作人员基本养老保险制度…	3187
412	北京市人力资源和社会保障局、北京市财政局、北京市民政局关于调整2018年城乡居民养老保障相关待遇标准的通知	北京市	地方规范性文件	北京市民政局	2018.07.02	https://www.pkulaw.com/lar/71c8a7f5515844fad6f4e2754d9b5970bdfb.html	北京市人力资源和社会保障局、北京市财政局、北京市民政局关于调整2018年城乡居民养老保障相关待遇标准的通知北京市人力资源和社会保障局、北京市财政局、北京市民政局关于调整2018年城乡居民养老保障相关待遇标准的通知（京人社居发[2018]136号）各区人力资源和社会保障局、财政局、民政局： 为进一步保障和改善民生，逐步提高城乡居民养老保障水平，根据人社部和财政部印发《关于建立城乡居民基本养老保险待遇确定和基础养老金正常调整机制的指导意见》（人社部发[2018]21号）和《关于2018年提高全国城乡居民基本养老保险基础养老金最低标准的通知》精神，结合我市经济发展情况，经市委、市政府批准，现就调整2018年城乡居民基本养老保险基础养老金和老年保障福利养老金标准有关问题通知如下： 一、2017年12月31日前领取城乡居民基本养老保险基础养老金及享受老年保障福利养老金人员，自2018年1月1日起调…	832
413	河南省人民政府关于建立企业职工基本养老保险基金省级调剂制度的通知	河南省	地方工作文件	河南省人民政府	2018.06.29	https://www.pkulaw.com/lar/db3e19825ba3212c39b0928285e86b3bbdfb.html	河南省人民政府关于建立企业职工基本养老保险基金省级调剂制度的通知河南省人民政府关于建立企业职工基本养老保险基金省级调剂制度的通知（豫政〔2018〕19号）各省辖市、省直管县（市）人民政府，省人民政府各部门： 为深入贯彻习近平新时代中国特色社会主义思想和党的十九大精神，均衡地区间企业职工基本养老保险基金（以下简称养老保险基金）负担，实现基本养老保险制度可持续发展，根据《国务院关于建立企业职工基本养老保险基金中央调剂制度的通知》（国发〔2018〕18号）要求，省政府决定建立养老保险基金省级调剂制度，自2018年7月1日起实施。现就有关事项通知如下： 一、总体要求 （一）指导思想。 全面贯彻党的十九大和十九届二中、三中全会精神，以习近平新时代中国特色社会主义思想为指导，坚持党的基本理论、基本路线、基本方略，牢固树立和贯彻落实新发展理念，统筹推进“五位一体”总体布局和协调推进“四个全面”战略布局…	2744
414	青海省人力资源和社会保障厅、青海省财政厅关于从2018年1月1日起调整退休人员基本养老金的通知	青海省	地方工作文件	青海省财政厅	2018.06.28	https://www.pkulaw.com/lar/35ec56a1af1ba99b22a1ecf4b0729dc0bdfb.html	青海省人力资源和社会保障厅、青海省财政厅关于从2018年1月1日起调整退休人员基本养老金的通知青海省人力资源和社会保障厅、青海省财政厅关于从2018年1月1日起调整退休人员基本养老金的通知青人社厅发[2018]66号各市、自治州人民政府，省直有关部门和单位，驻青中央单位： 根据《人力资源社会保障部财政部关于2018年调整退休人员基本养老金的通知》（人社部发〔2018〕18号）、《关于做好2018年调整退休人员基本养老金工作的函》（人社养司函〔2018〕13号）以及《人力资源社会保障部办公厅财政部办公厅关于河北等6省（自治区）2018年调整退休人员基本养老金有关问题的批复》（人社厅函〔2018〕137号）精神，经省政府同意，现就我省2018年调整退休人员基本养老金有关问题通知如下： 一、调整时间和范围 从2018年1月1日起，对参加我省企业基本养老保险、机关事业单位基本养老保险，在2017…	1557
415	北京市人力资源和社会保障局关于北京市2018年调整企业退休人员基本养老金的通知	北京市	地方规范性文件	北京市人力资源和社会保障局	2018.06.28	https://www.pkulaw.com/lar/a60d76ea4e7bc2a54230b499b100a25abdfb.html	北京市人力资源和社会保障局关于北京市2018年调整企业退休人员基本养老金的通知北京市人力资源和社会保障局关于北京市2018年调整企业退休人员基本养老金的通知（京人社养发〔2018〕132号）各区人力资源和社会保障局，参加北京市企业职工基本养老保险社会统筹的单位： 为保障本市企业职工基本养老保险社会统筹范围内退休人员（含退职、退养人员，下同）的基本生活，经批准，现对2018年企业退休人员基本养老金调整的有关问题通知如下： 一、2017年12月31日前，经批准办理退休手续并按月享受企业职工基本养老保险待遇的人员（不含应参加机关事业单位养老保险的机关事业单位编制内劳动合同制工人），自2018年1月1日起调整基本养老金。 二、每人每月增加45元。 三、退休人员按缴费年限（含视同缴费年限，不含折算工龄，下同）调整基本养老金。缴费年限满10年及其以上的退休人员，缴费年限每满1年，每月增加3元；缴费年…	1830
416	辽宁省人力资源和社会保障厅、辽宁省财政厅关于2018年调整退休人员基本养老金的通知	辽宁省	地方规范性文件	辽宁省财政厅	2018.06.27	https://www.pkulaw.com/lar/6704f0413753442d39ff8efdd4943d91bdfb.html	辽宁省人力资源和社会保障厅、辽宁省财政厅关于2018年调整退休人员基本养老金的通知辽宁省人力资源和社会保障厅、辽宁省财政厅关于2018年调整退休人员基本养老金的通知（辽人社[2018]78号2018年6月27日）	106
417	广西壮族自治区商务厅关于转发调整机关事业单位基本养老保险制度改革前获得相关荣誉改革后退休人员发放一次性退休补贴有关问题的通知	广西省	地方规范性文件	广西壮族自治区商务厅	2018.06.22	https://www.pkulaw.com/lar/cbfc15196a959933d3ce96696417527ebdfb.html	广西壮族自治区商务厅关于转发调整机关事业单位基本养老保险制度改革前获得相关荣誉改革后退休人员发放一次性退休补贴有关问题的通知广西壮族自治区商务厅关于转发调整机关事业单位基本养老保险制度改革前获得相关荣誉改革后退休人员发放一次性退休补贴有关问题的通知厅直属事业单位： 现将自治区人力资源社会保障厅、财政厅《关于调整机关事业单位基本养老保险制度改革前获得相关荣誉改革后退休人员发放一次性退休补贴有关问题的通知》（桂人社规〔2018〕12号）转发你们，请认真贯彻执行。 特此通知。 附件：《关于调整机关事业单位基本养老保险制度改革前获得相关荣誉改革后退休人员发放一次性退休补贴有关问题的通知》（桂人社规〔2018〕12号）.pdf广西壮族自治区商务厅2018年6月22日	335
418	甘肃省民政厅、甘肃省发展改革委员会、甘肃省公安厅、甘肃省财政厅、甘肃省国土资源厅、甘肃省环境保护厅、甘肃省住房和城乡建设厅、甘肃省卫生和计划生育委员会、中国人民银行兰州中心支行、甘肃省工商行政管理局、甘肃省食品药品监管局、甘肃银监局、甘肃省老龄办关于加快推进养老服务业放管服改革的实施意见	甘肃省	地方规范性文件	甘肃省老龄工作委员会	2018.06.20	https://www.pkulaw.com/lar/da8cab576276616220c64a5c9a740f0bbdfb.html	甘肃省民政厅、甘肃省发展改革委员会、甘肃省公安厅、甘肃省财政厅、甘肃省国土资源厅、甘肃省环境保护厅、甘肃省住房和城乡建设厅、甘肃省卫生和计划生育委员会、中国人民银行兰州中心支行、甘肃省工商行政管理局、甘肃省食品药品监管局、甘肃银监局、甘肃省老龄办关于加快推进养老服务业放管服改革的实施意见甘肃省民政厅、甘肃省发展改革委员会、甘肃省公安厅、甘肃省财政厅、甘肃省国土资源厅、甘肃省环境保护厅、甘肃省住房和城乡建设厅、甘肃省卫生和计划生育委员会、中国人民银行兰州中心支行、甘肃省工商行政管理局、甘肃省食品药品监管局、甘肃银监局、甘肃省老龄办关于加快推进养老服务业放管服改革的实施意见各市（州）民政局、发展改革委、公安局、财政局、国土资源局、环境保护局、住房城乡建设局、卫生计生委、工商局、食品药品监管局、银监分局、老龄办，人民银行辖内各市（州）中心支行，兰州新区民政和社保局、经济发展局、公安局、财政局、…	5930
419	海南省人力资源和社会保障厅、海南省财政厅关于继续阶段性降低我省城镇从业人员基本养老保险、失业保险和工伤保险费率的通知	海南省	地方规范性文件	海南省财政厅	2018.06.20	https://www.pkulaw.com/lar/cf63f15454aa49ce23e007d3f8175696bdfb.html	海南省人力资源和社会保障厅、海南省财政厅关于继续阶段性降低我省城镇从业人员基本养老保险、失业保险和工伤保险费率的通知海南省人力资源和社会保障厅、海南省财政厅关于继续阶段性降低我省城镇从业人员基本养老保险、失业保险和工伤保险费率的通知（琼人社发〔2018〕234号）各市、县、自治县、洋浦经济开发区人力资源和社会保障（人事劳动保障）局、财政局，省社会保险事业局、省人力资源开发局： 为进一步降低我省企业用工成本、增强企业发展活力，根据人力资源社会保障部、财政部《关于继续阶段性降低社会保险费率的通知》（人社部发〔2018〕25号），结合我省实际，经省政府同意，现就继续阶段性降低我省城镇从业人员基本养老保险、失业保险和工伤保险费率有关问题通知如下： 一、自2018年5月1日起，《海南省城镇从业人员基本养老保险条例》第二条第一款（一）、（二）、（四）、（五）项中企业性质的用人单位，其基本养老保险继续…	762
420	福建省财政厅关于下达2018年居家社区养老服务照料中心项目省级预算内基建的通知	福建省	地方工作文件	福建省财政厅	2018.06.15	https://www.pkulaw.com/lar/e8ccd730e5c30c41f07e953efa8ab5f8bdfb.html	福建省财政厅关于下达2018年居家社区养老服务照料中心项目省级预算内基建的通知福建省财政厅关于下达2018年居家社区养老服务照料中心项目省级预算内基建的通知（闽财建指〔2018〕77号）有关市、县（区）财政局，平潭综合实验区财政金融局： 根据《福建省发展和改革委员会关于下达居家社区养老服务照料中心项目2018年省级预算内投资计划的通知》（闽发改投资〔2018〕348号），现下达预算指标5044万元（具体项目、金额及支出功能分类科目见附件）。支出经济分类科目：309-资本性支出（基本建设）。 请及时将资金拨付到位，加强资金监管，切实发挥资金使用效益。 附件：2018年居家社区养老服务照料中心项目省级预算内基建安排表福建省财政厅2018年6月15日 附件 2018年居家社区养老服务照料中心项目省级预算内基建安排表 单位：万元市县（区）项目名称金额支出功能分类科目总计5044 漳州市小计 16…	2605
421	国家税务总局黑龙江省税务局、黑龙江省人力资源和社会保障厅、黑龙江省财政厅关于依法规范企业基本养老保险参保缴费的通告	黑龙江省	地方规范性文件	黑龙江省财政厅	2018.06.15	https://www.pkulaw.com/lar/1df7be4644bdeabba1d2ec20ea9b7cf2bdfb.html	国家税务总局黑龙江省税务局、黑龙江省人力资源和社会保障厅、黑龙江省财政厅关于依法规范企业基本养老保险参保缴费的通告国家税务总局黑龙江省税务局、黑龙江省人力资源和社会保障厅、黑龙江省财政厅关于依法规范企业基本养老保险参保缴费的通告（国家税务总局黑龙江省税务局、黑龙江省人力资源和社会保障厅、黑龙江省财政厅通告2018年第1号） 为依法规范企业基本养老保险参保缴费，努力实现应参尽参、应收尽收，特通告如下： 一、凡已依法办理工商注册登记，取得经营收入并实现工资正常发放，但未办理城镇职工基本养老保险参保登记、未正常缴纳基本养老保险费的企业，限于7月底前到社保经办机构办理参保登记，到税务机关办理险种认定登记，依法依规缴纳基本养老保险费。 二、对虽已参保并缴费，但未实现全员参保、未按上年度本企业工资总额足额缴费的企业，限于7月底前持漏保人员劳动用工手续到人社行政部门办理参保资格和补费条件认定，并到社保…	591
422	福建省民政厅关于确定2018年福建省五星级居家社区养老服务照料中心名单的通知	福建省	地方工作文件	福建省民政厅	2018.06.13	https://www.pkulaw.com/lar/e657a4cb3d0ba948a2ba90cdbe0b5b3fbdfb.html	福建省民政厅关于确定2018年福建省五星级居家社区养老服务照料中心名单的通知福建省民政厅关于确定2018年福建省五星级居家社区养老服务照料中心名单的通知闽民养老[2018]99号各设区市民政局、平潭综合实验区社会事业局： 根据《福建省民政厅关于开展全省养老服务设施星级评定工作的通知》《福建省社区居家养老服务照料中心星级评定标准》等，我厅组织开展了全省五星级居家社区养老服务照料中心的评定工作。经评审，确定福州市鼓楼区洪山镇等26家居家社区养老服务照料中心为五星级，现将名单印发给你们。 附件：2018年福建省五星级居家社区养老服务照料中心名单福建省民政厅2018年6月13日 附件2018年福建省五星级居家社区养老服务照料中心名单 福州市 鼓楼区洪山镇居家社区养老服务照料中心 鼓楼区五凤街道居家社区养老服务照料中心 鼓楼区安泰街道居家社区养老服务照料中心 鼓楼区水部街道乐天泉社区居家养老服务照…	911
423	福建省发展和改革委员会等六部门关于印发福建省2018年健康与养老服务工程重大项目的通知	福建省	地方工作文件	福建省体育局	2018.06.13	https://www.pkulaw.com/lar/f83ac832a169c1da3a51e23210c84e8fbdfb.html	福建省发展和改革委员会等六部门关于印发福建省2018年健康与养老服务工程重大项目的通知福建省发展和改革委员会等六部门关于印发福建省2018年健康与养老服务工程重大项目的通知（闽发改社会〔2018〕375号）各市、县（区）人民政府，平潭综合实验区管委会： 为持续实施《福建省加快推进健康与养老服务工程建设行动计划（2015-2020年）》，推进健康服务体系、养老服务体系和体育健身设施建设，经筛选，确定2018年健康与养老服务工程重大项目共计161个，其中：续列项目106个，新增项目55个，总投资493亿元（资金投资规模及来源以政府正式审批文件为准），2018年计划投资91亿元。经省政府同意，现将《福建省2018年健康与养老服务工程重大项目表》印发给你们，请加大政府投入和土地、金融等政策支持力度，同时，要防范政府债务风险，营造良好环境，积极鼓励社会资本投资健康与养老服务工程，各分级管理单位要做…	22391
424	青海省人力资源和社会保障厅关于机关事业单位养老保险制度改革业务经办工作中相关问题的处理意见	青海省	地方规范性文件	青海省人力资源和社会保障厅	2018.06.13	https://www.pkulaw.com/lar/f000ae91df041ffdb77143b82d822939bdfb.html	青海省人力资源和社会保障厅关于机关事业单位养老保险制度改革业务经办工作中相关问题的处理意见青海省人力资源和社会保障厅关于机关事业单位养老保险制度改革业务经办工作中相关问题的处理意见青人社厅函[2018]293号各市、自治州人力资源和社会保障局，省直各机关事业单位，中央驻青各机关事业单位： 近期，各地在贯彻《青海省人民政府关于印发贯彻落实〈国务院关于机关事业单位工作人员养老保险制度改革的决定〉实施办法的通知》（青政〔2015〕67号）和《青海省人力资源和社会保障厅青海省财政厅关于印发〈青海省机关事业单位工作人员养老保险制度改革实施细则〉的通知》（青人社厅发〔2015〕115号，以下简称《实施细则》）过程中，普遍反映了一些带有共性的问题。经研究，现就相关问题提出如下处理意见。 一、曾参加企业职工基本养老保险的机关事业单位编制内工作人员视同缴费年限确定问题 2014年9月30日前，在机关、事业…	2189
425	福建省财政厅、福建省地税局、福建省人力资源和社会保障厅等关于印发《福建省实施个人所得税递延型商业养老保险试点工作方案》的通知	福建省	地方工作文件	中国银行业监督管理委员会福建监管局	2018.06.12	https://www.pkulaw.com/lar/914869c42dd1687e9f77a30bd8b95f70bdfb.html	福建省财政厅、福建省地税局、福建省人力资源和社会保障厅等关于印发《福建省实施个人所得税递延型商业养老保险试点工作方案》的通知福建省财政厅、福建省地税局、福建省人力资源和社会保障厅、福建银监局、福建证监局、福建保监局关于印发《福建省实施个人所得税递延型商业养老保险试点工作方案》的通知（闽财社〔2018〕27号）各市、县（区）财政局、地税局、人社局，平潭综合实验区财政金融局、地税局、社会事业局，各银监分局、平潭监管办事处，各有关金融单位： 根据省政府主要领导批示精神，按照《关于开展个人税收递延型商业养老保险保险试点的通知》（财税〔2018〕22号）、《关于印发＜个人税收递延型商业养老保险产品开发指引＞的通知》（银保监发〔2018〕20号）等文件要求，现将《福建省实施个人所得税递延型商业养老保险试点工作方案》印发给你们，请遵照执行，认真组织落实试点工作。福建省财政厅福建省地税局福建省人力资源和…	2992
426	上海市民政局、上海市消防局关于印发《上海市养老机构消防安全标准化管理评分细则(试行)》的通知	上海市	地方规范性文件	上海市消防局	2018.06.12	https://www.pkulaw.com/lar/784768a3277fd7e7bd4a95989ededa0fbdfb.html	上海市民政局、上海市消防局关于印发《上海市养老机构消防安全标准化管理评分细则(试行)》的通知上海市民政局、上海市消防局关于印发《上海市养老机构消防安全标准化管理评分细则（试行）》的通知（沪民福发〔2018〕20号）各区民政局、区公安消防支队： 为贯彻落实民政部、公安部《社会福利机构消防安全管理十项规定》（民函〔2015〕280号）、市消防委《关于推进本市重点行业消防安全标准化管理工作的实施方案》（沪消防委办〔2017〕23号）等文件精神，进一步提升养老服务机构服务质量建设和消防安全标准化管理水平，现将《上海市养老机构消防安全标准化管理评分细则（试行）》印发给你们，请结合实际，认真组织实施。 此通知。上海市民政局上海市消防局2018年6月12日 上海市养老机构消防安全标准化管理评分细则（试行）项目序号评分内容评分标准扣分消防安全责任12分1健全完善单位消防安全管理体系，落实逐级消防安全责任…	3999
427	广西壮族自治区人力资源社会保障厅、广西壮族自治区财政厅关于调整机关事业单位基本养老保险制度改革前获得相关荣誉改革后退休人员发放一次性退休补贴有关问题的通知	广西省	地方规范性文件	广西壮族自治区财政厅	2018.06.06	https://www.pkulaw.com/lar/ff27067008a2065b75d498b811ec63d5bdfb.html	广西壮族自治区人力资源社会保障厅、广西壮族自治区财政厅关于调整机关事业单位基本养老保险制度改革前获得相关荣誉改革后退休人员发放一次性退休补贴有关问题的通知广西壮族自治区人力资源社会保障厅、广西壮族自治区财政厅关于调整机关事业单位基本养老保险制度改革前获得相关荣誉改革后退休人员发放一次性退休补贴有关问题的通知（桂人社规〔2018〕12号）各市、县（市、区）人力资源和社会保障局、财政局，区直各单位，中央驻桂各机关事业单位： 根据《广西壮族自治区人民政府关于实行机关事业单位工作人员养老保险制度改革的实施意见》（桂政发〔2015〕53号）和《人力资源社会保障部办公厅财政部办公厅关于机关事业单位养老保险制度改革有关问题的通知》（人社厅发〔2016〕38号）的规定，经自治区人民政府同意，现对机关事业单位养老保险制度改革前获得相关荣誉、改革后退休人员发放一次性退休补贴有关问题通知如下： 一、发放范围 …	1094
428	陕西省人力资源和社会保障厅、陕西省财政厅关于落实2018年提高全国城乡居民基本养老保险基础养老金最低标准的通知	陕西省	地方工作文件	陕西省财政厅	2018.06.06	https://www.pkulaw.com/lar/e175e98ff3f8e24a8e6a30ebb3a3ad51bdfb.html	陕西省人力资源和社会保障厅、陕西省财政厅关于落实2018年提高全国城乡居民基本养老保险基础养老金最低标准的通知陕西省人力资源和社会保障厅、陕西省财政厅关于落实2018年提高全国城乡居民基本养老保险基础养老金最低标准的通知（陕人社发〔2018〕24号）各设区市人民政府、韩城市人民政府，杨凌示范区管委会，西咸新区管委会： 经党中央、国务院批准，人力资源社会保障部和财政部近日印发了《关于2018年提高全国城乡居民基本养老保险基础养老金最低标准的通知》（人社部规〔2018〕3号），现就我省贯彻落实工作提出以下意见，请认真贯彻执行。 一、严格落实政策。从2018年1月1日起，国家对城乡居民基础养老金每人每月增加18元，所需资金中央对我省给予全额补助。各市区要抓紧做好提高城乡居民基础养老金工作，确保国家这次提标和我省《关于切实做好社会保险扶贫工作的实施意见》（陕人社发〔2017〕60号）确定的全省城…	791
429	黑龙江省人力资源和社会保障厅、黑龙江省财政厅关于公布2016年和2017年职工养老保险个人账户记账利率等参数的通知	黑龙江省	地方工作文件	黑龙江省财政厅	2018.06.01	https://www.pkulaw.com/lar/949011857cc20d15fc614a0a7a348b16bdfb.html	黑龙江省人力资源和社会保障厅、黑龙江省财政厅关于公布2016年和2017年职工养老保险个人账户记账利率等参数的通知黑龙江省人力资源和社会保障厅、黑龙江省财政厅关于公布2016年和2017年职工养老保险个人账户记账利率等参数的通知（黑人社发〔2018〕24号）各市（地）、县（市）人力资源和社会保障局、财政局、社保局，省农垦总局人力资源和社会保障局、社保局，省森工总局劳动和社会保障局、社保局，各级机关事业单位养老保险经办机构： 按照《人力资源社会保障部财政部关于印发统一和规范职工养老保险个人账户记账利率办法的通知》（人社部发〔2017〕31号）、《人力资源社会保障部办公厅财政部办公厅关于公布2016年职工基本养老保险个人账户记账利率等参数的通知》（人社厅发〔2017〕71号）、《人力资源社会保障部办公厅财政部办公厅关于公布2017年职工养老保险个人账户记账利率等参数的通知》（人社厅发〔201…	885
430	福建省民政厅、福建省公安厅、福建省卫生和计划生育委员会、福建省质量技术监督局、福建省食品药品监督管理局、福建省老龄办关于印发2018年养老院服务质量建设专项行动实施方案的通知	福建省	地方工作文件	福建省民政厅	2018.05.29	https://www.pkulaw.com/lar/2e650b155b3036b32ebb78126481963dbdfb.html	福建省民政厅、福建省公安厅、福建省卫生和计划生育委员会、福建省质量技术监督局、福建省食品药品监督管理局、福建省老龄办关于印发2018年养老院服务质量建设专项行动实施方案的通知福建省民政厅、福建省公安厅、福建省卫生和计划生育委员会、福建省质量技术监督局、福建省食品药品监督管理局、福建省老龄办关于印发2018年养老院服务质量建设专项行动实施方案的通知闽民养老[2018]94号各设区市民政局、公安局、卫生计生委、质监局、食品药品监管局（市场监督管理部门）、老龄办，平潭综合实验区社会事业局、公安局、卫生计生局、市场监督管理局、老龄办： 现将《2018年养老院服务质量建设专项行动实施方案》印发你们，请认真组织实施。 福建省民政厅福建省公安厅 福建省卫生和计划生育委员会福建省质量技术监督局福建省食品药品监督管理局福建省老龄办2018年5月29日 2018年养老院服务质量建设专项行动实施方案 为深入贯…	4556
431	浙江省住房和城乡建设厅、浙江省民政厅关于印发《浙江省养老服务设施专项规划编制导则(试行)》的通知	浙江省	地方工作文件	浙江省民政厅	2018.05.21	https://www.pkulaw.com/lar/804e5c77d78b3f3d933b445f4885b516bdfb.html	浙江省住房和城乡建设厅、浙江省民政厅关于印发《浙江省养老服务设施专项规划编制导则(试行)》的通知浙江省住房和城乡建设厅、浙江省民政厅关于印发《浙江省养老服务设施专项规划编制导则(试行)》的通知建规发[2018]128号各设区市、县（市）城乡规划主管部门、民政主管部门：为进一步加快养老服务体系建设，规范我省养老服务设施专项规划编制内容和技术深度，根据《中华人民共和国城乡规划法》、《浙江省城乡规划条例》等法律法规，省建设厅会同省民政厅联合制定了《浙江省养老服务设施专项规划编制导则（试行）》，现予印发，请遵照执行。附件：《浙江省养老服务设施专项规划编制导则（试行）》浙江省住房和城乡建设厅浙江省民政厅2018年5月21日附件：《浙江省养老服务设施专项规划编制导则（试行）》.docx	341
432	上海市财政局、上海市国家税务局、上海市地方税务局、上海市人力资源和社会保障局关于转发《财政部税务总局人力资源社会保障部中国银行保险监督管理委员会证监会关于开展个人税收递延型商业养老保险试点的通知》的通知	上海市	地方工作文件	上海市人力资源和社会保障局	2018.05.21	https://www.pkulaw.com/lar/840992fada6210fb336847eebddeb577bdfb.html	上海市财政局、上海市国家税务局、上海市地方税务局、上海市人力资源和社会保障局关于转发《财政部税务总局人力资源社会保障部中国银行保险监督管理委员会证监会关于开展个人税收递延型商业养老保险试点的通知》的通知上海市财政局、上海市国家税务局、上海市地方税务局、上海市人力资源和社会保障局关于转发《财政部税务总局人力资源社会保障部中国银行保险监督管理委员会证监会关于开展个人税收递延型商业养老保险试点的通知》的通知沪财税[2018]38号各区财政局、税务局、人力资源和社会保障局，市财政监督局，市税务局各直属分局： 现将《财政部税务总局人力资源社会保障部中国银行保险监督管理委员会证监会关于开展个人税收递延型商业养老保险试点的通知》（财税〔2018〕22号）转发给你们，请按照执行。上海市财政局上海市国家税务局上海市地方税务局上海市人力资源和社会保障局2018年5月21日	382
433	辽宁省财政厅、辽宁省教育厅关于印发辽宁省农村非公办教师养老补助资金管理暂行办法的通知	辽宁省	地方规范性文件	辽宁省教育厅	2018.05.18	https://www.pkulaw.com/lar/f7216b04f8fe36daf7ed51803d7981b8bdfb.html	辽宁省财政厅、辽宁省教育厅关于印发辽宁省农村非公办教师养老补助资金管理暂行办法的通知辽宁省财政厅、辽宁省教育厅关于印发辽宁省农村非公办教师养老补助资金管理暂行办法的通知（辽财教〔2018〕184号）各市（不含大连）财政局、教育局： 现将《辽宁省农村非公办教师养老补助资金管理暂行办法》印发给你们，请遵照执行。 执行中遇到问题，请及时反馈。辽宁省财政厅辽宁省教育厅2018年5月18日 辽宁省农村非公办教师养老补助资金管理暂行办法 第一条 为规范和加强农村非公办教师养老补助资金管理，提高资金使用效益，根据《辽宁省教育厅辽宁省人力资源和社会保障厅辽宁省财政厅辽宁省监察厅关于对在农村中小学（幼儿园）工作过的农村非公办教师发放养老补助的通知》（辽教发〔2011〕112号）、《辽宁省教育厅辽宁省人力资源和社会保障厅、辽宁省财政厅辽宁省监察厅关于对在农村中小学（幼儿园）工作过的农村非公办教师发放养老补助…	1596
434	上海市民政局关于下拨2017年11—12月份本市非营利性养老机构“以奖代补”扶持资金的通知	上海市	地方工作文件	上海市民政局	2018.05.18	https://www.pkulaw.com/lar/b25ac6a0fcece4fe550c199a792406afbdfb.html	上海市民政局关于下拨2017年11—12月份本市非营利性养老机构“以奖代补”扶持资金的通知上海市民政局关于下拨2017年11-12月份本市非营利性养老机构“以奖代补”扶持资金的通知（沪民福发〔2018〕15号）各区民政局： 2017年11-12月份本市非营利性养老机构“以奖代补”扶持政策的奖补资金申请已经完成，现就奖补资金有关事项通知如下： 一、根据《上海市民政局上海市财政局关于对本市非营利性养老机构实施“以奖代补”扶持政策的通知》（沪民规〔2017〕6号）要求，下拨2017年11-12月份市级福利彩票公益金对本市非营利性养老机构“以奖代补”资金合计5137760元（伍佰壹拾叁万柒仟柒佰陆拾元整）。 二、“以奖代补”资金下达后，请按照文件要求做好监管工作。确保严格执行福利彩票公益金使用管理有关规定，提高资金使用效益。 附件：2017年11-12月份下拨本市非营利性养老机构“以奖代补”资金…	14627
435	北京市民政局、北京市发展和改革委员会、北京市财政局等关于印发《北京市社区养老服务驿站运营扶持办法》的通知	北京市	地方规范性文件	北京市老龄工作委员会	2018.05.16	https://www.pkulaw.com/lar/9e2b522b530a517ca9ceb888797732ccbdfb.html	北京市民政局、北京市发展和改革委员会、北京市财政局等关于印发《北京市社区养老服务驿站运营扶持办法》的通知北京市民政局、北京市发展和改革委员会、北京市财政局、北京市人力资源和社会保障局、北京市老龄工作委员会办公室关于印发《北京市社区养老服务驿站运营扶持办法》的通知（京民福发〔2018〕184号）各区民政局、发展改革委、财政局、人力社保局、老龄办： 为进一步鼓励和引导社会力量投资兴办社区养老服务驿站，促进社区养老服务驿站可持续运营，市民政局、市发展改革委、市财政局、市人力社保局、市老龄办联合制定了《北京市社区养老服务驿站运营扶持办法》。现印发给你们，请结合实际，认真抓好贯彻落实。北京市民政局北京市发展和改革委员会北京市财政局北京市人力资源和社会保障局北京市老龄工作委员会办公室2018年5月16日 北京市社区养老服务驿站运营扶持办法 第一章 总 则 第一条 为进一步鼓励和引导社会力量投资兴办社…	3377
436	福建省民政厅关于印发2018年投资养老服务工程包实施方案的通知	福建省	地方工作文件	福建省民政厅	2018.05.15	https://www.pkulaw.com/lar/5b6ceca8416aed11753fff2899743d7cbdfb.html	福建省民政厅关于印发2018年投资养老服务工程包实施方案的通知福建省民政厅关于印发2018年投资养老服务工程包实施方案的通知闽民养老[2018]70号各设区市民政局、平潭综合实验区社会事业局： 根据省政府办公厅《关于印发2018年投资工程包实施方案的通知》（闽政办〔2018〕30号）部署，我厅结合养老服务投资工程包的内容和各地上报情况，制定了《2018年投资养老服务工程包实施方案》，现印发给你们，请认真组织实施。福建省民政厅2018年5月15日 2018年投资养老服务工程包实施方案 为落实省政府办公厅《关于印发2018年投资工程包实施方案的通知》（闽政办〔2018〕30号）部署，加快推进投资养老服务工程包项目落地，确保年度目标任务顺利完成，制定实施方案如下： 一、总体要求 按照省委十届三次、四次、五次全会和2018年省“两会”部署要求，突出抓重点、补短板、强弱项，继续加大养老事业补短板工…	2075
437	湖南省发展和改革委员会、湖南省民政厅关于规范养老机构服务收费促进养老服务业健康发展的实施意见	湖南省	地方规范性文件	湖南省民政厅	2018.05.14	https://www.pkulaw.com/lar/83334cf9df8e9963d55ce84015dc020cbdfb.html	湖南省发展和改革委员会、湖南省民政厅关于规范养老机构服务收费促进养老服务业健康发展的实施意见湖南省发展和改革委员会、湖南省民政厅关于规范养老机构服务收费促进养老服务业健康发展的实施意见（湘发改价费〔2018〕440号）各市州发展改革委、民政局： 根据《国家发展改革委民政部关于规范养老机构服务收费管理促进养老服务业健康发展的指导意见》（发改价格〔2015〕129号）、《湖南省关于加快推进养老服务业发展的实施意见》（湘政发〔2014〕22号）等有关规定，结合我省实际，现就养老机构服务收费管理提出如下实施意见： 一、建立市场形成价格为主的养老机构服务收费管理机制 （一）民办养老机构服务收费标准由市场形成。民办营利性养老机构服务收费项目和标准均由经营者自主确定，政府有关部门不得进行不当干预；民办非营利性养老机构服务收费标准由经营者合理确定，政府有关部门可结合对非营利机构监管需要，对财务收支状况、…	2116
438	北京市民政局、北京市经济和信息化委员会、北京市公安局消防局等《关于推进养老服务业诚信体系建设的指导意见》	北京市	地方规范性文件	北京市老龄工作委员会	2018.05.11	https://www.pkulaw.com/lar/66c86a725dbed42d76c41bfa04b2b00fbdfb.html	北京市民政局、北京市经济和信息化委员会、北京市公安局消防局等《关于推进养老服务业诚信体系建设的指导意见》北京市民政局、北京市经济和信息化委员会、北京市公安局消防局、北京市环境保护局、北京市商务委员会、北京市文化局、北京市教育委员会、北京市地方税务局、北京市工商行政管理局、北京市质量技术监督局、北京市安全生产监督管理局、北京市食品药品监督管理局、北京市老龄工作委员会办公室《关于推进养老服务业诚信体系建设的指导意见》（京民老龄发〔2018〕183号）各相关单位： 为贯彻落实《国务院关于印发社会信用体系建设规划纲要（2014-2020年）的通知》（国发〔2014〕21号）、《北京市人民政府关于建立完善信用联合奖惩制度加快推进诚信建设的实施意见》（京政发〔2017〕15号）、《北京市人民政府办公厅印发＜关于全面放开养老服务市场进一步促进养老服务业发展的实施意见＞的通知》（京政办发〔2017〕13…	3596
439	黑龙江省民政厅关于印发《黑龙江省2018年养老院服务质量建设专项行动实施方案》的通知	黑龙江省	地方工作文件	黑龙江省民政厅	2018.05.10	https://www.pkulaw.com/lar/86d915a21be8c64fcca7b54f66fe4154bdfb.html	黑龙江省民政厅关于印发《黑龙江省2018年养老院服务质量建设专项行动实施方案》的通知黑龙江省民政厅关于印发《黑龙江省2018年养老院服务质量建设专项行动实施方案》的通知（黑民规〔2018〕8号）各市（地）、县（市）民政局、公安局、卫生局、质量技术监督局（市场监督管理局）、食品药品监督管理局、老龄办，省农垦总局、森工总局： 根据民政部、公安部、国家卫生计生委、质检总局、食品药品监管总局、国家认监委、国家标准委、全国老龄办《关于做好2018年养老院服务质量建设专项行动的通知》（民发〔2018〕40号），省民政厅、公安厅、卫计委、质监局、食药监局、老龄办共同制定了2018年全省养老院服务质量建设专项行动实施方案，现印发给你们，请遵照执行。黑龙江省民政厅黑龙江省公安厅黑龙江省卫生和计划生育委员会黑龙江省质量技术监督局黑龙江省食品药品监督管理局黑龙江省老龄工作委员会办公室2018年5月10日 黑龙…	4924
440	江西省民政厅关于印发江西省养老服务设施公建民营暂行办法的通知	江西省	地方规范性文件	江西省民政厅	2018.05.09	https://www.pkulaw.com/lar/8bf9e7cd4101a1e22e6276e86e8fe33ebdfb.html	江西省民政厅关于印发江西省养老服务设施公建民营暂行办法的通知江西省民政厅关于印发江西省养老服务设施公建民营暂行办法的通知各设区市、直管试点县(市)民政局，赣江新区社会事务局： 为全面放开养老服务市场，激发我省养老服务领域发展活力，规范养老服务设施公建民营行为，进一步推进医养结合和养老服务业高质量发展，现将《江西省养老服务设施公建民营暂行办法》印发给你们，请结合实际认真贯彻执行。 江西省民政厅2018年5月9日江西省养老服务设施公建民营暂行办法第一章 总则 第一条 为全面放开养老服务市场，鼓励、规范社会力量参与公办养老服务机构改革，根据《江西省人民政府办公厅关于全面放开养老服务市场的实施意见》(赣府厅发〔2017〕55号)和《民政部关于开展公办养老机构改革试点工作的通知》(民函〔2013〕369号)等文件精神，制定本办法。 第二条 本办法所称公建民营是指将政府投资兴建或购置并拥有所有权的养…	3806
441	北京市民政局关于进一步加强养老服务机构突发事件报告工作的通知	北京市	地方工作文件	北京市民政局	2018.05.02	https://www.pkulaw.com/lar/5775baf11fb457d4a5e7cb323f6f5aa8bdfb.html	北京市民政局关于进一步加强养老服务机构突发事件报告工作的通知北京市民政局关于进一步加强养老服务机构突发事件报告工作的通知（京民福发〔2018〕168号）各区民政局，市社会福利事务管理中心： 为增强养老服务机构处置突发事件的能力，最大程度地预防和减少重大突发事件给人民生命财产造成的损害，保障本市养老服务事业健康有序发展，根据《养老机构管理办法》相关规定，现就进一步加强养老服务机构突发事件报告工作的有关事项通知如下： 一、报告主体 （一）养老服务机构。指本市辖区内依法依规取得民政部门许可或进行备案公告，为老年人提供集中居住、照料服务、辐射居家等服务的养老机构、社区养老服务驿站（农村幸福晚年驿站），以及享受各类养老服务财政补贴的从事养老服务的企业和社会组织。在突发事件发生后，养老服务机构主要责任人对本单位发生的突发事件信息报告工作负责。 （二）各级民政部门。指本市负责养老服务机构设立许可、备案…	2070
442	贵州省民政厅办公室关于开展全省民办养老服务机构省级建设资助情况清查的通知	贵州省	地方工作文件	贵州省民政厅	2018.04.28	https://www.pkulaw.com/lar/6dd480dbdd71cd27c5c1e97bf6e43d63bdfb.html	贵州省民政厅办公室关于开展全省民办养老服务机构省级建设资助情况清查的通知贵州省民政厅办公室关于开展全省民办养老服务机构省级建设资助情况清查的通知各市（州）民政局，贵安新区社会事务管理局，仁怀市、威宁县民政局： 为贯彻好《贵州省资助民办养老服务机构暂行办法》（黔民发〔2012〕58号）文件精神，切实加强资助资金的监管，为下一步专项资金的审计做好准备工作。经研究，决定对全省民办养老服务机构获得省级建设资助情况及资助效果进行一次全面清查，现将有关工作安排如下： 一、自查自纠 （一）拟定方案。为强化工作的落实，扎实开展好清查工作。各市州民政局必须拟定具体实施方案，明确成立工作小组、具体负责人、联系方式、工作方法及时间节点等，切实做到有计划、有落实、有监督、有结果，各地清查方案于5月10日前上报省养老服务指导中心。 （二）实地查验。各地民政部门组成检查组，严格执行《资助暂行办法》，认真开展对所辖区…	1343
443	贵州省民政厅办公室关于做好2018年民办养老机构和社区居家养老服务机构省级建设资助申报工作的通知	贵州省	地方工作文件	贵州省民政厅	2018.04.28	https://www.pkulaw.com/lar/16e5e939205d810e959ac9b1bf1e0917bdfb.html	贵州省民政厅办公室关于做好2018年民办养老机构和社区居家养老服务机构省级建设资助申报工作的通知贵州省民政厅办公室关于做好2018年民办养老机构和社区居家养老服务机构省级建设资助申报工作的通知各市（州）民政局，贵安新区社会事务管理局，仁怀市、威宁县民政局： 为做好2018年民办养老机构和社区居家养老服务机构省级 建设资助工作，现将2018年民办养老机构和社区居家养老服务机构申报审核工作相关事宜通知如下： 一、时间安排 申报、审核及自查工作在5月上旬完成，各地相关申报材料请于5月31日前上报省养老服务指导中心、省老龄办政策研究处。现场核查工作6月启动，检查组赴各地时间另行通知。 二、申报审核程序 按《贵州省资助民办养老服务机构暂行办法》（黔民发〔2012〕58号）严格执行，程序如下： （一）机构提交申报材料。 凡符合资助条件的民办养老服务机构、社区居家养老服务机构，均可申请建设补助，应于5…	1530
444	上海市人力资源和社会保障局、上海市财政局关于2018年调整本市城乡居民养老保险领取养老金人员养老金的通知	上海市	地方规范性文件	上海市财政局	2018.04.27	https://www.pkulaw.com/lar/97b757dd498f121d24c19061d6772547bdfb.html	上海市人力资源和社会保障局、上海市财政局关于2018年调整本市城乡居民养老保险领取养老金人员养老金的通知上海市人力资源和社会保障局、上海市财政局关于2018年调整本市城乡居民养老保险领取养老金人员养老金的通知（沪人社规〔2018〕18号）各区人民政府，市社会保险事业管理中心： 根据国家要求，按照《上海市人民政府关于印发〈上海市城乡居民基本养老保险办法〉的通知》（沪府发〔2014〕30号，以下简称《通知》）的有关规定，经研究，从2018年1月1日起调整本市城乡居民养老保险养老金。现将有关事项通知如下： 一、2018年调整城乡居民养老保险养老金的范围是：2017年底前已按《通知》办理按月领取养老金手续的人员。 二、调整办法为基础养老金每人每月增加80元。 三、在按本通知规定增加养老金的基础上，相应将本市城乡居民养老保险基础养老金标准（含中央确定的基础养老金最低标准）由每人每月850元调整为每…	533
445	上海市人力资源和社会保障局、上海市财政局关于2018年调整本市企业退休人员基本养老金的通知	上海市	地方规范性文件	上海市财政局	2018.04.27	https://www.pkulaw.com/lar/acf6676452f454fce8596a75b5e8dc7cbdfb.html	上海市人力资源和社会保障局、上海市财政局关于2018年调整本市企业退休人员基本养老金的通知上海市人力资源和社会保障局、上海市财政局关于2018年调整本市企业退休人员基本养老金的通知（沪人社规〔2018〕16号）各委、办、局、控股（集团）公司，市社会保险事业管理中心，各区人力资源和社会保障局： 根据人力资源社会保障部、财政部《关于2018年调整退休人员基本养老金的通知》（人社部发〔2018〕18号），经研究，从2018年1月1日起调整本市企业退休人员基本养老金。现将有关事项通知如下： 一、调整范围 2017年12月31日前已按规定办理退休手续并按企业办法计发养老金的人员（含按规定纳入职保的原镇保按月领取养老金人员）。 二、调整办法 （一）每人每月增加60元。 （二）按本人城镇职工养老保险缴费年限（含视同缴费年限），每满1年每月增加2元，增加额不足30元的，补足到30元；再按本人2017年1…	906
446	北京市民政局、北京市公安局、北京市人力资源和社会保障局等关于做好2018年养老机构服务质量建设专项行动的通知	北京市	地方工作文件	北京市老龄工作委员会	2018.04.26	https://www.pkulaw.com/lar/747f2088c81400ff1462e6b1f8ff8e8bbdfb.html	北京市民政局、北京市公安局、北京市人力资源和社会保障局等关于做好2018年养老机构服务质量建设专项行动的通知北京市民政局、北京市公安局、北京市人力资源和社会保障局、北京市卫生和计划生育委员会、北京市食品药品监督管理局、北京市质量技术监督局、北京市老龄工作委员会办公室关于做好2018年养老机构服务质量建设专项行动的通知（京民福发〔2018〕162号）各区民政局、公安分局、人力社保局、卫生计生委、食品药品监管局、质量技术监督局、老龄办，市社会福利事务管理中心： 提高养老机构服务质量是习近平总书记亲自部署的关系人民群众生活质量的一件大事。为深入推进养老机构服务质量建设专项行动，根据民政部等部委《关于开展养老院服务质量建设专项行动的通知》（民发〔2017〕51号）、《关于做好全国养老院服务质量整治工作的意见》（民发〔2017〕157号）、《关于做好2018年养老院服务质量建设专项行动的通知》（民…	4542
447	广西壮族自治区工业和信息化委转发关于机关事业单位基本养老保险关系和职业年金转移接续有关问题的通知	广西省	地方规范性文件	广西壮族自治区工业和信息化委员会	2018.04.24	https://www.pkulaw.com/lar/c3255d13b8b0dc19e464e63b637959e1bdfb.html	广西壮族自治区工业和信息化委转发关于机关事业单位基本养老保险关系和职业年金转移接续有关问题的通知广西壮族自治区工业和信息化委转发关于机关事业单位基本养老保险关系和职业年金转移接续有关问题的通知桂工信人事[2018]282号各派出机构，各直属单位： 现将广西壮族自治区人力资源和社会保障厅财政厅《关于机关事业单位基本养老保险关系和职业年金接续有关问题的通知》（桂人社规〔2018〕6号）转发你们，请遵照执行。广西壮族自治区工业和信息化委员会2018年4月24日 附件下载：关于机关事业单位基本养老保险关系和职业年金转移接续有关问题的通知（桂人社规〔2018〕6号）.pdf.pdf	291
448	上海市民政局关于开展社区“养老顾问”试点工作的通知	上海市	地方工作文件	上海市民政局	2018.04.20	https://www.pkulaw.com/lar/1a93b31cd910d385a13e790148324d64bdfb.html	上海市民政局关于开展社区“养老顾问”试点工作的通知上海市民政局关于开展社区“养老顾问”试点工作的通知（沪民老工发〔2018〕7号）各区民政局： 为贯彻落实党的十九大精神，不断满足老年人日益增长的美好生活需要，落实市委、市政府关于打响“上海服务”品牌的要求，市民政局决定在全市开展社区“养老顾问”试点，解决养老服务供需对接的“最后一公里”问题，提升养老服务精准化水平。现将有关事项通知如下： 一、总体要求 社区“养老顾问”是由政府组织实施，利用各类养老服务设施、机构和人员等资源，为市民特别是老年人寻找养老服务提供便利、指导和支撑的一项便民服务工作。 开展“养老顾问”工作的基本目标是：促进养老服务供需信息对称，为市民提供养老政策咨询、办事指南、服务推介等。推动养老服务资源优化分配，为有需要的老年人形成养老服务建议清单，链接服务资源。推动社会治理重心下移，通过基层顾问点的设立，增强基层组织服务能力…	2874
449	上海市人力资源和社会保障局关于2018年调整本市征地养老人员生活费标准的通知	上海市	地方规范性文件	上海市人力资源和社会保障局	2018.04.20	https://www.pkulaw.com/lar/088076d4c377520e691650ffcb5406b0bdfb.html	上海市人力资源和社会保障局关于2018年调整本市征地养老人员生活费标准的通知上海市人力资源和社会保障局关于2018年调整本市征地养老人员生活费标准的通知（沪人社规〔2018〕19号）各区人民政府，市政府各委、办、局，各控股（集团）公司，市社会保险事业管理中心： 根据《上海市人民政府关于印发〈上海市被征收农民集体所有土地农业人员就业和社会保障办法〉的通知》（沪府发〔2017〕15号）的有关规定，为切实保障本市征地养老人员的基本生活，规范征地养老人员的管理，现就2018年调整本市征地养老人员生活费标准的有关规定通知如下： 区管理的征地养老人员生活费标准的调整按照职保中原镇保养老人员养老金增长的平均水平安排，具体办法由区政府制定。征地养老管理单位管理的征地养老人员生活费调整办法，参照所在地区政府制定的办法执行。 按本通知规定调整征地养老人员生活费标准所需费用按原渠道列支。 本通知自2018年5…	492
450	河南省发展和改革委员会、河南省民政厅、河南省卫生和计划生育委员会、国家开发银行河南省分行关于开发性金融支持健康养老产业转型发展的通知	河南省	地方工作文件	国家开发银行股份有限公司河南省分行	2018.04.17	https://www.pkulaw.com/lar/dde884d9f8836571f19548f99dddc38fbdfb.html	河南省发展和改革委员会、河南省民政厅、河南省卫生和计划生育委员会、国家开发银行河南省分行关于开发性金融支持健康养老产业转型发展的通知河南省发展和改革委员会、河南省民政厅、河南省卫生和计划生育委员会、国家开发银行河南省分行关于开发性金融支持健康养老产业转型发展的通知豫发改就业[2018]300号各省辖市、省直管县（市）发展改革委、民政局、卫生计生委： 为贯彻落实《河南省推进健康养老产业转型发展方案若干政策和产业布局规划》（豫政办〔2017〕108）号），充分发挥开发性金融资金引领作用，吸引民间资本投入，推动全省健康养老产业转型发展。现就有关事项通知如下： 一、总体考虑 全面贯彻落实习近平新时代中国特色社会主义思想和党的十九大精神，以满足老年人多层次、多样化的健康养老服务需求为出发点和落脚点，发挥开发性金融融资融智优势，加大健康养老产业转型发展关键领域和重点环节融资支持力度，着力推动信贷模式…	3048
451	福建省财政厅、福建省民政厅关于下达2018年养老服务为民办实事项目建设的通知	福建省	地方工作文件	福建省民政厅	2018.04.13	https://www.pkulaw.com/lar/841077b85fcf8def5cb224f3d4ccbb6cbdfb.html	福建省财政厅、福建省民政厅关于下达2018年养老服务为民办实事项目建设的通知福建省财政厅、福建省民政厅关于下达2018年养老服务为民办实事项目建设的通知（闽财社指〔2018〕29号）省级补助资金的通知各地市财政局、民政局，平潭综合实验区财政金融局、社会事业局： 为进一步完善城乡养老服务体系，加快发展养老服务业，根据《关于开展2018年为民办实事工作的通知》（闽委〔2018〕1号）精神，经研究，现下达2018年农村幸福院建设补助资金6800万元，平均每个补助17万元；居家养老服务照料中心建设补助资金5020万元，沿海平均每个补助60万元，山区平均每个补助80万元（详见附件）。请按照有关资金管理办法加强管理，将以上款项尽快落实至项目，款列2018年政府收支分类科目第2296002项“用于社会福利的彩票公益金支出”科目。 附件：2018年养老服务为民办实事项目资金分配表福建省财政厅福建省民政厅…	647
452	黑龙江省人力资源和社会保障厅、黑龙江省财政厅、黑龙江省地方税务局关于进一步加强企业职工基本养老保险基金收支管理有关问题的通知	黑龙江省	地方规范性文件	黑龙江省地方税务局	2018.04.13	https://www.pkulaw.com/lar/3998dd5618d84202708bb559b11f2582bdfb.html	黑龙江省人力资源和社会保障厅、黑龙江省财政厅、黑龙江省地方税务局关于进一步加强企业职工基本养老保险基金收支管理有关问题的通知黑龙江省人力资源和社会保障厅、黑龙江省财政厅、黑龙江省地方税务局关于进一步加强企业职工基本养老保险基金收支管理有关问题的通知（黑人社规〔2018〕5号）各市（地）、县（市）人力资源和社会保障局、财政局、地方税务局、社会保险事业管理局，省农垦总局人力资源和社会保障局、社会保险事业管理局，省森工总局劳动和社会保障局、社会保险事业管理局： 根据《人力资源社会保障部财政部关于进一步加强企业职工基本养老保险基金收支管理的通知》（人社部发〔2016〕132号）精神，结合我省实际，现就进一步加强我省企业职工基本养老保险基金收支管理有关问题通知如下： 一、加强基金征缴管理。各级人社、地税、社保经办机构要切实承担起基本养老保险基金征缴管理责任，完善基金征缴激励约束机制，依法依规按时足…	2492
453	贵州省人民政府办公厅关于全面放开养老服务市场提升养老服务质量的实施意见	贵州省	地方规范性文件	贵州省人民政府	2018.04.11	https://www.pkulaw.com/lar/7c49ee3aacb8ccbf853580b512e77690bdfb.html	贵州省人民政府办公厅关于全面放开养老服务市场提升养老服务质量的实施意见贵州省人民政府办公厅关于全面放开养老服务市场提升养老服务质量的实施意见（黔府办发〔2018〕17号）各市、自治州人民政府，贵安新区管委会，各县（市、区、特区）人民政府，省政府各部门、各直属机构： 为促进养老服务业更好更快发展，根据《国务院办公厅关于全面放开养老服务市场提升养老服务质量的若干意见》（国办发〔2016〕91号）精神，经省人民政府同意，提出如下实施意见。 一、总体要求 全面贯彻落实党的十九大精神，以习近平新时代中国特色社会主义思想为指导，大力实施大扶贫、大数据、大生态三大战略行动，坚持以新发展理念引领经济发展新常态，坚持中国特色卫生与健康发展道路，积极应对人口老龄化，深化养老服务领域简政放权、放管结合、优化服务改革，加快老龄事业和产业发展。突出抓好政府兜底保障型养老、社区居家养老、社会化中高端养老三大板块，着…	6974
454	广西壮族自治区人力资源和社会保障厅、广西壮族自治区财政厅关于机关事业单位基本养老保险关系和职业年金转移接续有关问题的通知	广西省	地方规范性文件	广西壮族自治区财政厅	2018.04.10	https://www.pkulaw.com/lar/62915edda638995e538f776b4ed6c517bdfb.html	广西壮族自治区人力资源和社会保障厅、广西壮族自治区财政厅关于机关事业单位基本养老保险关系和职业年金转移接续有关问题的通知广西壮族自治区人力资源和社会保障厅、广西壮族自治区财政厅关于机关事业单位基本养老保险关系和职业年金转移接续有关问题的通知（2018年4月10日桂人社规〔2018〕6号）各市、县（市、区）人力资源和社会保障局、财政局，区直、中直驻桂各有关单位： 为贯彻落实《人力资源社会保障部财政部关于机关事业单位基本养老保险关系和职业年金转移接续有关问题的通知》（人社部规〔2017〕1号）精神，结合广西实际，现就有关问题通知如下： 一、从企业流动到机关事业单位的工作人员养老保险关系转移接续 参保人员从企业流动到机关事业单位的，在转移基本养老保险关系的同时，转移基金。个人账户储存额1998年1月1日之前按个人缴费累计本息计算转移，1998年1月1日至2005年12月31日期间，按个人缴费基…	1674
455	福建省民政厅关于印发2018年养老项目建设行动计划的通知	福建省	地方工作文件	福建省民政厅	2018.04.09	https://www.pkulaw.com/lar/17d9d55026042c84f2c65ff00c9be57abdfb.html	福建省民政厅关于印发2018年养老项目建设行动计划的通知福建省民政厅关于印发2018年养老项目建设行动计划的通知闽民养老[2018]55号各设区市民政局，平潭综合实验区社会事业局，厅机关各相关处（室、局）： 推进养老项目建设是深入贯彻党的十九大精神和省委省政府《关于加快养老事业发展的实施意见》的要求，是加快养老事业补短板的重要抓手。全省各级民政部门必须具有强烈的项目意识，充分调动和吸引各方力量积极参与,切实抓好养老项目建设。做到超前谋划,保证养老项目的储备和生成;科学论证,保证养老项目的可行性和实用性;序时跟踪,保证养老项目的按时完成和如期投用;规范管理,保证养老项目的建设质量和投资效率,为养老事业的发展打下坚实的基础。 一、目标任务 2018年，全省筹划安排养老服务项目47个，计划总投资176.3亿元，当年度计划投资23.13亿元，其中：总投资额在亿元以上的项目33个，计划总投资164…	2308
456	吉林省人力资源和社会保障厅关于机关事业单位工作人员领取基本养老保险待遇有关问题的通知	吉林省	地方规范性文件	吉林省人力资源和社会保障厅	2018.04.08	https://www.pkulaw.com/lar/5afd17200bc2f28076a6726cb61eb4c5bdfb.html	吉林省人力资源和社会保障厅关于机关事业单位工作人员领取基本养老保险待遇有关问题的通知吉林省人力资源和社会保障厅关于机关事业单位工作人员领取基本养老保险待遇有关问题的通知（吉人社办字〔2018〕29号）各市（州）、长白山管委会、各县（市、区）人力资源和社会保障局，省直各部门： 为做好机关事业单位工作人员养老保险制度改革实施工作，建立与社会保险制度相适应的养老保险行政管理和业务经办机制，根据国家和省有关法律法规及政策规定，现就机关事业单位工作人员办理退休（退职）手续，领取基本养老保险待遇有关问题通知如下： 一、领取基本养老保险待遇的条件 参加机关事业单位养老保险的工作人员，符合下列条件之一，可以享受基本养老保险待遇。 （一）正常退休 达到国家规定的退休年龄，本人养老保险缴费年限（含视同缴费年限）累计满15年，按规定办理退休手续。 （二）提前退休（退职） 符合国家和省提前退休（退职）政策条件规…	3683
457	广西壮族自治区人力资源和社会保障厅、广西壮族自治区财政厅关于机关事业单位基本养老保险关系和职业年金转移接续有关问题的通知	广西省	地方规范性文件	广西壮族自治区财政厅	2018.04.04	https://www.pkulaw.com/lar/4e2830908ffe73186dba97ae09dbf2ffbdfb.html	广西壮族自治区人力资源和社会保障厅、广西壮族自治区财政厅关于机关事业单位基本养老保险关系和职业年金转移接续有关问题的通知广西壮族自治区人力资源和社会保障厅、广西壮族自治区财政厅关于机关事业单位基本养老保险关系和职业年金转移接续有关问题的通知（桂人社规〔2018〕6号）各市、县（市、区）人力资源和社会保障局、财政局，区直、中直驻桂各有关单位： 为贯彻落实《人力资源社会保障部财政部关于机关事业单位基本养老保险关系和职业年金转移接续有关问题的通知》（人社部规〔2017〕1号）精神，结合广西实际，现就有关问题通知如下： 一、从企业流动到机关事业单位的工作人员养老保险关系转移接续 参保人员从企业流动到机关事业单位的，在转移基本养老保险关系的同时，转移基金。个人账户储存额1998年1月1日之前按个人缴费累计本息计算转移，1998年1月1日至2005年12月31日期间，按个人缴费基数的11%记入个人账…	1745
458	贵州省民政厅关于印发《2018年养老服务体系建设推进年工作方案》的通知	贵州省	地方工作文件	贵州省民政厅	2018.04.02	https://www.pkulaw.com/lar/5bfb9c5c095ace5dbc216e473d66e27ebdfb.html	贵州省民政厅关于印发《2018年养老服务体系建设推进年工作方案》的通知贵州省民政厅关于印发《2018年养老服务体系建设推进年工作方案》的通知各市（州）民政局，贵安新区社会事务管理局，仁怀市、威宁县民政局： 《2018年养老服务体系建设推进年工作方案》已经厅领导同意，现印发给你们，请认真贯彻落实。 2018年4月2日2018年养老服务体系建设推进年工作方案 2018年是全面贯彻党的“十九大”精神的开局之年，是改革开放40周年，是决胜全面建成小康社会、实施“十三五”规划承上启下的关键一年。为贯彻落实党的“十九大”关于积极应对人口老龄化、加快老龄事业和产业发展的重要精神，省民政厅研究决定，2018年为养老服务体系建设推进年，通过开展推进年活动，加快健全养老服务体系，推动我省养老服务业在高质量发展上不断取得新进步，不断满足老年人多样化、多层次的养老服务需求。 一、指导思想 以习近平新时代中国特色…	4456
459	北京市人力资源和社会保障局关于发布2018年北京市城乡居民基本养老保险缴费标准的通知	北京市	地方规范性文件	北京市人力资源和社会保障局	2018.04.02	https://www.pkulaw.com/lar/9960bec0b10bdbfdf230b7cdbbf53171bdfb.html	北京市人力资源和社会保障局关于发布2018年北京市城乡居民基本养老保险缴费标准的通知北京市人力资源和社会保障局关于发布2018年北京市城乡居民基本养老保险缴费标准的通知（京人社居发〔2018〕67号）各区人力资源和社会保障局： 按照国务院统一城乡居民基本养老保险制度的决定精神及我市确定的城乡居民基本养老保险实行定额缴费的相关规定，结合全市城乡居民实际收入情况，考虑参保人经济承受能力，2018年我市城乡居民基本养老保险仍维持最低缴费标准为年缴费1000元，最高缴费标准为年缴费9000元。现予以发布。北京市人力资源和社会保障局2018年4月2日	274
460	福建省财政厅、福建省民政厅关于下达2018年度政府购买养老及救助服务资金的通知	福建省	地方工作文件	福建省民政厅	2018.03.30	https://www.pkulaw.com/lar/40b5e15dd2141e0edf7344e01a41c769bdfb.html	福建省财政厅、福建省民政厅关于下达2018年度政府购买养老及救助服务资金的通知福建省财政厅、福建省民政厅关于下达2018年度政府购买养老及救助服务资金的通知（闽财社指〔2018〕23号）各市、县（区）财政局、民政局，平潭综合实验区财政金融局，社会事业局： 根据《福建省人民政府关于推进政府购买服务的实施意见》（闽政〔2014〕33号）、《福建省民政厅关于“十三五”期间购买乡镇（街道）养老救助协理员岗位方案》（闽民人〔2016〕53号），经研究，现下达2018年度政府购买养老及救助服务资金3091.4万元（具体金额见附表），用于购买乡镇（街道）养老救助协理员岗位。其中500万元列入2018年政府收支分类科目“2089901其他社会保障和就业支出”科目，2591.4万元列入“2296002用于社会福利的彩票公益金支出”科目。请加强资金管理，确保专款专用。 附件：2018年度政府购买乡镇（街道）…	1757
461	上海市人力资源和社会保障局关于延长《关于本市灵活就业人员参加本市城镇职工基本养老、医疗保险若干问题的通知》等3个行政规范性文件有效期的通知	上海市	地方规范性文件	上海市人力资源和社会保障局	2018.03.28	https://www.pkulaw.com/lar/6dbe15e0d0b8e2406ed5c3ada9f4d800bdfb.html	上海市人力资源和社会保障局关于延长《关于本市灵活就业人员参加本市城镇职工基本养老、医疗保险若干问题的通知》等3个行政规范性文件有效期的通知上海市人力资源和社会保障局关于延长《关于本市灵活就业人员参加本市城镇职工基本养老、医疗保险若干问题的通知》等3个行政规范性文件有效期的通知（沪人社规〔2018〕13号）各相关委、办、局，各区人力资源和社会保障局： 根据《上海市行政规范性文件制定和备案规定》，我局对有效期将届满的相关规范性文件进行了梳理评估。经评估，《关于本市灵活就业人员参加本市城镇职工基本养老、医疗保险若干问题的通知》（沪人社养发〔2013〕22号）、《关于本市因病或非因工死亡职工遗属生活困难补助费有关问题的通知》（沪人社福发〔2013〕29号）、《关于印发＜上海市工伤就医和医疗费用结算管理办法＞的通知》（沪人社福发〔2013〕27号）需继续实施。其中，沪人社养发〔2013〕22号、沪…	480
462	上海市民政局关于做好2018年度养老机构综合责任保险续保工作的通知	上海市	地方工作文件	上海市民政局	2018.03.27	https://www.pkulaw.com/lar/6976dcc664f6f088123ea888c96a9b14bdfb.html	上海市民政局关于做好2018年度养老机构综合责任保险续保工作的通知上海市民政局关于做好2018年度养老机构综合责任保险续保工作的通知（沪民福发〔2018〕10号）各区民政局，市社会福利中心、市众仁慈善服务中心： 上海市民政局于2016年委托上海市政府采购中心进行了2016-2018年度养老机构综合责任保险的招标工作，确定了中标人（保险公司），按照上海市财政局“一次招标，沿用三年”的相关批复，2018年度全市养老机构综合责任保险继续沿用2016年度的中标方案，并按照“统一条款、统一费率、统一投保、统一管理”的原则，及时在全市养老机构完成衔接续保。现将有关事项通知如下： 一、保险合同签订 各相关单位接到本通知后，应及时沟通安排续签2018年度保险合同的日程地点，各区民政局、市社会福利中心、市众仁慈善服务中心应组织所辖养老机构，在保险经纪公司辅导下，尽快与中标保险公司完成2018年度保险合同签…	1530
463	湖北省人力资源和社会保障厅关于规范执行企业职工基本养老保险关系转移接续政策的通知	湖北省	地方规范性文件	湖北省人力资源和社会保障厅	2018.03.22	https://www.pkulaw.com/lar/8af1b5fb715c07fcc5702f6a2daae2dbbdfb.html	湖北省人力资源和社会保障厅关于规范执行企业职工基本养老保险关系转移接续政策的通知湖北省人力资源和社会保障厅关于规范执行企业职工基本养老保险关系转移接续政策的通知鄂人社函[2018]147号各市、州、县人力资源和社会保障局： 国务院办公厅转发的《城镇企业职工基本养老保险关系转移接续暂行办法》（国办发〔2009〕66号）及人社部系列配套文件实施以来，企业职工基本养老保险关系跨省、省内跨统筹地区转移接续工作总体平稳。由于省内户籍地具体为县（市、区），部分地方对转移接续政策特别是涉及在非户籍地建立临时账户人员的政策理解不一致，执行中出现一些问题。为维护政策的统一性、严肃性，现就规范执行企业职工基本养老保险关系转移接续政策通知如下。 一、2010年1月１日起，男年满50周岁、女年满40周岁的劳动者在非户籍地首次参加城镇企业职工基本养老保险的（经县级以上党委组织部门、人力资源社会保障行政部门批准调动…	1770
464	湖南省人力资源和社会保障厅、湖南省民政厅、湖南省财政厅关于妥善解决农村社会养老保险遗留问题的通知	湖南省	地方规范性文件	湖南省财政厅	2018.03.22	https://www.pkulaw.com/lar/46abf2c816b7e6c5779effe2dd069cfabdfb.html	湖南省人力资源和社会保障厅、湖南省民政厅、湖南省财政厅关于妥善解决农村社会养老保险遗留问题的通知湖南省人力资源和社会保障厅、湖南省民政厅、湖南省财政厅关于妥善解决农村社会养老保险遗留问题的通知（湘人社发〔2018〕19号）各市州、县市区人民政府，省直有关单位： 我省于1991年开展建立农村社会养老保险（以下简称老农保）制度试点工作，1997年在全省全面实施，2000年根据国家有关文件精神停止接受新业务并进入清理整顿阶段。2008年省人民政府办公厅下发《关于转发省劳动保障厅省审计厅省财政厅省民政厅关于湖南省农村社会养老保险基金审计整改实施方案的通知》（湘政办明电〔2008〕261号），要求切实做好老农保基金审计整改和保险费清退工作。但由于多种原因，目前全省大多数县市区清退仍不彻底。为切实解决我省老农保遗留问题，根据《人力资源社会保障部办公厅关于督办解决农村社会养老保险遗留问题的通知》（人社…	3427
465	福建省民政厅、福建省发展和改革委员会、福建省财政厅关于落实养老服务补短板正向激励机制的通知	福建省	地方工作文件	福建省财政厅	2018.03.19	https://www.pkulaw.com/lar/333f0d8b3ec9020b696afe0f06500964bdfb.html	福建省民政厅、福建省发展和改革委员会、福建省财政厅关于落实养老服务补短板正向激励机制的通知福建省民政厅、福建省发展和改革委员会、福建省财政厅关于落实养老服务补短板正向激励机制的通知闽民养老[2018]40号各设区市民政局、发改委、财政局，平潭综合实验区社会事业局、经济发展局、财政金融局： 为落实省政府办公厅《关于对促进经济社会发展和落实有关重点工作成效明显地区给予激励支持的意见》（闽政办〔2017〕118号）要求，客观、全面、准确地反映地方工作成效，充分体现鼓励真抓实干、主动作为的政策导向，现制定养老服务补短板正向激励机制如下： 一、考核指标 指标1（权重：15%）：每千名老年人拥有的养老床位数与全省“十三五”目标值（35张）的比值。重点考核养老服务体系基本床位供给情况。 指标2（权重：10%）：当年项目建设完工率。具体指当年居家社区养老服务照料中心和农村幸福院项目的建设完工率，重点考核…	1903
466	安徽省发展改革委关于世界银行贷款安徽省养老服务体系示范建设项目节能报告的审查意见	安徽省	地方工作文件	安徽省发展和改革委员会	2018.03.16	https://www.pkulaw.com/lar/7bf9d625f2ac348728bf1349f6258564bdfb.html	安徽省发展改革委关于世界银行贷款安徽省养老服务体系示范建设项目节能报告的审查意见安徽省发展改革委关于世界银行贷款安徽省养老服务体系示范建设项目节能报告的审查意见皖发改能评[2018]11号安徽省民政厅： 你厅《关于申请审查世界银行贷款安徽省养老服务体系建设示范项目节能评估报告的函》（皖民福函〔2018〕41号）及有关材料收悉。经审查，具体意见如下： 一、原则同意该项目节能报告。项目代码：2018-340000-84-01-003760。 二、项目总投资136448.86万元。项目建成使用后，年综合能源消费量3495.43吨标准煤（当量值）。 三、建设单位应改进和加强以下节能工作： （一）优化建筑设计方案。严格执行《安徽省公共建筑节能设计标准》。项目施工过程中应采用节能、绿色建筑材料，提高建筑围护结构的保温隔热性能。终端配变电站应按用电负荷合理分布，靠近负荷中心，减少线路损耗。地下照明灯具…	807
467	上海市人力资源和社会保障局关于实施《上海市人民政府关于本市企业基本养老金计发办法的通知》若干问题的补充处理意见	上海市	地方规范性文件	上海市人力资源和社会保障局	2018.03.16	https://www.pkulaw.com/lar/727d5954b30db8c55e04ae9505700361bdfb.html	上海市人力资源和社会保障局关于实施《上海市人民政府关于本市企业基本养老金计发办法的通知》若干问题的补充处理意见上海市人力资源和社会保障局关于实施《上海市人民政府关于本市企业基本养老金计发办法的通知》若干问题的补充处理意见（沪人社规〔2018〕9号）各委、办、局、控股（集团）公司，市社会保险事业管理中心，各区人力资源和社会保障局： 为贯彻实施《上海市人民政府关于本市企业基本养老金计发办法的通知》（沪府发〔2017〕70号，下称《通知》），经研究，现就若干问题提出如下补充处理意见： 一、2018年、2019年、2020年办理申领基本养老金手续的参保人员，按照《通知》第二条规定计发的基础养老金高于原办法计发标准的，分别发给高出部分的35%、55%、75%；2021年以后办理申领基本养老金手续的，全额发放。 二、2018年、2019年、2020年办理申领基本养老金手续的参保人员，按照《通知》第三…	777
468	广西壮族自治区社会保险事业局关于通过社会保障卡发放退休人员养老保险待遇的通告	广西省	地方工作文件	广西壮族自治区社会保险事业局	2018.03.13	https://www.pkulaw.com/lar/113c758363b969ccf562747d4dd4f46bbdfb.html	广西壮族自治区社会保险事业局关于通过社会保障卡发放退休人员养老保险待遇的通告广西壮族自治区社会保险事业局关于通过社会保障卡发放退休人员养老保险待遇的通告中区直各参保单位： 为贯彻落实上级有关文件精神，我局将通过社会保障卡的银行账户（金融功能）向中区直各参保单位（含中央驻桂企业和机关事业单位，自治区直属企业和机关事业单位）退休人员发放养老保险待遇。现将有关事项通告如下： 一、人员范围 （一）新增退休人员。从2018年4月起，中区直各参保单位为其职工或职工本人申报办理新增领取养老保险待遇，统一通过本人社会保障卡的银行账户办理退休申报审批手续。 （二）已退休人员。中区直各参保单位中已退休领取养老保险待遇的人员，同步开展通过社会保障卡发放养老保险待遇工作。 二、办理程序 中区直各参保单位可通过数字证书，登录“广西壮族自治区社会保险事业局网上申报系统”，查询本单位已制作社会保障卡参保人员的基本信息…	836
469	吉林省住房和城乡建设厅关于做好养老服务提升工作的通知	吉林省	地方工作文件	吉林省住房和城乡建设厅	2018.03.09	https://www.pkulaw.com/lar/1d11db6ca310b51aef1292d90c5a1092bdfb.html	吉林省住房和城乡建设厅关于做好养老服务提升工作的通知吉林省住房和城乡建设厅关于做好养老服务提升工作的通知（吉建房〔2018〕7号）各市（州）建委（住房城乡建设局）、规划局、房产局、公用局、执法局；长白山管委会住房城乡建设局，各县（市）住房城乡建设局、房产局、规划局、执法局： 为贯彻落实《吉林省人民政府办公厅关于全面放开养老服务市场提升养老服务质量的实施意见》（吉政办发﹝2017﹞87号）精神，促进养老服务业更好更快发展，结合住房城乡建设系统工作，就配合做好养老服务提升工作通知如下： 一、各级城乡规划主管部门要认真贯彻落实《关于全面放开养老服务市场提升养老服务质量的实施意见》，简化审批手续，对于符合已经批复的控制性详细规划的区域，减少相应审查环节。在规划报建阶段，各级城乡规划主管部门要加强与相关部门的并联审批，把养老服务设施项目设立专项进行规划审批，纳入流程再造。各地在制定城市总体规划和控…	855
470	重庆市人民政府办公厅关于加快发展商业养老保险的通知	重庆市	地方工作文件	重庆市人民政府	2018.03.08	https://www.pkulaw.com/lar/0c8b5b72ec00bdc910e4e23040643546bdfb.html	重庆市人民政府办公厅关于加快发展商业养老保险的通知重庆市人民政府办公厅关于加快发展商业养老保险的通知（渝府办发〔2018〕27号）各区县（自治县）人民政府，市政府有关部门，有关单位： 《国务院办公厅关于加快发展商业养老保险的若干意见》（国办发〔2017〕59号）已在中国政府网公开发布，全市各级各部门要全面贯彻落实。同时，经市政府同意，结合我市实际，就加快发展商业养老保险工作提出如下要求，请一并抓好落实。 一、丰富商业养老保险产品供给。支持商业保险机构针对我市人口状况、职业特点等开发多样化、多层次、多功能的商业养老保险产品。大力发展商业养老年金保险。推动商业保险机构发展保障性强、安全性高、满足长期或终身领取的商业养老年金保险产品，支持商业保险机构发展与企业（职业）年金领取相衔接的商业保险业务。鼓励发展具备长期养老功能、符合生命周期管理特点的个人养老保障管理业务。积极争取个人税收递延型商业养…	3563
471	陕西省人民政府办公厅关于进一步扩大旅游文化体育健康养老教育培训等领域消费的实施意见	陕西省	地方工作文件	陕西省人民政府	2018.03.02	https://www.pkulaw.com/lar/ab016c672751c2993901b03773cf93bbbdfb.html	陕西省人民政府办公厅关于进一步扩大旅游文化体育健康养老教育培训等领域消费的实施意见陕西省人民政府办公厅关于进一步扩大旅游文化体育健康养老教育培训等领域消费的实施意见（陕政办发〔2018〕13号）各设区市人民政府，省人民政府各工作部门、各直属机构： 为进一步促进服务业发展和经济转型升级，有效保持消费稳定增长，更好地顺应群众期盼，根据《国务院办公厅关于进一步扩大旅游文化体育健康养老教育培训等领域消费的意见》（国办发〔2016〕85号）精神，经省政府同意，制定本实施意见。 一、总体要求 以习近平新时代中国特色社会主义思想为指导，全面贯彻落实党的十九大精神，紧紧围绕人民群众对美好生活的向往，坚持以供给侧结构性改革为主线，深入推进“放管服”改革，不断优化发展环境，激发大众创业、万众创新活力，推动一二三产业融合发展，以改革创新增加消费领域特别是服务消费领域有效供给，积极扩大新兴消费、稳定传统消费、挖…	5653
472	安徽省人民政府办公厅关于印发安徽省构建多层次养老服务体系(2018—2020年)行动计划的通知	安徽省	地方工作文件	安徽省人民政府	2018.03.01	https://www.pkulaw.com/lar/b4053f3512178f818c54370e26499bb5bdfb.html	安徽省人民政府办公厅关于印发安徽省构建多层次养老服务体系(2018—2020年)行动计划的通知安徽省人民政府办公厅关于印发安徽省构建多层次养老服务体系（2018-2020年）行动计划的通知（皖政办〔2018〕6号）各市、县人民政府，省政府各部门、各直属机构： 《安徽省构建多层次养老服务体系（2018-2020年）行动计划》已经省政府同意，现印发给你们，请认真贯彻实施。安徽省人民政府办公厅2018年3月1日 安徽省构建多层次养老服务体系（2018-2020年）行动计划 为加快构建多层次养老服务体系，根据《安徽省人民政府关于加快发展养老服务业的实施意见》（皖政〔2014〕60号）、《安徽省人民政府办公厅关于印发“十三五”安徽省老龄事业发展和养老体系建设规划的通知》（皖政办〔2017〕61号）等精神，制定本行动计划。 一、总体要求 以习近平新时代中国特色社会主义思想为指导，深入贯彻党的十九大精…	8773
473	福建省民政厅关于筹备做好全省养老项目推介会活动有关工作的通知	福建省	地方工作文件	福建省民政厅	2018.02.27	https://www.pkulaw.com/lar/230c86f2b0ddf6fde15ecd09c753807ebdfb.html	福建省民政厅关于筹备做好全省养老项目推介会活动有关工作的通知福建省民政厅关于筹备做好全省养老项目推介会活动有关工作的通知闽民养老明电[2018]10号各设区市民政局、平潭综合实验区社会事业局： 为深入贯彻落实省委十届三次全会关于补齐养老事业短板的重要决策部署和《中共福建省委福建省人民政府印发关于加快养老事业发展的实施意见的通知》精神，我省拟于2018年5月份中旬在福州举办全省养老项目推介会，为确保活动有序推进，现就推介会筹备工作有关事项通知如下： 一、时间地点 1.活动时间：2018年5月18日（暂定） 2.活动地点：福州市（具体地点另行通知） 二、工作要求 （一）加强领导，精心筹备 本次推介会系我省首次以专题会议的形式推介全省养老项目，是推进我省养老事业与养老产业深度融合的重要举措，对提升养老事业发展水平、优化养老产业结构具有重要意义。各地民政部门要高度重视，把做好相关筹备工作摆上重要…	2049
474	福建省民政厅关于开展全省养老服务设施星级评定工作的通知	福建省	地方工作文件	福建省民政厅	2018.02.26	https://www.pkulaw.com/lar/d19909c34e3eb27fc751044c5cb19f42bdfb.html	福建省民政厅关于开展全省养老服务设施星级评定工作的通知福建省民政厅关于开展全省养老服务设施星级评定工作的通知闽民养老[2018]30号各设区市民政局、平潭综合实验区社会事业局： 为促进养老服务设施标准化建设、提升养老服务质量，经研究，决定开展全省养老服务设施星级评定工作。现将有关事项通知如下： 一、评定对象 星级评定对象包括全省范围内符合条件的养老机构（不含乡镇敬老院）、居家养老服务照料中心（含社区日间照料中心）及农村幸福院。 二、评定标准 （一）养老机构星级评定标准依据《福建省民政厅关于印发〈福建省养老服务机构等级评定办法（试行）〉的通知》（闽民福〔2014〕455号），从高到低依次为五星级、四星级、三星级、二星级。 （二）居家养老服务照料中心星级评定标准依据《福建省民政厅关于印发〈福建省社区居家养老服务照料中心星级评定暂行办法〉的通知》（闽民福〔2017〕66号），从高到低依次为五星…	1985
475	北京市民政局、北京市财政局关于做好2018年养老服务改革试点工作的通知	北京市	地方工作文件	北京市财政局	2018.02.26	https://www.pkulaw.com/lar/1738b24449fc1fb145d6a672b1149d39bdfb.html	北京市民政局、北京市财政局关于做好2018年养老服务改革试点工作的通知北京市民政局、北京市财政局关于做好2018年养老服务改革试点工作的通知（京民福发〔2018〕65号）各区民政局、财政局： 近年来，为贯彻《中华人民共和国老年人权益保障法》和《北京市居家养老服务条例》，落实党中央、国务院和市委、市政府关于加快发展养老服务业的决策部署，加快构建养老、孝老、敬老政策体系和社会环境，积极应对人口老龄化，我市着力满足老年人个性化、多元化、大众化的居家养老服务需求，加快构建并巩固完善“三边四级”养老服务体系、加快发展养老服务业，有效提升了全市养老服务整体水平和工作质量。 2018年，按照市委、市政府的工作部署，落实民政部、财政部有关要求，在市人大、市政协的建议和指导下，我市将进一步强化养老服务的“精准帮扶”和长远规划，把发展重点和工作重心进一步聚焦居家社区养老、农村养老、设施供给，统筹加强“医养结…	8274
476	福建省民政厅关于印发养老事业补短板2018年行动计划的通知	福建省	地方工作文件	福建省民政厅	2018.02.24	https://www.pkulaw.com/lar/3b2a0040bb3eb2c51099c6306661fe25bdfb.html	福建省民政厅关于印发养老事业补短板2018年行动计划的通知福建省民政厅关于印发养老事业补短板2018年行动计划的通知闽民养老[2018]29号各设区市民政局、平潭综合实验区社会事业局，厅机关各相关处（室、局）： 2018年是补齐养老事业发展短板的关键一年，现将《养老事业补短板2018年行动计划》印发你们，请按照责任分工，认真抓好落实。 福建省民政厅2018年2月24日 养老事业补短板2018年行动计划 为积极应对人口老龄化，加快补齐我省养老事业短板，根据《中共福建省委福建省人民政府印发〈关于加快养老事业发展的实施意见〉的通知》和养老服务“二十条”措施要求，制定本计划。 一、总体要求 深入贯彻党的十九大和习近平总书记关于积极应对人口老龄化的决策部署和重要指示精神，全面落实省委十届三次全会上关于加快补齐养老服务短板的工作要求，围绕养老事业“八大工程”，坚持问题导向，精准施策，加快推进养老事业…	5599
477	河南省人力资源和社会保障厅、河南省财政厅关于建立健全多缴多得激励机制完善城乡居民基本养老保险制度的意见	河南省	地方规范性文件	河南省财政厅	2018.02.23	https://www.pkulaw.com/lar/08a813a81b1705b26ba47ade833f5a5abdfb.html	河南省人力资源和社会保障厅、河南省财政厅关于建立健全多缴多得激励机制完善城乡居民基本养老保险制度的意见河南省人力资源和社会保障厅、河南省财政厅关于建立健全多缴多得激励机制完善城乡居民基本养老保险制度的意见（豫人社[2018]8号）各省辖市人力资源社会保障局、财政局，省直管县（市）人力资源社会保障局、财政局： 为贯彻落实党的十九大报告提出的兜底线、织密网、建机制，全面建成覆盖全民、城乡统筹、权责清晰、保障适度、可持续的多层次社会保障体系的要求，进一步完善我省城乡居民基本养老保险制度，鼓励引导广大城乡居民早参保、多缴费、长缴费，提高我省城乡居民养老保障水平，增加居民收入，切实增强城乡居民获得感、幸福感、安全感，根据《国务院关于建立统一的城乡居民基本养老保险制度的意见》（国发〔2014〕8号）和《河南省人民政府关于建立城乡居民基本养老保险制度的实施意见》（豫政〔2014〕84号）精神，经省政府…	2497
478	上海市社会养老服务体系建设领导小组办公室关于印发《2018年度养老服务绩效考核指标明细表》的通知	上海市	地方工作文件	上海市社会养老服务体系建设领导小组办公室	2018.02.23	https://www.pkulaw.com/lar/634a38c8fd3bbd2247f4677cfb1501d9bdfb.html	上海市社会养老服务体系建设领导小组办公室关于印发《2018年度养老服务绩效考核指标明细表》的通知上海市社会养老服务体系建设领导小组办公室关于印发《2018年度养老服务绩效考核指标明细表》的通知（沪社养老领办〔2018〕1号）市社会养老服务体系建设领导小组各成员单位，各区社会养老服务体系建设领导小组办公室： 为推进本市社会养老服务体系建设，根据《上海市社会养老服务体系建设领导小组办公室关于印发<上海市养老基本公共服务绩效考核工作方案（试行）>的通知<!--上海市养老基本公共服务绩效考核工作方案（试行）-->》（沪社养老领办〔2017〕1号），现将《2018年度养老服务绩效考核指标明细表》（见附件）印发给你们，请结合工作实际，认真抓好落实。 附件：《2018年度养老服务绩效考核指标明细表》上海市社会养老服务体系建设领导小组办公室2018年2月23日 附件 2018年度养老服务绩效考核指标明细…	823
479	北京市卫生和计划生育委员会关于做好养老机构内部设置医疗机构取消行政审批实行备案管理工作的通知	北京市	地方规范性文件	北京市卫生和计划生育委员会	2018.02.22	https://www.pkulaw.com/lar/4cdcf8720d90265ffbb89c399c9df13abdfb.html	北京市卫生和计划生育委员会关于做好养老机构内部设置医疗机构取消行政审批实行备案管理工作的通知北京市卫生和计划生育委员会关于做好养老机构内部设置医疗机构取消行政审批实行备案管理工作的通知（京卫医〔2018〕35号）各区卫生计生委： 为加快推进医疗领域“放管服”改革，进一步促进医养结合发展，根据《国家卫生计生委办公厅关于养老机构内部设置医疗机构取消行政审批实行备案管理的通知》（国卫办医发〔2017〕38号，以下简称《通知》），现就本市做好养老机构内部设置医疗机构取消行政审批实行备案管理的有关工作通知如下： 一、实施范围 本市辖区内的养老机构内部设置诊所、卫生室（所）、医务室、护理站（以下简称“养老机构内设医疗机构”），为其内部服务对象提供有关诊疗服务的，取消医疗机构行政审批，实行备案管理。养老机构内设医疗机构应当向所在地的区卫生计生行政部门进行备案。 二、办事流程 为优化政务服务、提高管理效…	1675
480	甘肃省人民政府关于印发甘肃省被征地农民参加基本养老保险实施办法的通知	甘肃省	地方规范性文件	甘肃省人民政府	2018.02.14	https://www.pkulaw.com/lar/e8d16ffd0e7e8e65f8f558a95a242343bdfb.html	甘肃省人民政府关于印发甘肃省被征地农民参加基本养老保险实施办法的通知甘肃省人民政府关于印发甘肃省被征地农民参加基本养老保险实施办法的通知（甘政发〔2018〕18号）各市、自治州人民政府，兰州新区管委会，省政府各部门，中央在甘各单位： 现将《甘肃省被征地农民参加基本养老保险实施办法》印发你们，请遵照执行。甘肃省人民政府2018年2月14日 甘肃省被征地农民参加基本养老保险实施办法 第一条 为确保被征地农民（含牧民，下同）当前生活有改善，长远生计有保障，切实维护被征地农民社会保障权益，根据《中华人民共和国社会保险法》、《中华人民共和国物权法》、《人力资源社会保障部财政部关于进一步加强企业职工基本养老保险基金收支管理的通知》（人社部发〔2016〕132号）等法律法规和政策规定，结合我省实际，制定本办法。 第二条 本省行政区域内被政府统一征收农民承包土地（含草原、草场，下同）的被征地农民，适用本…	2679
481	河北省卫生计生委办公室关于做好养老机构内设医疗机构取消行政审批实行备案管理工作的通知	河北省	地方规范性文件	河北省卫生和计划生育委员会(原河北省卫生厅)	2018.02.14	https://www.pkulaw.com/lar/94d4fb0275ea2ca549a1a543a3595615bdfb.html	河北省卫生计生委办公室关于做好养老机构内设医疗机构取消行政审批实行备案管理工作的通知河北省卫生计生委办公室关于做好养老机构内设医疗机构取消行政审批实行备案管理工作的通知（冀卫办医〔2018〕8号）各市（含定州、辛集市）卫生计生委（局）、中医药管理局，华北石油管理局、中国石油天然气管道局卫生处，省直各医疗机构： 为贯彻落实《关于推进医疗卫生与养老服务相结合指导意见的通知》（国办发〔2015〕84号）要求，加快推进医疗领域“放管服”改革，进一步促进医养结合发展，满足人民群众健康需求，国家卫生计生委办公厅制发了《关于养老机构内部设置医疗机构取消行政审批实行备案管理的通知》，取消养老机构内部设置诊所、卫生所（室）、医务室、护理站的行政审批，实行备案管理。现结合我省实际，提出以下要求，请一并遵照执行。 一、养老机构内部设置的诊所、卫生所（室）、医务室、护理站应当符合相应的医疗机构基本标准（见附件1…	1480
482	青海省人力资源和社会保障厅关于进一步加强企业职工养老保险费征缴核定管理的通知	青海省	地方规范性文件	青海省人力资源和社会保障厅	2018.02.14	https://www.pkulaw.com/lar/9288b2ad19d2c73e8cc1ef8ed00420bebdfb.html	青海省人力资源和社会保障厅关于进一步加强企业职工养老保险费征缴核定管理的通知青海省人力资源和社会保障厅关于进一步加强企业职工养老保险费征缴核定管理的通知青人社厅发[2018]22号各市、自治州人力资源和社会保障局： 为进一步规范养老保险缴费政策，严格缴费核定行为，促进养老保险费应收尽收，保持基金可持续发展，根据《人力资源社会保障部财政部关于进一步加强企业职工基本养老保险基金收支管理的通知》（人社部发〔2016〕132号）精神，结合我省实际，现就加强企业职工养老保险费征缴核定管理工作有关问题通知如下，请遵照执行。 一、严格养老保险费申报核定制度 用人单位应当按月在规定期限内到当地社会保险经办机构办理缴费申报。用人单位未按照规定申报应缴纳的养老保险费数额的，社会保险经办机构暂按该单位上月缴费数额的110%确定应缴数额；没有上月缴费数额的，社会保险经办机构暂按该单位的经营状况、职工人数、当地上…	4090
483	福建省民政厅、福建省财政厅关于做好2017年度民办养老机构省级专项补助资金申报工作的通知	福建省	地方工作文件	福建省财政厅	2018.02.13	https://www.pkulaw.com/lar/d05c0f94e31afbe0635245426da29832bdfb.html	福建省民政厅、福建省财政厅关于做好2017年度民办养老机构省级专项补助资金申报工作的通知福建省民政厅、福建省财政厅关于做好2017年度民办养老机构省级专项补助资金申报工作的通知闽民养老[2018]27号各设区市民政局、财政局，平潭综合实验区社会事业局、财政金融局： 现就做好2017年度民办养老机构省级专项补助资金申报工作通知如下： 一、新增纳入专项资金补助的对象 1.列入养老服务PPP工程包项目。根据《福建省民政厅福建省财政厅印发〈关于鼓励社会资本投资养老服务PPP工程包的实施方案〉的通知》（闽民福〔2017〕39号），对2017年1月后列入养老服务PPP工程包项目，通过验收并投入使用的新增营利性养老机构，给予一次性开办补助和床位运营补贴，补助标准和省级专项补助资金的比例参照《福建省财政厅福建省民政厅关于印发〈非营利性民办养老机构省级专项补助资金使用管理办法〉的通知》（闽财社〔2014〕…	1377
484	河北省人民政府办公厅关于加快发展商业养老保险的实施意见	河北省	地方规范性文件	河北省人民政府	2018.02.13	https://www.pkulaw.com/lar/3632c93de78a469e353eb47bd98b1b5fbdfb.html	河北省人民政府办公厅关于加快发展商业养老保险的实施意见河北省人民政府办公厅关于加快发展商业养老保险的实施意见（冀政办字〔2018〕21号）各市（含定州、辛集市）人民政府，雄安新区管委会，省政府各部门： 为贯彻落实《国务院办公厅关于加快发展商业养老保险的若干意见》（国办发〔2017〕59号）精神，加快推进商业养老保险业务发展，经省政府同意，结合我省实际，提出以下实施意见。 一、发展目标 坚持“改革创新、提升保障水平，政策引导、强化市场机制，完善监管、规范市场秩序”的原则，充分发挥商业养老保险在健全养老保障体系、推动养老服务业发展、促进经济提质增效升级等方面的生力军作用。以应对人口老龄化和保障改善民生为导向，到2020年，基本建立运营安全稳健、产品形态多样、服务领域较广、专业能力较强、持续适度盈利、经营诚信规范的商业养老保险体系，能够较好满足人民群众多层次养老保障需求。充分发挥政府引导和推动…	3093
485	浙江省民政厅关于做好2018年示范型居家养老服务中心建设和助餐服务扩面工作的通知	浙江省	地方工作文件	浙江省民政厅	2018.02.13	https://www.pkulaw.com/lar/6aef0b4c52cbc2e8fb6501e3bbcb4163bdfb.html	浙江省民政厅关于做好2018年示范型居家养老服务中心建设和助餐服务扩面工作的通知浙江省民政厅关于做好2018年示范型居家养老服务中心建设和助餐服务扩面工作的通知（浙民福〔2018〕25号）各市、县（市、区）民政局： 袁家军省长在省第十三届人民代表大会第一次会议上所作的《政府工作报告》，将“加强城乡社区养老服务机构建设，建成300个兼具日间照料与全托服务功能的示范型居家养老中心，助餐、配送餐服务覆盖50%以上的城乡社区”列入2018年省政府十方面民生实事之一。为确保省政府民生实事的落实，现将有关事项通知如下： 一、加强组织领导 目前，老年人居家养老的占98%以上，社区照料中心是提供居家养老服务的重要平台。我省虽已实现照料中心的城乡社区全覆盖，但还存在照料内容单一，照料护理、康复保健、精神慰藉等专业服务不足，助餐服务覆盖欠缺的问题。针对存在的问题，必须通过建设乡镇（街道）级的示范型居家养老服…	1679
486	海南省城镇从业人员基本养老保险条例实施细则(2018修正)	海南省	地方政府规章	海南省人民政府	2018.02.12	https://www.pkulaw.com/lar/96780b0d2839152ef2321119da01f811bdfb.html	海南省城镇从业人员基本养老保险条例实施细则(2018修正)海南省城镇从业人员基本养老保险条例实施细则（2008年6月11日海南省人民政府令第213号颁布根据2012年1月10日《海南省人民政府关于修改〈海南省城镇从业人员基本养老保险条例实施细则〉的决定》修正2014年1月22日六届海南省人民政府第16次常务会议修订根据2018年2月12日《海南省人民政府关于修改〈海南省城镇从业人员基本养老保险条例实施细则〉的决定》修正） 第一条 根据《海南省城镇从业人员基本养老保险条例》（以下简称《条例》），制定本细则。 第二条 凡在本省行政区域内城镇用人单位从业的人员，不分其户籍和人事档案关系的性质及所在地，应当按照《条例》的规定参加基本养老保险。但已在其他省份参加基本养老保险，并能提供相关参保证明的人员除外。 具有本省行政区域内户籍，未在用人单位参加基本养老保险的非全日制从业人员以及其他灵活就业人员…	8735
487	海南省人民政府关于修改《海南省城镇从业人员基本养老保险条例实施细则》的决定(2018)	海南省	地方政府规章	海南省人民政府	2018.02.12	https://www.pkulaw.com/lar/bc794b2076a1e6de8471dec3cd649554bdfb.html	海南省人民政府关于修改《海南省城镇从业人员基本养老保险条例实施细则》的决定(2018)海南省人民政府令（第276号） 《海南省人民政府关于修改〈海南省城镇从业人员基本养老保险条例实施细则〉的决定》已经2018年1月24日六届海南省人民政府第100次常务会议审议通过，现予以公布，自公布之日起施行。省长沈晓明2018年2月12日 海南省人民政府关于修改《海南省城镇从业人员基本养老保险条例实施细则》的决定 省人民政府决定对《海南省城镇从业人员基本养老保险条例实施细则》作如下修改： 一、将第二条修改为：“凡在本省行政区域内城镇用人单位从业的人员，不分其户籍和人事档案关系的性质及所在地，应当按照《条例》的规定参加基本养老保险。但已在其他省份参加基本养老保险，并能提供相关参保证明的人员除外。 “具有本省行政区域内户籍，未在用人单位参加基本养老保险的非全日制从业人员以及其他灵活就业人员，可以按照《条例…	5001
488	上海市人民政府办公厅贯彻《国务院办公厅关于加快发展商业养老保险的若干意见》的实施意见	上海市	地方规范性文件	上海市人民政府	2018.02.09	https://www.pkulaw.com/lar/a619a3b5c61df46e0f559604b66d589abdfb.html	上海市人民政府办公厅贯彻《国务院办公厅关于加快发展商业养老保险的若干意见》的实施意见上海市人民政府办公厅贯彻《国务院办公厅关于加快发展商业养老保险的若干意见》的实施意见（沪府办发〔2018〕7号）各区人民政府，市政府各委、办、局： 经市政府同意，现就贯彻《国务院办公厅关于加快发展商业养老保险的若干意见》（国办发〔2017〕59号，以下简称《若干意见》）提出如下实施意见： 一、明确总体要求 （一）指导思想 深入贯彻落实党的十九大精神，围绕上海建设社会主义现代化国际大都市和国际金融中心目标，把握商业养老保险在养老保障体系中的重要定位和发展要求，依托商业保险机构专业优势和市场机制作用，以满足人民群众养老保障需求、有效应对人口老龄化、促进社会和谐稳定为出发点，抓住中国（上海）自由贸易试验区（以下简称“自贸试验区”）金融开放创新先行先试契机，以加强部门协调、加大支持力度、优化配套政策、改善发展环境…	4155
489	山西省财政厅、山西省民政厅关于印发《养老机构建设专项补助资金管理办法》的通知	山西省	地方规范性文件	山西省民政厅	2018.01.31	https://www.pkulaw.com/lar/c72fcc8dd20d63dc1d1a508c5f4d59cbbdfb.html	山西省财政厅、山西省民政厅关于印发《养老机构建设专项补助资金管理办法》的通知山西省财政厅、山西省民政厅关于印发《养老机构建设专项补助资金管理办法》的通知（晋财社[2018]4号）各市财政局、民政局，体制管理型直管县（市）财政局、民政局： 为更好地鼓励和促进我省养老服务业的健康发展，根据山西省人民政府《关于支持社会力量发展养老服务业若干措施的通知》（晋政发[2015]39号）、《山西省民政厅山西省财政厅关于做好民办养老服务机构建设补助工作的通知》（晋民发[2015]69号）、《全省扶持养老服务业发展财政贴息暂行办法》（晋财社[2015]5号）文件精神，结合工作实际，制定《养老机构建设专项补助资金管理办法》，现印发给你们，请遵照执行。山西省财政厅山西省民政厅2018年1月31日 养老机构建设专项补助资金管理办法 第一条 为规范和加强养老机构建设专项补助资金管理，提高资金使用效益，结合《山西省…	1881
490	云南省人民政府办公厅关于加快发展商业养老保险的实施意见	云南省	地方规范性文件	云南省人民政府	2018.01.31	https://www.pkulaw.com/lar/f952ff0bbd1b9ce54723791a37c194a3bdfb.html	云南省人民政府办公厅关于加快发展商业养老保险的实施意见云南省人民政府办公厅关于加快发展商业养老保险的实施意见（云政办发〔2018〕9号）各州、市、县、区人民政府，省直各委、办、厅、局： 为贯彻落实《国务院办公厅关于加快发展商业养老保险的若干意见》（国办发〔2017〕59号）精神，促进我省商业养老保险健康发展，经省人民政府同意，现提出以下意见： 一、总体要求 （一）指导思想 以习近平新时代中国特色社会主义思想为指导，全面贯彻党的十九大精神，以提高发展质量和效益为中心，以推进供给侧结构性改革为主线，以应对人口老龄化、满足人民群众日益增长的养老保障需求、促进社会和谐稳定为出发点，以完善养老风险保障机制、提升养老资金投资效率、优化养老金融服务体系为方向，依托商业保险机构专业优势和市场机制作用，扩大商业养老保险产品供给，拓宽服务领域，提升保障能力，充分发挥商业养老保险在健全养老保障体系、推动养老服…	4243
491	贵州省人民政府办公厅关于加快发展商业养老保险的实施意见	贵州省	地方规范性文件	贵州省人民政府	2018.01.30	https://www.pkulaw.com/lar/db325b2960259a4c26b11b0a8f12cc89bdfb.html	贵州省人民政府办公厅关于加快发展商业养老保险的实施意见贵州省人民政府办公厅关于加快发展商业养老保险的实施意见（黔府办发〔2018〕5号）各市、自治州人民政府，贵安新区管委会，各县（市、区、特区）人民政府，省政府各部门、各直属机构： 为贯彻落实《国务院办公厅关于加快发展商业养老保险的若干意见》（国办发〔2017〕59号），健全多层次养老保障体系，促进养老服务业多样化发展，进一步保障和改善民生，经省人民政府同意，提出如下意见。 一、总体要求 （一）指导思想。深入贯彻落实党的十九大精神，以习近平新时代中国特色社会主义思想为指导，应对新时代人口老龄化、满足人民群众日益增长的养老保障需求，完善养老保险风险保障机制、提升养老资金运用效率、优化养老金融服务体系，依托商业保险机构专业优势和市场机制作用，不断扩大我省商业养老保险产品供给，拓宽服务领域，提升保障水平，充分发挥商业养老保险在健全养老保障体系、…	3954
492	上海市民政局、上海市财政局关于进一步调整本市养老服务补贴政策的通知	上海市	地方规范性文件	上海市财政局	2018.01.29	https://www.pkulaw.com/lar/64ef5d2401292e983d5d8644700c716fbdfb.html	上海市民政局、上海市财政局关于进一步调整本市养老服务补贴政策的通知上海市民政局、上海市财政局关于进一步调整本市养老服务补贴政策的通知（沪民规〔2018〕1号）各区民政局、财政局： 养老服务补贴政策是社会养老服务体系的重要组成部分，是保障困难老年人基本生活的重要举措。为做好养老服务补贴政策与本市长期护理保险试点的衔接，现就调整本市养老服务补贴政策有关事项通知如下： 一、调整目的 调整养老服务补贴政策主要是对长期护理保险试点未覆盖的困难人群和未涵盖的服务项目予以兜底保障，确保困难对象原有待遇不降低。 二、补贴对象及标准 具有本市户籍的老年人，其老年照护统一需求评估等级、经济困难程度符合下列条件之一的，可申请及享受相应的养老服务补贴。 （一）照护一级的困难对象 补贴标准为： 1.最低生活保障家庭的老年人，每人每月补贴750元； 2.低收入家庭的老年人，每人每月补贴600元； 3.年满80周岁且…	1453
493	广西壮族自治区人力资源和社会保障厅、广西壮族自治区财政厅关于进一步规范补缴企业职工基本养老保险费有关工作的通知	广西省	地方规范性文件	广西壮族自治区财政厅	2018.01.26	https://www.pkulaw.com/lar/cac4afdac1062773d28f781d3b82beaabdfb.html	广西壮族自治区人力资源和社会保障厅、广西壮族自治区财政厅关于进一步规范补缴企业职工基本养老保险费有关工作的通知广西壮族自治区人力资源和社会保障厅、广西壮族自治区财政厅关于进一步规范补缴企业职工基本养老保险费有关工作的通知（桂人社规〔2018〕2号）各市、县人力资源和社会保障局、财政局，自治区社会保险事业局： 为妥善处理我区实施职工基本养老保险制度以来各类用人单位及其职工未按时足额缴纳企业职工基本养老保险费问题，根据《中华人民共和国社会保险法》和《人力资源社会保障部财政部关于进一步加强企业职工基本养老保险基金收支管理的通知》（人社部发〔2016〕132号）等规定，现就进一步规范补缴企业职工基本养老保险费有关工作通知如下： 一、关于补缴对象及范围 广西壮族自治区行政区域范围内凡符合参加企业职工基本养老保险的各类用人单位及其职工，存在未按规定及时足额缴纳企业职工基本养老保险费的，应依法进行补缴…	2085
494	海南省人民政府办公厅关于进一步扩大旅游文化体育健康养老教育培训等领域消费的实施意见	海南省	地方规范性文件	海南省人民政府	2018.01.26	https://www.pkulaw.com/lar/72b07697fd65b44819151c21a48e85d3bdfb.html	海南省人民政府办公厅关于进一步扩大旅游文化体育健康养老教育培训等领域消费的实施意见海南省人民政府办公厅关于进一步扩大旅游文化体育健康养老教育培训等领域消费的实施意见（琼府办〔2018〕11号）各市、县、自治县人民政府，省政府直属各单位： 为贯彻落实《国务院办公厅关于进一步扩大旅游文化体育健康养老教育培训等领域消费的意见》（国办发〔2016〕85号），增加服务消费领域有效供给，进一步培育新型消费、创新消费模式、挖掘潜在消费，不断满足新形势下人民群众日益增长的多样化个性化消费需求，经省政府同意，提出如下实施意见。 一、着力推进旅游消费提质扩容 （一）加快全域旅游示范省创建。大力实施“旅游＋”，着力推进原有旅游景区（点）的改造升级，再打造一批4A级以上旅游精品景区，高标准规划建设航天、海洋、电影等主题公园。做好“旅游＋”文章，推动旅游业与会展业、金融业、热带特色高效农业、医疗健康产业、房地产业…	5928
495	吉林省物价局关于落实养老服务业价格优惠政策的通知	吉林省	地方规范性文件	吉林省物价局	2018.01.25	https://www.pkulaw.com/lar/219cb46cd77e4a96d250183245e7b2aabdfb.html	吉林省物价局关于落实养老服务业价格优惠政策的通知吉林省物价局关于落实养老服务业价格优惠政策的通知（吉省价格〔2018〕25号）各市（州）、长白山管委会、各县（市）物价局（发展改革委、局，价格监督检查局）： 为进一步贯彻落实《吉林省人民政府办公厅关于全面放开养老服务市场提升养老服务质量的实施意见》（吉政办发〔2017〕87号）精神，加快推进养老服务供给侧结构性改革，促进养老服务业更好更快发展，落实养老服务业的价格优惠政策，现将具体要求通知如下： 一、继续严格落实养老机构和社区居家养老服务设施用电、用水、用气、用热均享受居民生活类价格政策。 二、养老机构使用有线（数字）电视基本收视维护费按居民用户的70%收取（属于社会福利机构的养老机构，有线数字电视基本收视维护费按照每终端16元/月交纳）。 三、2018年6月底前我局将对各地政策落实情况开展督导，定期通报各地工作进展情况，请各地价格主管部门…	494
496	北京市民政局、北京市卫生和计划生育委员会关于印发《养老机构与医疗机构医疗服务协议(示范文本)》的通知	北京市	地方规范性文件	北京市卫生和计划生育委员会	2018.01.24	https://www.pkulaw.com/lar/04ebce57086de36f3f7ccc63823c606dbdfb.html	北京市民政局、北京市卫生和计划生育委员会关于印发《养老机构与医疗机构医疗服务协议(示范文本)》的通知北京市民政局、北京市卫生和计划生育委员会关于印发《养老机构与医疗机构医疗服务协议（示范文本）》的通知（京民福发〔2018〕30号）各区民政局、卫生计生委，市社会福利事务管理中心： 随着首都老龄化社会形势的不断发展，老年人多样性、多元化的健康养老服务需求日益增加。为进一步规范养老机构医疗服务行为，保障入住老年人基本健康服务权益，依据《中华人民共和国合同法》、《北京市人民政府办公厅转发市卫生计生委等部门＜关于推进医疗卫生与养老服务相结合的实施意见＞的通知》（京政办发〔2016〕54号）、市民政局等部门《关于开展养老机构服务质量建设专项行动全面提升养老行业服务质量水平的实施意见》（京民福发〔2017〕129号），市民政局、市卫生计生委在总结朝阳区“医养结合”试点项目经验的基础上，制定了《养老机构…	621
497	西藏自治区劳动和社会保障厅关于从2008年1月1日起调整企业退休人员基本养老金有关问题的通知	西藏自治区	地方规范性文件	西藏自治区劳动和社会保障厅	2018.01.23	https://www.pkulaw.com/lar/bfdb4149375d7cdafea1eb599a4e4c35bdfb.html	西藏自治区劳动和社会保障厅关于从2008年1月1日起调整企业退休人员基本养老金有关问题的通知西藏自治区劳动和社会保障厅关于从2008年1月1日起调整企业退休人员基本养老金有关问题的通知藏劳社厅[2008]8号2008年1月23日各地（市）劳动和社会保障局、财政局，自治区各有关厅、局政工人事处、中央驻藏单位、军区后勤部： 根据国家劳动和社会保障部、财政部《关于2008年调整企业退休人员基本养老金的通知》（劳社部发[2007]43号）和《关于西藏自治区2008年调整企业退休人员基本养老金有关问题的函》（劳社厅函[2008]24号）精神，结合我区实际，《西藏自治区2008年企业退休人员基本养老金调整方案》拟就并已报经自治区人民政府同意，现就有关问题通知如下： 一、范围和时间 （一）2008年调整基本养老金的范围为2007年12月31日前已办理退休手续的企业退休（退职）人员（简称企业退休人员，包…	2081
498	黑龙江省人力资源和社会保障厅关于2017年城乡居民基本养老保险和2018年城乡居民基本养老保险及老农保个人账户计息利率的通知	黑龙江省	地方工作文件	黑龙江省人力资源和社会保障厅	2018.01.18	https://www.pkulaw.com/lar/0d11d7d89c1bd3201023800aeae25519bdfb.html	黑龙江省人力资源和社会保障厅关于2017年城乡居民基本养老保险和2018年城乡居民基本养老保险及老农保个人账户计息利率的通知黑龙江省人力资源和社会保障厅关于2017年城乡居民基本养老保险和2018年城乡居民基本养老保险及老农保个人账户计息利率的通知（黑人社规〔2018〕2号）各市（地）人力资源和社会保障局，省农垦总局人力资源和社会保障局，省森工总局劳动和社会保障局： 根据国务院《关于建立统一的城乡居民基本养老保险制度的意见》（国发〔2014〕8号）和人力资源社会保障部《关于印发城乡居民基本养老保险经办规程的通知》（人社部发〔2014〕23号）规定，我省2017年城乡居民基本养老保险个人账户储存额记息年利率为1.75%，2018年城乡居民养老保险及老农保个人账户储存额记息年利率为1.50%。黑龙江省人力资源和社会保障厅2018年1月18日	374
499	青海省人民政府办公厅转发省金融办青海保监局关于青海省加快发展商业养老保险实施意见的通知	青海省	地方规范性文件	青海省人民政府	2018.01.13	https://www.pkulaw.com/lar/d9c073096eb2a3afa5245a1879b22939bdfb.html	青海省人民政府办公厅转发省金融办青海保监局关于青海省加快发展商业养老保险实施意见的通知青海省人民政府办公厅转发省金融办青海保监局关于青海省加快发展商业养老保险实施意见的通知（青政办〔2018〕4号）各市、自治州人民政府，省政府各委、办、厅、局： 省金融办、青海保监局关于《青海省加快发展商业养老保险实施意见》已经省政府同意，现转发给你们，请认真组织实施。青海省人民政府办公厅2018年1月13日青海省加快发展商业养老保险实施意见（省金融办青海保监局） 为深入贯彻落实《国务院办公厅关于加快发展商业养老保险的若干意见》（国办发〔2017〕59号）精神，加快我省商业养老保险健康发展，提出如下实施意见。 一、总体要求 （一）指导思想。认真贯彻党的十九大精神和习近平新时代中国特色社会主义思想，全面落实全国第五次金融工作会议和省第十三次党代会精神，以“四个转变”推动“四个扎扎实实”落地生根，坚持改革创新…	3811
500	安徽省人民政府办公厅关于全面放开养老服务市场提升养老服务质量的实施意见	安徽省	地方规范性文件	安徽省人民政府	2018.01.12	https://www.pkulaw.com/lar/af1b6e7d5e874203603c30043335c5d6bdfb.html	安徽省人民政府办公厅关于全面放开养老服务市场提升养老服务质量的实施意见安徽省人民政府办公厅关于全面放开养老服务市场提升养老服务质量的实施意见（皖政办〔2018〕1号）各市、县人民政府，省政府各部门、各直属机构： 为贯彻落实《国务院办公厅关于全面放开养老服务市场提升养老服务质量的若干意见》（国办发〔2016〕91号），推动我省养老服务业持续健康发展，经省政府同意，现提出如下实施意见。 一、总体要求 （一）指导思想。 以习近平新时代中国特色社会主义思想为指导，全面贯彻落实党的十九大精神，深入贯彻落实习近平总书记视察安徽重要讲话精神，坚持以人民为中心的发展思想，坚持中国特色卫生与健康发展道路，持续深化简政放权、放管结合、优化服务改革，积极应对人口老龄化，培育健康养老意识，加快推进养老服务业供给侧结构性改革，保障基本需求，繁荣养老市场，提升服务质量，加快构建养老、孝老、敬老政策体系和社会环境，健…	6710
501	江苏省住房城乡建设厅、省民政厅关于适宜养老住区建设工作有关情况的通报	江苏省	地方工作文件	江苏省民政厅	2018.01.12	https://www.pkulaw.com/lar/6c4130cc1d85777eefabb483d4bae18cbdfb.html	江苏省住房城乡建设厅、省民政厅关于适宜养老住区建设工作有关情况的通报江苏省住房城乡建设厅、省民政厅关于适宜养老住区建设工作有关情况的通报（苏建房管〔2017〕19号）各设区市建设局（委）、房管局、民政局、徐州市规划局： 推进适宜养老住区建设试点示范工作，既是落实习总书记有关创造更加舒适居住条件的要求，也是省政府部署的重点工作。根据《省政府关于全面放开养老服务市场提升养老服务质量的实施意见》（苏政发〔2017〕121号）和《省政府办公厅关于开展适宜养老住区建设试点示范工作的通知》（苏政办发〔2015〕120号）精神，对照《省住房城乡建设厅省民政厅关于组织申报适老住区省级试点示范项目的通知》（苏建房管〔2017〕173号）要求，我厅会同省民政厅，对各地申报的2016-2017年适老住区项目，组织有关专家，通过材料预审、现场调研核查等形式进行了全面考评，现将有关情况通报如下： 一、总体情况 2…	3110
502	四川省人民政府办公厅关于全面放开养老服务市场提升养老服务质量的实施意见	四川省	地方工作文件	四川省人民政府	2018.01.12	https://www.pkulaw.com/lar/afb1324b0a2b443da8657dff507e9a2abdfb.html	四川省人民政府办公厅关于全面放开养老服务市场提升养老服务质量的实施意见四川省人民政府办公厅关于全面放开养老服务市场提升养老服务质量的实施意见（川办发〔2018〕5号）各市（州）、县（市、区）人民政府，省政府各部门、各直属机构，有关单位： 为贯彻落实《国务院办公厅关于全面放开养老服务市场提升养老服务质量的若干意见》（国办发〔2016〕91号），促进全省养老服务业更好更快发展，经省政府同意，现结合我省实际提出以下实施意见。 一、总体要求 （一）指导思想。坚持以习近平新时代中国特色社会主义思想为指导，深入贯彻落实党的十九大精神和省第十一次党代会、省委十一届二次全会决策部署，以加快推进养老服务业供给侧结构性改革为主线，以整合资源补齐短板为重点，以鼓励创新提质增效为动力，以强化监管优化环境为支撑，着力保障基本需求，大力繁荣养老市场，全面提升养老服务质量，让全省广大老年群体享受优质养老服务，切实增强…	7064
503	青海省人民政府办公厅关于全面放开养老服务市场提升养老服务质量的实施意见	青海省	地方规范性文件	青海省人民政府	2018.01.11	https://www.pkulaw.com/lar/a176891786fd2f7f62c17fb63c5a8de5bdfb.html	青海省人民政府办公厅关于全面放开养老服务市场提升养老服务质量的实施意见青海省人民政府办公厅关于全面放开养老服务市场提升养老服务质量的实施意见（青政办〔2018〕5号）各市、自治州人民政府，省政府各委、办、厅、局： 为贯彻落实《国务院办公厅关于全面放开养老服务市场提升养老服务质量的若干意见》（国办发〔2016〕91号），促进我省养老服务业更好更快发展，最大限度地满足老年群体多层次、多样化的服务需求，经省政府同意，现提出如下实施意见。 一、总体思路和发展目标 （一）总体思路。 认真贯彻党的十九大精神，坚持以习近平新时代中国特色社会主义思想为指导，全面落实“四个扎扎实实”重大要求，着力推动“四个转变”，坚持“深化改革、放开市场，改善结构、突出重点，鼓励创新、提质增效，强化监管、优化环境”的原则，积极引导社会资本进入养老服务业，充分激发各类市场主体活力。加快推进养老服务业供给侧结构性改革，补齐养…	8042
504	陕西省卫生计生委办公室转发国家卫生计生委办公厅关于养老机构内部设置医疗机构取消行政审批实行备案管理的通知	陕西省	地方规范性文件	陕西省卫生和计划生育委员会(原陕西省卫生厅)	2018.01.10	https://www.pkulaw.com/lar/fe863b9c05b11dadc70dda974173e3bdbdfb.html	陕西省卫生计生委办公室转发国家卫生计生委办公厅关于养老机构内部设置医疗机构取消行政审批实行备案管理的通知陕西省卫生计生委办公室转发国家卫生计生委办公厅关于养老机构内部设置医疗机构取消行政审批实行备案管理的通知陕卫办医发[2018]4号各设区市、杨凌示范区卫生计生局（委），西咸新区教育卫体局，韩城市、神木市、府谷县卫生计生局： 现将《国家卫生计生委办公厅关于养老机构内部设置医疗机构取消行政审批实行备案管理的通知》（国卫办医发〔2017〕38号）（文件请在国家卫生计生委网站下载）转发你们，请遵照执行。陕西省卫生计生委办公室2018年1月10日	273
505	四川省经济和信息化委员会、四川省民政厅、四川省卫生和计划生育委员会关于组织申报《智慧健康养老产品及服务推广目录》的通知	四川省	地方工作文件	四川省卫生和计划生育委员会	2018.01.08	https://www.pkulaw.com/lar/102b666ed55c009805f7bd495f8242cabdfb.html	四川省经济和信息化委员会、四川省民政厅、四川省卫生和计划生育委员会关于组织申报《智慧健康养老产品及服务推广目录》的通知四川省经济和信息化委员会、四川省民政厅、四川省卫生和计划生育委员会关于组织申报《智慧健康养老产品及服务推广目录》的通知各市（州）经济和信息化委、民政局、卫生计生委： 根据《工业和信息化部办公厅民政部办公厅国家卫生计生委办公厅关于组织申报〈智慧健康养老产品及服务推广目录〉的通知》（工信厅联电子〔2017〕633号，以下简称《通知》）要求，做好我省《智慧健康养老产品及服务推广目录》（以下简称《目录》）申报工作，推动智慧健康养老产业发展，现将有关工作安排通知如下： 一、各市（州）经济和信息化委会同民政局、卫生计生委按照《通知》要求，组织开展本地区智慧健康养老产品及服务推广目录申报工作。 二、申报企业根据入围基本要求（附件1），填写《目录》申报书（见附件3，产品按型号申请），向所…	7468
506	江苏省政府办公厅关于归集企业职工基本养老保险基金委托投资运营资金的通知	江苏省	地方规范性文件	江苏省人民政府	2018.01.04	https://www.pkulaw.com/lar/ae36e10d18a8029b86bef728d4fc02f4bdfb.html	江苏省政府办公厅关于归集企业职工基本养老保险基金委托投资运营资金的通知江苏省政府办公厅关于归集企业职工基本养老保险基金委托投资运营资金的通知（苏政办发〔2018〕5号）各市、县（市、区）人民政府，省各委办厅局，省各直属单位： 开展基本养老保险基金投资运营，是党中央、国务院完善社会保障制度的重大决策。根据《国务院关于印发基本养老保险基金投资管理办法的通知》（国发〔2015〕48号）和《人力资源社会保障部财政部关于做好基本养老保险基金委托投资工作有关问题的通知》（人社部发〔2016〕83号）要求，省政府研究决定，我省企业职工基本养老保险基金委托投资运营额为1000亿元，采取保底收益方式委托投资，投资期限5年。投资资金由留足12个月备付期后结余100亿元以上的省本级、设区市本级以及结余50亿元以上的县（市）筹集。其他市、县可根据本地基金运行情况，在保证养老金及时足额发放的前提下，自愿确定是否委…	1075
507	广东省人民政府办公厅关于全面放开养老服务市场提升养老服务质量的实施意见	广东省	地方规范性文件	广东省人民政府	2018.01.02	https://www.pkulaw.com/lar/1783c8930c05662998c963836931fa4bbdfb.html	广东省人民政府办公厅关于全面放开养老服务市场提升养老服务质量的实施意见广东省人民政府办公厅关于全面放开养老服务市场提升养老服务质量的实施意见（粤府办〔2018〕3号）各地级以上市人民政府，各县（市、区）人民政府，省政府各部门、各直属机构： 为贯彻落实党的十九大精神和《国务院办公厅关于全面放开养老服务市场提升养老服务质量的若干意见》（国办发〔2016〕91号），进一步加快发展我省养老服务业，完善以居家为基础、社区为依托、机构为补充、医养结合的多层次养老服务体系，积极应对人口老龄化，构建养老、孝老、敬老政策体系和社会环境，结合我省实际，经省人民政府同意，现提出以下实施意见。 一、深化养老服务放管服改革 （一）放宽市场准入条件。鼓励境外投资者设立营利性、非营利性养老机构。香港、澳门的组织、个人独资或者采取合资、合作的形式，在本省举办养老机构的，应向所在地的县级人民政府登记主管部门或者不设区的地…	5546
508	北京市民政局关于对2018年第三批符合验收标准的社区养老服务驿站进行公告	北京市	地方工作文件	北京市民政局	2018	https://www.pkulaw.com/lar/924a2d25afd902b4bd29be6e68aed64ebdfb.html	北京市民政局关于对2018年第三批符合验收标准的社区养老服务驿站进行公告北京市民政局关于对2018年第三批符合验收标准的社区养老服务驿站进行公告（2018年） 根据《关于开展社区养老服务驿站建设的意见》（京老龄委发【2016】8号）、《关于开展2016年社区养老服务驿站试点建设项目评审工作的通知》（京民老龄发【2016】244号）、《北京市2018年社区养老服务驿站建设工作方案》（京民老龄发【2018】103号）、《社区养老服务驿站设施设计和服务标准（试行）》（京民福发【2016】392号）等文件规定，经各区民政、老龄部门评审和备案审查，市民政局抽查，海淀南路社区养老服务驿站等55家驿站符合备案标准，并纳入养老服务机构管理范围。 现向社会进行公告，请社会各界和老年朋友们监督，监督电话：010--65395961 附件： 第三批符合备案标准的社区养老服务驿站名单序号区驿站名称驿站地址座机手…	2724
509	北京市民政局关于对2018年第一批符合备案标准的社区养老服务驿站进行公告	北京市	地方工作文件	北京市民政局	2018	https://www.pkulaw.com/lar/5c8d5c0b7369d80c75ecb52c75ac1cf4bdfb.html	北京市民政局关于对2018年第一批符合备案标准的社区养老服务驿站进行公告北京市民政局关于对2018年第一批符合备案标准的社区养老服务驿站进行公告（2018年） 根据《关于开展社区养老服务驿站建设的意见》（京老龄委发【2016】8号）、《关于开展2016年社区养老服务驿站试点建设项目评审工作的通知》（京民老龄发【2016】244号）、《北京市2018年社区养老服务驿站建设工作方案》（京民老龄发【2018】103号）、《社区养老服务驿站设施设计和服务标准（试行）》（京民福发【2016】392号）等文件规定，经各区民政、老龄部门评审和备案审查，市民政局、老龄办抽查，东城小菊社区养老服务驿站等81家驿站符合备案标准。 现向社会进行公告，请社会各界和老年朋友们监督，监督电话：010--65395961 附件： 第一批符合备案标准的社区养老服务驿站名单区序 号驿站名称详细地址座机手机邮编备注东 城 …	4447
510	北京市民政局关于对2018年第二批符合验收标准的社区养老服务驿站进行公告	北京市	地方工作文件	北京市民政局	2018	https://www.pkulaw.com/lar/66551f598966c9950e159237ef9348ccbdfb.html	北京市民政局关于对2018年第二批符合验收标准的社区养老服务驿站进行公告北京市民政局关于对2018年第二批符合验收标准的社区养老服务驿站进行公告（2018年） 根据《关于开展社区养老服务驿站建设的意见》（京老龄委发【2016】8号）、《关于开展2016年社区养老服务驿站试点建设项目评审工作的通知》（京民老龄发【2016】244号）、《北京市2018年社区养老服务驿站建设工作方案》（京民老龄发【2018】103号）、《社区养老服务驿站设施设计和服务标准（试行）》（京民福发【2016】392号）等文件规定，经各区民政、老龄部门评审和备案审查，市民政局、老龄办抽查，东城安华楼社区养老服务驿站等155家驿站符合备案标准。 现向社会进行公告，请社会各界和老年朋友们监督，监督电话：010--65395961 附件： 2018年社区养老服务驿站第二次公告名单序号区驿站名称项目地址固定电话手机号码邮政编…	8008
511	湖南省人民政府办公厅关于全面放开养老服务市场提升养老服务质量的实施意见	湖南省	地方工作文件	湖南省人民政府	2017.12.29	https://www.pkulaw.com/lar/b7459fa3f8413f147325e3e8557605f0bdfb.html	湖南省人民政府办公厅关于全面放开养老服务市场提升养老服务质量的实施意见湖南省人民政府办公厅关于全面放开养老服务市场提升养老服务质量的实施意见（湘政办发〔2017〕84号）各市州、县市区人民政府，省政府各厅委、各直属机构： 为提升养老服务质量，扩大养老服务有效供给，促进我省养老服务业更好更快发展，根据国务院办公厅《关于全面放开养老服务市场提升养老服务质量的若干意见》（国办发〔2016〕91号）精神，经省人民政府同意，现提出如下实施意见。 一、总体要求 （一）指导思想。全面贯彻党的十九大精神，深入学习贯彻以习近平总书记系列重要讲话精神和治国理政新理念新思想新战略新时代中国特色社会主义思想为指导，深入贯彻落实省委第十一次党代会战略部署，坚持中国特色卫生和健康发展道路，坚持持续深化简政放权、放管结合、优化服务改革，坚持应对人口老龄化和促进经济社会发展相结合，加快推进养老服务业供给侧结构性改革，保…	11521
512	内蒙古自治区卫生计生委、内蒙古自治区老龄委办、内蒙古自治区发改委、内蒙古自治区财政厅、内蒙古自治区教育厅、内蒙古自治区科技厅、内蒙古自治区经信委、内蒙古自治区民政厅、内蒙古自治区人社会厅、内蒙古自治区工商局、内蒙古自治区食药监局关于推进蒙医药中医药健康养老服务发展的通知	内蒙古自治区	地方工作文件	内蒙古自治区食品药品监督管理局	2017.12.29	https://www.pkulaw.com/lar/946ebc6f4a44ed3186b52856c88e5b58bdfb.html	内蒙古自治区卫生计生委、内蒙古自治区老龄委办、内蒙古自治区发改委、内蒙古自治区财政厅、内蒙古自治区教育厅、内蒙古自治区科技厅、内蒙古自治区经信委、内蒙古自治区民政厅、内蒙古自治区人社会厅、内蒙古自治区工商局、内蒙古自治区食药监局关于推进蒙医药中医药健康养老服务发展的通知内蒙古自治区卫生计生委、内蒙古自治区老龄委办、内蒙古自治区发改委、内蒙古自治区财政厅、内蒙古自治区教育厅、内蒙古自治区科技厅、内蒙古自治区经信委、内蒙古自治区民政厅、内蒙古自治区人社会厅、内蒙古自治区工商局、内蒙古自治区食药监局关于推进蒙医药中医药健康养老服务发展的通知内卫计蒙中发[2018]217号各盟市卫生计生委、老龄工作委员会办公室、发改委、财政局、教育局、科技局、经济信息委、民政局、人力资源社会保障局、工商局（市场监管部门）、食品药品监督管理局： 为贯彻落实《中华人民共和国中医药法》、《内蒙古自治区人民政府关于印发…	4814
513	湖北省民政厅关于2017年全省城镇养老服务机构星级评定结果的通报	湖北省	地方工作文件	湖北省民政厅	2017.12.28	https://www.pkulaw.com/lar/97272cba4b56eeb96f21bdb863ae47cdbdfb.html	湖北省民政厅关于2017年全省城镇养老服务机构星级评定结果的通报湖北省民政厅关于2017年全省城镇养老服务机构星级评定结果的通报鄂民政函[2017]888号各市、州、县（市、区）民政局： 为加强全省养老服务机构标准化建设，推动养老服务机构不断提高规范化、标准化、专业化服务管理水平，促进养老服务行业健康快速持续发展，省民政厅组织开展了首批全省城镇养老机构星级评定工作。经养老机构自愿申报，市、县两级民政部门审核推荐上报，第三方评估机构湖北省养老机构协会综合评估，省民政厅审核确认和公示，最终评选出41家星级养老机构，其中五星级2家、四星级17家、三星级22家（见附件）。 希望各星级养老机构戒骄戒躁，珍惜荣誉，发扬成绩，进一步提升服务质量，为全省养老机构服务规范化、标准化、专业化建设争当典型示范，树立标杆，充分发挥星级养老机构的示范引领作用。 按照养老机构星级评定有关要求，星级评定有效期为三年，…	1343
514	吉林省人民政府办公厅关于全面放开养老服务市场提升养老服务质量的实施意见	吉林省	地方规范性文件	吉林省人民政府	2017.12.28	https://www.pkulaw.com/lar/acb31a7b1a054ba2048162601437c3d9bdfb.html	吉林省人民政府办公厅关于全面放开养老服务市场提升养老服务质量的实施意见吉林省人民政府办公厅关于全面放开养老服务市场提升养老服务质量的实施意见（吉政办发〔2017〕87号）各市（州）人民政府，长白山管委会，长春新区管委会，各县（市）人民政府，省政府各厅委办、各直属机构： 为贯彻落实《国务院办公厅关于全面放开养老服务市场提升养老服务质量的若干意见》（国办发〔2016〕91号）精神，加快推进养老服务供给侧结构性改革，促进养老服务业更好更快发展，结合我省实际，经省政府同意，现提出以下意见。 一、总体要求 （一）指导思想。深入贯彻党的十九大精神，坚持以习近平新时代中国特色社会主义思想为指导，持续深化简政放权、放管结合、优化服务改革，以不断满足老年人日益增长的养老服务需求为出发点和落脚点，积极应对人口老龄化，构建养老、孝老、敬老政策体系和社会环境，推进医养结合，加快老龄事业和产业发展，激发市场活力、…	10835
515	辽宁省物价局关于印发《辽宁省政府投资运营养老机构基本养老服务定价成本监审办法(试行)》的通知	辽宁省	地方规范性文件	辽宁省物价局	2017.12.27	https://www.pkulaw.com/lar/0bf05e03ff20a174349836cfb3c1ad01bdfb.html	辽宁省物价局关于印发《辽宁省政府投资运营养老机构基本养老服务定价成本监审办法(试行)》的通知辽宁省物价局关于印发《辽宁省政府投资运营养老机构基本养老服务定价成本监审办法（试行）》的通知（辽价发〔2017〕109号）各市物价局： 为建立健全成本监审法规体系，根据《中华人民共和国价格法》、《政府制定价格成本监审办法》等有关规定，在广泛征求各地及有关部门意见的基础上，结合我省实际，制定了《辽宁省政府投资运营养老机构基本养老服务定价成本监审办法（试行）》。现印发给你们，请遵照执行。如在执行中遇到问题，请及时反馈意见和建议，以便适时修订。 附件：辽宁省政府投资运营养老机构基本养老服务定价成本监审办法（试行）辽宁省物价局2017年12月27日 附件： 辽宁省政府投资运营养老机构基本养老服务定价成本监审办法（试行） 第一章 总则 第一条 为规范政府投资运营的养老机构基本养老服务定价成本监审行为，提高政…	3506
516	上海市人力资源和社会保障局、上海市财政局关于调整本市城乡居民养老保险有关标准的通知	上海市	地方规范性文件	上海市财政局	2017.12.27	https://www.pkulaw.com/lar/2800a7f1af4ed07e288f5d9b7bc356edbdfb.html	上海市人力资源和社会保障局、上海市财政局关于调整本市城乡居民养老保险有关标准的通知上海市人力资源和社会保障局、上海市财政局关于调整本市城乡居民养老保险有关标准的通知（沪人社规〔2017〕37号）市社会保险事业管理中心，各区人力资源和社会保障局、财政局： 根据《上海市人民政府关于印发〈上海市城乡居民基本养老保险办法〉的通知》（沪府发〔2014〕30号）的有关规定，现将调整本市城乡居民养老保险的有关标准通知如下： 一、个人缴费标准调整为每年500元、700元、900元、1100元、1300元、1700元、2300元、3300元、4300元、5300元10个档次。 二、个人缴费标准对应的缴费补贴标准调整为每年200元、250元、300元、350元、400元、450元、525元、575元、625元、675元。 三、办理按月领取养老金手续的人员，累计缴费超过15年的，每超过1年，其基础养老金增加额…	536
517	福建省经济和信息化委员会、福建省民政厅、福建省卫生和计划生育委员会关于组织申报《智慧健康养老产品及服务推广目录》的通知	福建省	地方工作文件	福建省卫生和计划生育委员会	2017.12.26	https://www.pkulaw.com/lar/85d029e695462b5a875d1a8edf2f2780bdfb.html	福建省经济和信息化委员会、福建省民政厅、福建省卫生和计划生育委员会关于组织申报《智慧健康养老产品及服务推广目录》的通知福建省经济和信息化委员会、福建省民政厅、福建省卫生和计划生育委员会关于组织申报《智慧健康养老产品及服务推广目录》的通知（闽经信信息〔2017〕372号）各设区市经信委、民政局、卫生计生委，平潭综合实验区经发局、社会事业局、卫生计生局： 为进一步贯彻落实《智慧健康养老产业发展行动计划（2017-2020年）》（工信部联电子〔2017〕25号），推进优秀智慧健康养老产品和服务推广应用，为相关部门、机构和企业采购选型提供参考依据，推动智慧健康养老产业发展，根据《工业和信息化部办公厅、民政部办公厅、国家卫生计生委办公厅关于组织申报 ＜智慧健康养老产品及服务推广目录＞的通知》（工信厅联电子函〔2017〕633号），工信部、民政部、国家卫生计生委将组织开展《智慧健康养老产品及服务推广…	681
518	山西省人民政府办公厅关于加快发展商业养老保险的实施意见	山西省	地方工作文件	山西省人民政府	2017.12.26	https://www.pkulaw.com/lar/9ab3d3b6fcf275c2702d6a4be9cc27b9bdfb.html	山西省人民政府办公厅关于加快发展商业养老保险的实施意见山西省人民政府办公厅关于加快发展商业养老保险的实施意见（晋政办发〔2017〕169号2017年12月26日）山西省人民政府办公厅关于加快发展商业养老保险的实施意见	108
519	四川省财政厅关于2017年城乡居民基本养老保险中央和省财政补助资金安排情况的公告	四川省	地方工作文件	四川省财政厅	2017.12.26	https://www.pkulaw.com/lar/3065b7073b0c2a222f3d80cdbb8ca87ebdfb.html	四川省财政厅关于2017年城乡居民基本养老保险中央和省财政补助资金安排情况的公告四川省财政厅关于2017年城乡居民基本养老保险中央和省财政补助资金安排情况的公告 按照相关规定和要求，现将四川省2017年城乡居民基本养老保险中央和省财政补助资金安排情况公告如下： 2017年省财政厅累计下拨城乡居民基本养老保险财政补助资金1103440.81万元（其中：中央财政1000200万元，省财103240.81万元）。该项资金专项用于发放符合待遇领取条件参保人员的基础养老金和对参保缴费人员给予的缴费补贴。按照相关资金管理办法，该项目资金采取“提前下达＋据实结算”的办法，按年与市、县财政结算中央和省财政补助资金。 2017年12月26日 四川省2017年城乡居民基本养老保险中央和省财政补助资金情况表 单位：万元项目单位财政补助资金情况备注小计中央财政补助省财政补助全省合计1103440.8110002…	2731
520	吉林省人民政府关于完善企业职工基本养老保险省级统筹制度的若干意见	吉林省	地方规范性文件	吉林省人民政府	2017.12.25	https://www.pkulaw.com/lar/8cf291025169c7f43c9499c3cbd44e10bdfb.html	吉林省人民政府关于完善企业职工基本养老保险省级统筹制度的若干意见吉林省人民政府关于完善企业职工基本养老保险省级统筹制度的若干意见（吉政发〔2017〕36号）各市（州）人民政府，长白山管委会，长春新区管委会，各县（市）人民政府，省政府各厅委办、各直属机构： 建立和实施企业职工基本养老保险省级统筹制度，是实现养老保险基金互济的重要手段。我省实施省级统筹以来，通过实施“全额征缴、两级调剂、三级管理、定额补助、自求平衡”的运行机制，确保了省级统筹的平稳运行。但随着经济社会发展进入新常态，受人口老龄化进程加快等因素影响，养老保险基金收支矛盾日益凸显。为了更好地发挥养老保险省级统筹制度功能，确保基金平稳运行，按照人力资源社会保障部、财政部《关于进一步加强企业职工基本养老保险基金收支管理的通知》（人社部发〔2016〕132号）、《关于进一步完善企业职工基本养老保险省级统筹制度的通知》（人社部发〔201…	4742
521	内蒙古自治区人民政府办公厅关于加快发展商业养老保险的实施意见	内蒙古自治区	地方规范性文件	内蒙古自治区人民政府	2017.12.25	https://www.pkulaw.com/lar/8ef433a59042ba9b46a99c0cb8a00557bdfb.html	内蒙古自治区人民政府办公厅关于加快发展商业养老保险的实施意见内蒙古自治区人民政府办公厅关于加快发展商业养老保险的实施意见（内政办发〔2017〕179号）各盟行政公署、市人民政府，自治区各委、办、厅、局，各大企业、事业单位： 为贯彻落实《国务院办公厅关于加快发展商业养老保险的若干意见》（国办发〔2017〕59号）精神，加快发展我区商业养老保险，健全多层次养老保障体系，推动养老服务业多层次多样化发展，积极应对人口老龄化趋势和就业形态新变化，进一步保障和改善民生，促进社会和谐稳定，经自治区人民政府同意，现提出以下意见。 一、总体要求 （一）指导思想。全面贯彻党的十九大精神，深入贯彻习近平新时代中国特色社会主义思想，认真落实党中央、国务院和自治区党委、政府决策部署，牢固树立新发展理念，以提高发展质量和效益为中心，以推进供给侧结构性改革为主线，以应对人口老龄化日益增长的养老保障需求、促进社会和谐稳…	3807
522	山西省人民政府办公厅关于全面放开养老服务市场提升养老服务质量的实施意见	山西省	地方规范性文件	山西省人民政府	2017.12.22	https://www.pkulaw.com/lar/d2392fe78cea4c6ad44eddddb52802afbdfb.html	山西省人民政府办公厅关于全面放开养老服务市场提升养老服务质量的实施意见山西省人民政府办公厅关于全面放开养老服务市场提升养老服务质量的实施意见（晋政办发〔2017〕168号2017年12月22日）山西省人民政府办公厅关于全面放开养老服务市场提升养老服务质量的实施意见	132
523	浙江省经济和信息化委员会关于组织开展智慧健康养老产品及服务推广目录申报工作的通知	浙江省	地方工作文件	原浙江省经济和信息化委员会	2017.12.21	https://www.pkulaw.com/lar/a9e8335fa489fc352901a5e3b2990763bdfb.html	浙江省经济和信息化委员会关于组织开展智慧健康养老产品及服务推广目录申报工作的通知浙江省经济和信息化委员会关于组织开展智慧健康养老产品及服务推广目录申报工作的通知各有关单位： 为贯彻落实《智慧健康养老产业发展行动计划（2017-2020年）》（工信部联电子〔2017〕25号），促进优秀智慧健康养老产品和服务推广使用，为相关部门、机构和企业采购选型提供参考依据，推动智慧健康养老产业发展，工业和信息化部办公厅、民政部办公厅和国家卫生计生委办公厅日前下发通知，决定组织开展《智慧健康养老产品及服务推广目录》（以下简称《目录》）申报工作（工信厅联电子函〔2017〕633号）。经商省民政厅、省卫生计委，现就我省开展《目录》申报工作通知如下： 请有关企业根据三部委通知（工信厅联电子函〔2017〕633号,可在工业和信息化部网站下载查阅，地址为：http://www.miit.gov.cn/n114628…	773
524	陕西省工业和信息化厅、陕西省民政厅、陕西省卫生和计划生育委员会关于组织申报《智慧健康养老产品及服务推广目录》的通知	陕西省	地方工作文件	陕西省卫生和计划生育委员会(原陕西省卫生厅)	2017.12.20	https://www.pkulaw.com/lar/3fc3c93e424913601f6012a39546e36dbdfb.html	陕西省工业和信息化厅、陕西省民政厅、陕西省卫生和计划生育委员会关于组织申报《智慧健康养老产品及服务推广目录》的通知陕西省工业和信息化厅、陕西省民政厅、陕西省卫生和计划生育委员会关于组织申报《智慧健康养老产品及服务推广目录》的通知各设区市、杨凌示范区、西咸新区、韩城市工业和信息化、民政、卫生计生主管部门： 为贯彻落实《智慧健康养老产业发展行动计划（2017-2020年）》（工信部联电子〔2017〕25号），促进优秀智慧健康养老产品和服务推广应用，为相关部门、机构和企业采购选型提供参考依据，工信部办公厅、民政部办公厅、卫计委办公厅联合下发了《关于组织申报<智慧健康养老产品及服务推广目录>的通知》（工信厅联电子函〔2017〕633号），开展《智慧健康养老产品及服务推广目录》的申报工作。 请按要求组织辖区内相关单位进行申报，对申报资料进行初审，出具推荐文件，连同申报材料（纸质版一式五份和电子版）…	587
525	北京市民政局、北京市财政局、北京市老龄工作委员会办公室关于建立居家养老巡视探访服务制度的指导意见	北京市	地方规范性文件	北京市老龄工作委员会	2017.12.15	https://www.pkulaw.com/lar/b84dec7441986a361db9d7d2fa62fb91bdfb.html	北京市民政局、北京市财政局、北京市老龄工作委员会办公室关于建立居家养老巡视探访服务制度的指导意见北京市民政局、北京市财政局、北京市老龄工作委员会办公室关于建立居家养老巡视探访服务制度的指导意见（京民老龄发〔2017〕498号）各区民政局、财政局、老龄办： 为贯彻落实《北京市居家养老服务条例》关于“为独居、高龄老年人提供关怀访视、生活陪伴、心理咨询、不良情绪干预等精神慰藉服务”的有关规定，按照市政府《关于印发＜北京市“十三五”时期老龄事业发展规划＞的通知》（京政发〔2016〕59号）、市政府办公厅《关于贯彻落实＜北京市居家养老服务条例的实施意见＞的通知》（京政办发〔2016〕48号）的文件精神，结合本市实际，现就建立居家养老巡视探访服务制度提出如下意见。 一、总体要求 （一）指导思想 深入学习宣传贯彻党的十九大精神，坚持以习近平新时代中国特色社会主义思想为指导，落实党中央、国务院关于加强老…	3546
526	北京市老龄工作委员会办公室关于第五批社区养老服务驿站的公告	北京市	地方工作文件	北京市老龄工作委员会	2017.12.15	https://www.pkulaw.com/lar/2e6c643eff7a501463851b489dd0ca6dbdfb.html	北京市老龄工作委员会办公室关于第五批社区养老服务驿站的公告北京市老龄工作委员会办公室关于第五批社区养老服务驿站的公告 根据《关于开展社区养老服务驿站建设的意见》（京老龄委发【2016】8号）、《关于开展2016年社区养老服务驿站试点建设项目评审工作的通知》（京民老龄发【2016】244号）、《北京市2017年社区养老服务驿站建设工作方案》（京民老龄发【2017】98号）、《社区养老服务驿站设施设计和服务标准（试行）》（京民福发【2016】392号）等文件规定，经各区民政、老龄部门初审和报备，市民政局、老龄办评审和备案审查，东城东四七条社区养老服务驿站等73家驿站符合备案标准。 现向社会进行公告，请社会各界和老年朋友们监督，监督电话：010--65395961 附件：第五批符合备案标准的社区养老服务驿站名单北京市老龄工作委员会办公室2017年12月15日 附件： 第五批符合备案标准的社区养…	4097
527	吉林省人民政府办公厅关于加快发展商业养老保险的实施意见	吉林省	地方规范性文件	吉林省人民政府	2017.12.14	https://www.pkulaw.com/lar/a2467399303927ed692510bf45777989bdfb.html	吉林省人民政府办公厅关于加快发展商业养老保险的实施意见吉林省人民政府办公厅关于加快发展商业养老保险的实施意见（吉政办发〔2017〕78号）各市（州）人民政府，长白山管委会，长春新区管委会，各县（市）人民政府，省政府各厅委办、各直属机构： 为贯彻落实《国务院办公厅关于加快发展商业养老保险的若干意见》（国办发〔2017〕59号），促进养老服务业多层次多样化发展，进一步保障和改善民生，建设我省多层次、可持续养老保障体系，经省政府同意，结合实际，就加快发展商业养老保险提出以下实施意见。 一、总体要求 （一）指导思想。 深入贯彻党的十九大精神，以习近平新时代中国特色社会主义思想为指引，以推进供给侧结构性改革为主线，以应对人口老龄化、满足人民群众日益增长的养老保障需求、促进社会和谐稳定为出发点，以完善养老风险保障机制、提升养老资金运用效率、优化养老金融服务体系为方向，依托商业保险机构专业优势和市场机…	4997
528	上海市民政局关于印发《养老机构护理型床位设置指引》(试行)的通知	上海市	地方规范性文件	上海市民政局	2017.12.14	https://www.pkulaw.com/lar/9ca3ff257989f46d417189f38de51658bdfb.html	上海市民政局关于印发《养老机构护理型床位设置指引》(试行)的通知上海市民政局关于印发《养老机构护理型床位设置指引》（试行）的通知（沪民福发〔2017〕44号）各区民政局，市社会福利中心、上海市众仁慈善服务中心： 根据《上海市养老机构条例》和《养老机构设施与服务要求》（DB31/T685-2013），为落实《上海市养老设施布局专项规划》和《国务院办公厅关于全面放开养老服务市场提升养老服务质量的若干意见》（国办发〔2016〕91号）等精神，推进养老机构护理型床位设置工作，市民政局制定了《养老机构护理型床位设置指引》（试行），现印发给你们，请参照执行，并做好养老机构和人员的培训指导。上海市民政局2017年12月14日 《养老机构护理型床位设置指引》（试行） 一、定义 养老机构护理型床位是指在养老机构内部面向失能、失智老人照护服务需求，体现基本生活照护功能和与生活密切相关的医疗护理服务功能的床位…	2507
529	广西壮族自治区人民政府关于印发广西企业职工基本养老保险自治区级统筹政府责任分担办法的通知	广西省	地方规范性文件	广西壮族自治区人民政府	2017.12.13	https://www.pkulaw.com/lar/c4bf0601aac29fcefaad2db7805c11afbdfb.html	广西壮族自治区人民政府关于印发广西企业职工基本养老保险自治区级统筹政府责任分担办法的通知广西壮族自治区人民政府关于印发广西企业职工基本养老保险自治区级统筹政府责任分担办法的通知（桂政发〔2017〕70号）各市、县人民政府，自治区人民政府各组成部门、各直属机构： 现将《广西企业职工基本养老保险自治区级统筹政府责任分担办法》印发给你们，请认真组织实施。广西壮族自治区人民政府2017年12月13日 广西企业职工基本养老保险自治区级统筹政府责任分担办法 第一章 总 则 第一条 责任分担政策依据。为进一步明确我区各级政府企业职工基本养老保险基金分担责任，确保各地企业离退休人员养老金按时足额发放，根据《中华人民共和国社会保险法》、《人力资源和社会保障部财政部关于进一步加强企业职工基本养老保险基金收支管理的通知》（人社部发〔2016〕132号）、《人力资源和社会保障部财政部关于进一步完善企业职工基本养…	4516
530	广西壮族自治区人民政府办公厅关于印发政府履行企业职工基本养老保险主体责任暂行规定的通知	广西省	地方规范性文件	广西壮族自治区人民政府	2017.12.13	https://www.pkulaw.com/lar/f4d7f149ccafb3a369114ddd630747b1bdfb.html	广西壮族自治区人民政府办公厅关于印发政府履行企业职工基本养老保险主体责任暂行规定的通知广西壮族自治区人民政府办公厅关于印发政府履行企业职工基本养老保险主体责任暂行规定的通知（桂政办发〔2017〕185号）各市、县人民政府，自治区人民政府各组成部门、各直属机构： 《政府履行企业职工基本养老保险主体责任暂行规定》已经自治区人民政府同意，现印发给你们，请认真贯彻执行。 2017年12月13日 政府履行企业职工基本养老保险主体责任暂行规定 第一条 为加强和规范企业职工基本养老保险工作，确保企业离退休人员基本养老金按时足额发放，根据《中华人民共和国社会保险法》等相关法律法规和政策，制定本规定。 第二条 本规定适用于本自治区行政区域内县级以上人民政府。 第三条 全区县级以上人民政府对所辖地区企业职工基本养老保险工作负主体责任。逐级建立企业职工基本养老保险工作责任机制。 第四条 政府在履行企业职工基本…	1573
531	福建省民政厅关于下达2017年全省养老护理员培训经费的通知	福建省	地方工作文件	福建省民政厅	2017.12.11	https://www.pkulaw.com/lar/95a165eeb317041351c1f65d42a384a8bdfb.html	福建省民政厅关于下达2017年全省养老护理员培训经费的通知福建省民政厅关于下达2017年全省养老护理员培训经费的通知闽民计[2017]294号省老年人活动中心： 根据年度工作安排，经厅长会议研究同意，现下达你中心2017年全省养老护理员培训经费120.5万元。请按福彩公益金管理使用相关规定，加强管理，确保专款专用。 福建省民政厅2017年12月11日	178
532	河南省人民政府办公厅关于加快发展商业养老保险的实施意见	河南省	地方工作文件	河南省人民政府	2017.12.09	https://www.pkulaw.com/lar/1e8da5fc9d4750046caf54956aae095abdfb.html	河南省人民政府办公厅关于加快发展商业养老保险的实施意见河南省人民政府办公厅关于加快发展商业养老保险的实施意见（豫政办〔2017〕155号）各省辖市、省直管县（市）人民政府，省人民政府各部门： 为贯彻落实《国务院办公厅关于加快发展商业养老保险的若干意见》（国办发〔2017〕59号），加快推进我省商业养老保险发展，经省政府同意，现结合我省实际，提出如下实施意见。 一、总体要求 （一）指导思想。深入贯彻落实党的十九大精神，以习近平新时代中国特色社会主义思想为指导，按照党中央、国务院和省委、省政府关于加快发展现代保险服务业、养老服务业工作部署，坚持政府引导、市场运作、自主自愿、协同推进，积极发挥商业保险机构专业优势和市场机制作用，扩大商业养老保险产品供给，拓宽服务领域，提升保障能力，有效发挥商业养老保险在健全养老保障体系、推动养老服务业发展、促进经济提质增效升级等方面的生力军作用，保障和改善民生…	3602
533	海南省财政厅、海南民政厅、海南省人力资源和社会保障厅转发财政部民政部人力资源社会保障部关于运用政府和社会资本合作模式支持养老服务业发展的实施意见的通知	海南省	地方规范性文件	海南省人力资源和社会保障厅	2017.12.07	https://www.pkulaw.com/lar/48a6b6cc6c5d895a8f721259b04f3ce0bdfb.html	海南省财政厅、海南民政厅、海南省人力资源和社会保障厅转发财政部民政部人力资源社会保障部关于运用政府和社会资本合作模式支持养老服务业发展的实施意见的通知海南省财政厅、海南民政厅、海南省人力资源和社会保障厅转发财政部民政部人力资源社会保障部关于运用政府和社会资本合作模式支持养老服务业发展的实施意见的通知琼财债[2017]1973号各市县财政局、民政局、人力资源社会保障局： 为贯彻落实《国务院办公厅转发财政部、发展改革委、人民银行关于在公共服务领域推广政府和社会资本合作模式指导意见的通知》（国办发〔2015〕42号）有关精神，落实着力推进幸福产业服务消费提质扩容工作部署，鼓励运用政府和社会资本合作（PPP）模式推进养老服务业供给侧结构性改革，加快养老服务业培育与发展，形成多层次、多渠道、多样化的养老服务市场，推动老龄事业发展，现将《财政部民政部人力资源社会保障部关于运用政府和社会资本合作模式支…	478
534	辽宁省供销合作社联合社关于开展省供销社系统困难企业及职工养老保险拖欠情况统计工作的通知	辽宁省	地方工作文件	辽宁省供销合作社联合社	2017.12.06	https://www.pkulaw.com/lar/4a6535440d424e2cf4497c57a560dea3bdfb.html	辽宁省供销合作社联合社关于开展省供销社系统困难企业及职工养老保险拖欠情况统计工作的通知辽宁省供销合作社联合社关于开展省供销社系统困难企业及职工养老保险拖欠情况统计工作的通知各市、县（区）供销社: 长期以来，全省供销社系统困难企业拖欠职工养老保险情况十分严重，基层社尤为突出，已成为制约供销社改革发展的瓶颈。目前，省社正与省有关部门积极沟通，力争把省供销社系统困难企业职工的养老保险拖欠问题纳入政府的社会保障相关政策范围。为做好此项工作，现对省供销社系统困难企业职工养老保险拖欠情况进行统计（详见附件），具体要求如下： 一、各市、县（区）供销社认真按规定填报，填报数字必须真实准确。 二、各市、县（区）供销社要将本级负责填报的职工养老保险拖欠情况（附件1-6）与当地社保部门沟通核实，并由当地社保部门出具认证手续后于2017年12月30日前将电子版报省供销社人事教育处，省供销社将与省社保局核实相关数…	828
535	甘肃省人民政府办公厅关于全面放开养老服务市场提升养老服务质量的实施意见	甘肃省	地方规范性文件	甘肃省人民政府	2017.12.06	https://www.pkulaw.com/lar/e7cf1aa1cff06c6124236e1ed019fddabdfb.html	甘肃省人民政府办公厅关于全面放开养老服务市场提升养老服务质量的实施意见甘肃省人民政府办公厅关于全面放开养老服务市场提升养老服务质量的实施意见（甘政办发〔2017〕192号）各市、自治州人民政府，兰州新区管委会，省政府各部门，中央在甘各单位： 为贯彻落实《国务院办公厅关于全面放开养老服务市场提升养老服务质量的若干意见》（国办发〔2016〕91号）精神，进一步深化养老服务业供给侧结构性改革，不断满足老年群体持续增长的多层次、多样化服务需求，促进养老服务业更好更快发展，经省政府同意，结合我省实际，现提出如下实施意见。 一、总体要求 （一）指导思想。 全面贯彻党的十九大精神，以习近平新时代中国特色社会主义思想为指导，紧紧围绕统筹推进“五位一体”总体布局和协调推进“四个全面”战略布局，认真落实党中央、国务院关于养老服务的决策部署，以满足老年人养老服务需求为出发点和落脚点，坚持“深化改革、放开市场，…	9211
536	贵州省人民政府办公厅关于印发贵州省进一步扩大旅游文化体育健康养老教育培训等领域消费实施方案的通知	贵州省	地方规范性文件	贵州省人民政府	2017.11.24	https://www.pkulaw.com/lar/fd572c9b454a0aaf219b6bf7db061083bdfb.html	贵州省人民政府办公厅关于印发贵州省进一步扩大旅游文化体育健康养老教育培训等领域消费实施方案的通知贵州省人民政府办公厅关于印发贵州省进一步扩大旅游文化体育健康养老教育培训等领域消费实施方案的通知（黔府办发〔2017〕67号）各市、自治州人民政府，贵安新区管委会，各县（市、区、特区）人民政府，省政府各部门、各直属机构： 经省人民政府同意，现将《贵州省进一步扩大旅游文化体育健康养老教育培训等领域消费的实施方案》印发给你们，请认真贯彻执行。贵州省人民政府办公厅2017年11月24日贵州省进一步扩大旅游文化体育健康养老教育培训等领域消费的实施方案 为认真贯彻落实《国务院办公厅关于进一步扩大旅游文化体育健康养老教育培训等领域消费的意见》（国办发〔2016〕85号），加快培育新的消费增长点，促进我省消费持续稳定增长，制定本实施方案。 一、总体要求 全面贯彻落实党的十九大精神和习近平总书记在贵州省代表团…	8132
537	黑龙江省人力资源和社会保障厅、黑龙江省财政厅关于提高我省城乡居民基本养老保险基础养老金标准的通知(黑人社规[2017]35号)	黑龙江省	地方规范性文件	黑龙江省财政厅	2017.11.22	https://www.pkulaw.com/lar/115b72a8f8eb14a93e57c603e237533dbdfb.html	黑龙江省人力资源和社会保障厅、黑龙江省财政厅关于提高我省城乡居民基本养老保险基础养老金标准的通知(黑人社规[2017]35号)黑龙江省人力资源和社会保障厅、黑龙江省财政厅关于提高我省城乡居民基本养老保险基础养老金标准的通知（黑人社规[2017]35号）（黑人社规[2017]35号）各市（地）、县（市、区）人力资源和社会保障局、财政局，省农垦总局人力资源和社会保障局，省森工总局劳动和社会保障局： 为完善我省城乡居民基本养老保险制度，逐步提高我省城乡居民基本养老保险待遇水平，经省政府同意，在2017年提高我省城乡居民基础养老金10元/人月的基础上，从2018年1月1日起再增加10元/人月。即：由现行的80元/人月标准，提高到90元/人月。 提高城乡居民基本养老保险基础养老金标准所需资金，享受均衡性转移支付市（地）、县（市、区），由省与地方各分担50%；不享受均衡性转移支付市（地）、县（市、区…	537
538	上海市民政局关于规范本市保基本养老机构(床位)管理的通知	上海市	地方规范性文件	上海市民政局	2017.11.20	https://www.pkulaw.com/lar/4331e89ee981894fb806dfe93ac71d75bdfb.html	上海市民政局关于规范本市保基本养老机构(床位)管理的通知上海市民政局关于规范本市保基本养老机构（床位）管理的通知（沪民规〔2017〕11号）各区民政局： 根据《上海市养老机构条例》和《关于推进本市“十三五”期间养老服务设施建设的实施意见》（沪府办〔2016〕70号）、《关于完善本市养老基本公共服务的若干意见》（沪府办〔2015〕124号）的规定和要求，结合本市养老机构发展实际，现就规范本市保基本养老机构（床位）管理通知如下： 一、保基本养老机构（床位）的界定 保基本养老机构，是在本市行政区域内、经依法登记、为符合条件的老年人提供养老基本公共服务的养老机构，包括政府举办（含投资举办和租赁举办）的养老机构和部分纳入保基本范围的社会办养老机构（床位）。 二、保基本养老机构（床位）的举办和数量要求 （一）举办主体 政府举办的养老机构均为保基本养老机构。 社会组织和企事业单位投资举办的社会办养老机…	1948
539	广西壮族自治区财政厅、广西壮族自治区人力资源和社会保障厅关于印发广西壮族自治区企业职工基本养老保险奖补资金管理办法的通知	广西省	地方规范性文件	广西壮族自治区人力资源和社会保障厅	2017.11.17	https://www.pkulaw.com/lar/8080716bbfb3486bef8803c4e00a91afbdfb.html	广西壮族自治区财政厅、广西壮族自治区人力资源和社会保障厅关于印发广西壮族自治区企业职工基本养老保险奖补资金管理办法的通知广西壮族自治区财政厅、广西壮族自治区人力资源和社会保障厅关于印发广西壮族自治区企业职工基本养老保险奖补资金管理办法的通知桂财规[2017]9号各市、县财政局、人力资源社会保障局： 为进一步完善我区企业职工基本养老保险（以下简称“企业养老保险”）自治区级统筹制度，加强企业养老保险基金预算管理，建立健全激励奖惩机制，充分调动各统收统支地区积极性，根据《人力资源社会保障部财政部关于进一步加强企业职工基本养老保险基金收支管理的通知》（人社部发〔2016〕132号）、《人力资源社会保障部财政部关于进一步完善企业职工基本养老保险省级统筹制度的通知》（人社部发〔2017〕72号）和我区企业养老保险政府责任分担办法等有关规定，我们对《广西壮族自治区企业职工基本养老保险奖补资金管理办法（…	4429
540	湖南省人力资源和社会保障厅、湖南省财政厅转发人力资源社会保障部财政部关于机关事业单位基本养老保险关系和职业年金转移接续有关问题的通知	湖南省	地方规范性文件	湖南省财政厅	2017.11.16	https://www.pkulaw.com/lar/c80c1668e25d8d45a0ac334d1465d1d6bdfb.html	湖南省人力资源和社会保障厅、湖南省财政厅转发人力资源社会保障部财政部关于机关事业单位基本养老保险关系和职业年金转移接续有关问题的通知湖南省人力资源和社会保障厅、湖南省财政厅转发人力资源社会保障部财政部关于机关事业单位基本养老保险关系和职业年金转移接续有关问题的通知（湘人社发〔2018〕16号）各市州人力资源和社会保障局、财政局：现将《人力资源社会保障部、财政部关于机关事业单位基本养老保险关系和职业年金转移接续有关问题的通知》（人社部规〔2017〕1号）转发给你们。结合我省实际，提出以下意见，请一并贯彻执行。 一、2014年9月30日前参加原试点的人员，应先按照《湖南省人力资源和社会保障厅、湖南省财政厅关于湖南省机关事业单位养老保险制度改革原试点工作中有关问题的处理意见》（湘人社发〔2017〕17号）相关规定清理和转移接续养老保险关系。原试点期间2014年9月30日前的实际缴费年限、201…	1480
541	北京市老龄工作委员会办公室关于公布第四批社区养老服务驿站的公告	北京市	地方工作文件	北京市老龄工作委员会	2017.11.15	https://www.pkulaw.com/lar/a01f883efacc286aa44018785145ff2abdfb.html	北京市老龄工作委员会办公室关于公布第四批社区养老服务驿站的公告北京市老龄工作委员会办公室关于公布第四批社区养老服务驿站的公告 根据《关于开展社区养老服务驿站建设的意见》（京老龄委发【2016】8号）、《关于开展2016年社区养老服务驿站试点建设项目评审工作的通知》（京民老龄发【2016】244号）、《北京市2017年社区养老服务驿站建设工作方案》（京民老龄发【2017】98号）、《社区养老服务驿站设施设计和服务标准（试行）》（京民福发【2016】392号）等文件规定，经各区民政、老龄部门初审和报备，市民政局、老龄办评审和备案审查，东城广外南里社区养老服务驿站等186家驿站符合备案标准。 现向社会进行公告，请社会各界和老年朋友们监督，监督电话：010--65395961 附件：第四批符合备案标准的社区养老服务驿站名单北京市老龄工作委员会办公室2017年11月15日 附件： 第四批符合备案标…	9328
542	湖北省人民政府办公厅关于加快发展商业养老保险的实施意见	湖北省	地方工作文件	湖北省人民政府	2017.11.13	https://www.pkulaw.com/lar/11fe42ba4737b40bbb8d50a431e6ccf3bdfb.html	湖北省人民政府办公厅关于加快发展商业养老保险的实施意见湖北省人民政府办公厅关于加快发展商业养老保险的实施意见（鄂政办发〔2017〕80号）各市、州、县人民政府，省政府各部门： 为贯彻落实《国务院办公厅关于加快发展商业养老保险的若干意见》（国办发〔2017〕59号）精神，加快发展我省商业养老保险，经省人民政府同意，制定本实施意见。 一、总体要求 （一）指导思想。贯彻落实习近平新时代中国特色社会主义思想和基本方略，深化金融改革，增强金融服务实体经济能力。以提高发展质量和效益为中心，推进供给侧结构性改革。以满足人民群众日益增长的养老保障需求、促进社会和谐稳定为出发点，完善养老风险保障机制、提升养老资金运用效率、优化养老金融服务体系。依托商业保险机构专业优势和市场机制作用，扩大商业养老保险产品供给，拓宽服务领域，提升保障能力，充分发挥商业养老保险在健全养老保障体系、推动养老服务业发展等方面的生力…	4386
543	湖北省发展改革委关于湖北宜昌市养老综合服务PPP示范项目可行性研究报告的批复	湖北省	地方工作文件	湖北省发展和改革委员会	2017.11.13	https://www.pkulaw.com/lar/0f89945cfea513d4a23220fdc7acef08bdfb.html	湖北省发展改革委关于湖北宜昌市养老综合服务PPP示范项目可行性研究报告的批复湖北省发展改革委关于湖北宜昌市养老综合服务PPP示范项目可行性研究报告的批复鄂发改审批服务[2017]429号宜昌市发展改革委：报来《宜昌市发展改革委关于申请审批亚行贷款湖北宜昌市养老综合服务PPP示范项目可行性研究报告的请示》（宜发改外经〔2017〕328号）收悉。按规定,我委对该项目进行了第三方独立评估，现根据达华工程管理（集团）有限公司《关于<湖北宜昌市养老综合服务PPP示范项目可行性研究报告>的评估报告》（达华武咨字〔2017〕18号）。经研究，批复如下：一、项目建设的必要性（一）项目建设符合宜昌市人口老龄化的实际需求随着全国范围内老龄化程度的不断加深，宜昌老龄化水平一直较高，根据宜昌市民政统计数据，截止2016年底，60岁以上人口已经达到86.59万人，约占总人口数的20.97%，人口老龄化这一趋势预计…	2725
544	广西壮族自治区人力资源和社会保障厅、广西壮族自治区财政厅关于2017年度基本养老保险缴费和计发待遇基数有关问题的通知	广西省	地方规范性文件	广西壮族自治区财政厅	2017.11.10	https://www.pkulaw.com/lar/dff0f80c3fba80643c2290e8959548a7bdfb.html	广西壮族自治区人力资源和社会保障厅、广西壮族自治区财政厅关于2017年度基本养老保险缴费和计发待遇基数有关问题的通知广西壮族自治区人力资源和社会保障厅、广西壮族自治区财政厅关于2017年度基本养老保险缴费和计发待遇基数有关问题的通知（桂人社发〔2017〕65号）各市、县人力资源社会保障局、财政局： 经自治区人民政府同意，在核定2017年基本养老保险缴费和计发待遇使用到上年度全区城镇单位在岗职工平均工资时，以年均56685元为依据。 2017年11月10日	231
545	福建省民政厅等六部门关于印发福建省养老机构服务质量整治方案的通知	福建省	地方工作文件	福建省老龄工作委员会	2017.11.09	https://www.pkulaw.com/lar/e8d93a9926b21138c1d51c824c3786d5bdfb.html	福建省民政厅等六部门关于印发福建省养老机构服务质量整治方案的通知福建省民政厅等六部门关于印发福建省养老机构服务质量整治方案的通知闽民福[2017]264号各设区市民政局、公安局、卫生计生委、质监局、食品药品监管局（市场监督管理部门）、老龄办，平潭综合实验区社会事业局、公安局、卫生计生局、市场监督管理局、老龄办： 全省养老机构服务质量建设专项行动启动以来，在各部门、各地区及各养老院的共同努力下，顺利完成大检查任务并转入大整治大提升阶段。从大检查结果看，全省养老机构服务质量基础薄弱，存在大量需要整治的问题。根据民政部等7部门《关于做好全国养老院服务质量整治工作的意见》（民发〔2017〕157号）精神，结合我省实际，为加强对养老机构服务质量整治工作的指导，制定整治方案如下： 一、明确指导思想。深入贯彻习近平总书记系列重要讲话精神，认真落实党中央、国务院决策部署，以及省委、省政府关于民生项目补短…	2452
546	天津市人民政府办公厅印发关于加快发展商业养老保险促进养老保障体系建设实施方案的通知	天津市	地方规范性文件	天津市人民政府	2017.11.03	https://www.pkulaw.com/lar/8aa4861c2681f86b86b0e137a1fa81c2bdfb.html	天津市人民政府办公厅印发关于加快发展商业养老保险促进养老保障体系建设实施方案的通知天津市人民政府办公厅印发关于加快发展商业养老保险促进养老保障体系建设实施方案的通知（津政办函〔2017〕125号）各区人民政府，各委、局，各直属单位： 经市人民政府同意，现将《关于加快发展商业养老保险促进养老保障体系建设的实施方案》印发给你们，请照此执行。天津市人民政府办公厅2017年11月3日 关于加快发展商业养老保险促进养老保障体系建设的实施方案 为加快我市商业养老保险发展，进一步促进社会保障体系建设，提高全社会养老保障水平，根据《国务院办公厅关于加快发展商业养老保险的若干意见》（国办发〔2017〕59号）和《天津市人民政府关于加快现代保险服务业发展促进天津经济社会建设的意见》（津政发〔2015〕2号）精神，制定本方案。 一、总体要求 （一）指导思想。全面贯彻党的十九大精神，深入贯彻习近平新时代中国特色…	5047
547	黑龙江省人力资源和社会保障厅关于确定2018年度基本养老保险使用的全省职工月平均工资的通知	黑龙江省	地方工作文件	黑龙江省人力资源和社会保障厅	2017.11.01	https://www.pkulaw.com/lar/ce3a60ee69ae3a3fb9da550e35bd823fbdfb.html	黑龙江省人力资源和社会保障厅关于确定2018年度基本养老保险使用的全省职工月平均工资的通知黑龙江省人力资源和社会保障厅关于确定2018年度基本养老保险使用的全省职工月平均工资的通知（黑人社规[2017]31号）各市（地）人力资源和社会保障局、社会保险事业管理局，省农垦总局人力资源和社会保障局、社会保险事业管理局，省森工总局劳动和社会保障局、社会保险事业管理局，绥芬河市、抚远县人力资源和社会保障局、社会保险事业管理局，中直行业、煤炭、军工各企业： 按照相关政策规定，经测算，2018年度全省缴纳基本养老保险费及计发基本养老金使用的上年度全省职工平均工资为55740元，上年度全省职工月平均工资为4645元。自2018年1月1日起使用。黑龙江省人力资源和社会保障厅2017年11月1日	343
548	天津市人民政府办公厅关于印发天津市“十三五”老龄事业发展和养老体系建设规划的通知	天津市	地方规范性文件	天津市人民政府	2017.11.01	https://www.pkulaw.com/lar/0b6cee1c34028534229ed286ae4d7ca5bdfb.html	天津市人民政府办公厅关于印发天津市“十三五”老龄事业发展和养老体系建设规划的通知天津市人民政府办公厅关于印发天津市“十三五”老龄事业发展和养老体系建设规划的通知（津政办发〔2017〕106号）各区人民政府，各委、局，各直属单位： 经市人民政府同意，现将《天津市“十三五”老龄事业发展和养老体系建设规划》印发给你们，请照此执行。天津市人民政府办公厅2017年11月1日 天津市“十三五”老龄事业发展和养老体系建设规划 为积极开展应对人口老龄化行动，推动老龄事业全面协调可持续发展，健全养老体系，根据《中华人民共和国老年人权益保障法》、《国务院关于印发“十三五”国家老龄事业发展和养老体系建设规划的通知》（国发〔2017〕13号）、《天津市实施〈中华人民共和国老年人权益保障法〉办法》和《天津市国民经济和社会发展第十三个五年规划纲要》，结合我市实际，制定本规划。 一、规划背景 （一）“十二五”时期取得…	13121
549	四川省人民政府关于印发四川省“十三五”老龄事业发展和养老体系建设规划的通知	四川省	地方规范性文件	四川省人民政府	2017.10.26	https://www.pkulaw.com/lar/c3664f2db8b462b61d88b71a96591fd9bdfb.html	四川省人民政府关于印发四川省“十三五”老龄事业发展和养老体系建设规划的通知四川省人民政府关于印发四川省“十三五”老龄事业发展和养老体系建设规划的通知（川府发〔2017〕55号）各市（州）、县（市、区）人民政府，省政府各部门、各直属机构，有关单位： 现将《四川省“十三五”老龄事业发展和养老体系建设规划》印发给你们，请认真贯彻执行。 附件：四川省“十三五”老龄事业发展和养老体系建设规划四川省人民政府2017年10月26日	212
550	上海市民政局关于印发《上海市民政局关于养老机构违法行为行政处罚的裁量基准》的通知	上海市	地方规范性文件	上海市民政局	2017.10.26	https://www.pkulaw.com/lar/f57e25ac849a5d80b791059556a436f9bdfb.html	上海市民政局关于印发《上海市民政局关于养老机构违法行为行政处罚的裁量基准》的通知上海市民政局关于印发《上海市民政局关于养老机构违法行为行政处罚的裁量基准》的通知（沪民规〔2017〕8号）各区民政局： 根据《中华人民共和国行政处罚法》和《上海市人民政府关于本市建立行政处罚裁量基准制度的指导意见》（沪府发〔2013〕32号），我局制定了《上海市民政局关于养老机构违法行为行政处罚的裁量基准》。现印发给你们，请遵照执行。上海市民政局2017年10月26日 上海市民政局关于养老机构违法行为行政处罚的裁量基准 为了规范对养老机构违法行为行政处罚裁量的合理运用，保证公平、公正，根据《上海市养老机构条例》、《养老机构管理办法》、《养老机构设立许可办法》的规定，结合本市实际，制定本裁量基准。 一、未按照规定办理设立许可证变更、注销手续 （一）法律依据 1.义务条款 《上海市养老机构条例》第十一条 2.处罚…	6416
551	云南省人民政府办公厅关于支持社会力量发展养老服务业的实施意见	云南省	地方规范性文件	云南省人民政府	2017.10.25	https://www.pkulaw.com/lar/b9ef728274b44aa3ecce33ae43b05953bdfb.html	云南省人民政府办公厅关于支持社会力量发展养老服务业的实施意见云南省人民政府办公厅关于支持社会力量发展养老服务业的实施意见（云政办发〔2017〕114号）各州、市人民政府，省直各委、办、厅、局： 为尽快破除养老服务业发展瓶颈，加快养老服务供给侧结构性改革，激发市场活力和民间资本潜力，促进社会力量逐步成为发展养老服务业的主体，加快推进我省养老服务业健康发展，经省人民政府同意，现提出以下意见： 一、充分发挥社会力量的主体作用 （一）建立公开、透明、平等、规范的养老服务业准入制度，营造平等参与、公平竞争的市场环境，充分发挥市场在养老服务领域资源配置中的决定性作用，积极鼓励和引导社会力量进入养老服务产业，建立健全以居家为基础、社区为依托、机构为补充、医养相结合的养老服务体系。凡是法律法规没有明令禁止的养老服务领域，都允许社会力量进入。 （二）进一步规范养老机构设立许可程序，简化审批手续，及时发布机…	5424
552	重庆市人民政府办公厅关于全面放开养老服务市场提升养老服务质量的实施意见	重庆市	地方规范性文件	重庆市人民政府	2017.10.24	https://www.pkulaw.com/lar/ce3e7a03f7d7f87a0699be8bfa96f998bdfb.html	重庆市人民政府办公厅关于全面放开养老服务市场提升养老服务质量的实施意见重庆市人民政府办公厅关于全面放开养老服务市场提升养老服务质量的实施意见（渝府办发〔2017〕162号）各区县（自治县）人民政府，市政府各部门，有关单位： 为贯彻落实《国务院办公厅关于全面放开养老服务市场提升养老服务质量的若干意见》（国办发〔2016〕91号）、民政部等部门《关于支持整合改造闲置社会资源发展养老服务的通知》（民发〔2016〕179号）和《关于加快推进养老服务业放管服改革的通知》（民发〔2017〕25号）等文件精神，满足老年人养老需求，促进养老服务业健康发展，经市政府同意，现提出如下实施意见。 一、总体要求 （一）指导思想。 全面贯彻党的十八大，十八届三中、四中、五中、六中、七中全会和党的十九大精神，坚持以习近平新时代中国特色社会主义思想为指导，深入贯彻习近平总书记系列重要讲话精神和党中央治国理政新理念新思…	10760
553	北京市民政局、北京市公安局、北京市人力资源和社会保障局等关于加强养老机构服务质量整治工作的指导意见	北京市	地方规范性文件	北京市老龄工作委员会	2017.10.19	https://www.pkulaw.com/lar/4f40ddbfb9cccb21cd7f3cee4d5ccbf8bdfb.html	北京市民政局、北京市公安局、北京市人力资源和社会保障局等关于加强养老机构服务质量整治工作的指导意见北京市民政局、北京市公安局、北京市人力资源和社会保障局、北京市卫生和计划生育委员会、北京市食品药品监督管理局、北京市质量技术监督局、北京市老龄工作委员会办公室关于加强养老机构服务质量整治工作的指导意见（京民福发〔2017〕391号）各区民政局、公安分局、人力社保局、卫生计生委、食品药品监管局、质量技术监督局、老龄办： 为全面贯彻落实习近平总书记在中央经济工作会议上关于“开展质量提升行动”的部署要求和第14次中央财经领导小组会议关于提高养老院服务质量的重要讲话精神，进一步提升养老行业服务质量，根据《民政部、公安部、卫生计生委、质检总局、食品药品监管总局、国家标准委、全国老龄办关于做好全国养老院服务质量整治工作的意见》，现就加强本市养老机构服务质量整治工作提出如下指导意见： 一、指导思想 深入贯…	4222
554	天津市水务局关于正大(天津)新能源科技有限公司中福天河智慧养老示范区(滨7区块)供热项目取用地下热水取水许可的批复	天津市	地方工作文件	天津市水务局	2017.10.17	https://www.pkulaw.com/lar/c0a1e75899c1c5d782e8205a5e93e6febdfb.html	天津市水务局关于正大(天津)新能源科技有限公司中福天河智慧养老示范区(滨7区块)供热项目取用地下热水取水许可的批复天津市水务局关于正大（天津）新能源科技有限公司中福天河智慧养老示范区（滨7区块）供热项目取用地下热水取水许可的批复（津水审批〔2017〕101号）正大（天津）新能源科技有限公司： 你公司取用地热水的取水许可申请书和《天津市滨海新区中福天河智慧养老示范区（滨7区块）供热工程取用地下热水项目水资源论证报告书》（以下简称《报告》）收悉。2017年8月，我局组织有关部门和专家对《报告》进行了审查，根据审查意见，论证单位对论证报告进行了修改和补充。经研究，批复如下： 一、中福天河智慧养老示范区位于滨海新区中新生态城内，拟取用地下热水用于项目供暖，总供暖面积8.35万平方米，项目取水符合相关规划和政策。 二、同意你单位取用地下热水的取水许可申请。取水地点为中福天河智慧养老示范区所在地（滨…	764
555	北京市民政局、北京市发展和改革委员会、北京市公安局等关于加强农村养老服务工作的意见	北京市	地方规范性文件	北京市老龄工作委员会	2017.10.16	https://www.pkulaw.com/lar/cf4b6d5fbf45d8d5007244df3231912abdfb.html	北京市民政局、北京市发展和改革委员会、北京市公安局等关于加强农村养老服务工作的意见北京市民政局、北京市发展和改革委员会、北京市公安局、北京市财政局、北京市人力资源和社会保障局、北京市规划和国土资源管理委员会、北京市住房和城乡建设委员会、北京市农村工作委员会、北京市卫生和计划生育委员会、北京市食品药品监督管理局、北京市老龄工作委员会办公室关于加强农村养老服务工作的意见（京民福发〔2017〕359号）各区民政局、发展改革委、公安分局、财政局、人力社保局、规划国土委、住房城乡建设委、农委、卫生计生委、食品药品监管局、老龄办： 为进一步健全农村养老服务体系，提高农村养老服务水平，根据《北京市居家养老服务条例》、市政府《关于加快推进养老服务业发展的意见》、《关于贯彻落实＜北京市居家养老服务条例＞的实施意见》、《关于深化公办养老机构管理体制改革的意见》、《关于全面放开养老服务市场进一步促进养老服务业…	6303
556	陕西省人民政府关于印发“十三五”全省老龄事业发展和养老体系建设规划的通知	陕西省	地方工作文件	陕西省人民政府	2017.10.10	https://www.pkulaw.com/lar/da16a93fc6c92fd5369fb7b71e5010e5bdfb.html	陕西省人民政府关于印发“十三五”全省老龄事业发展和养老体系建设规划的通知陕西省人民政府关于印发“十三五”全省老龄事业发展和养老体系建设规划的通知（陕政发〔2017〕46号）各设区市人民政府，省人民政府各工作部门、各直属机构： 现将《“十三五”全省老龄事业发展和养老体系建设规划》印发给你们，请认真组织实施。陕西省人民政府2017年10月10日 “十三五”全省老龄事业发展和养老体系建设规划 为积极应对人口老龄化，进一步促进我省老龄事业发展，根据《“十三五”国家老龄事业发展和养老体系建设规划》和《陕西省实施〈中华人民共和国老年人权益保障法〉办法》，制定本规划。 一、总体要求 （一）指导思想。 深入贯彻党中央、国务院决策部署，牢固树立创新、协调、绿色、开放、共享发展理念，认真落实省第十三次党代会精神，坚持党委领导、政府主导、社会参与、全民行动的老龄工作方针，围绕老有所养、老有所医、老有所学、老有…	5842
557	上海人力资源和社会保障局关于实施《上海市人民政府关于本市企业基本养老金计发办法的通知》若干问题的处理意见	上海市	地方规范性文件	上海市人力资源和社会保障局	2017.10.10	https://www.pkulaw.com/lar/6b59749c8d63048fed48efcf064437f1bdfb.html	上海人力资源和社会保障局关于实施《上海市人民政府关于本市企业基本养老金计发办法的通知》若干问题的处理意见上海人力资源和社会保障局关于实施《上海市人民政府关于本市企业基本养老金计发办法的通知》若干问题的处理意见（沪人社规〔2017〕33号）各委、办、局、控股（集团）公司，市社会保险事业管理中心，各区人力资源和社会保障局： 为贯彻实施《上海市人民政府关于本市企业基本养老金计发办法的通知》（沪府发〔2017〕70号，下称《通知》），现就若干问题提出如下处理意见： 一、按照《通知》第二条规定计发基础养老金时，累计缴费年限（含视同缴费年限）满整年后的剩余月数，以上年度全市职工月平均工资和本人指数化月平均缴费工资的平均值为基数，每个月按照0.083%计发。 二、凡按照国家和本市规定实施一次性缴纳养老保险费的，对应的月缴费工资指数按照本人月缴费工资基数除以缴费时上年度全市职工月平均工资确定。其中，协保…	1003
558	重庆市人民政府办公厅关于印发重庆市老龄事业发展和养老体系建设“十三五”规划的通知	重庆市	地方工作文件	重庆市人民政府	2017.10.09	https://www.pkulaw.com/lar/79c7cc09062f5ab0b3c057f449b13bbbbdfb.html	重庆市人民政府办公厅关于印发重庆市老龄事业发展和养老体系建设“十三五”规划的通知重庆市人民政府办公厅关于印发重庆市老龄事业发展和养老体系建设“十三五”规划的通知（渝府办发〔2017〕153号）各区县（自治县）人民政府，市政府有关部门，有关单位： 《重庆市老龄事业发展和养老体系建设“十三五”规划》已经市政府同意，现印发给你们，请认真贯彻执行。重庆市人民政府办公厅2017年10月9日 重庆市老龄事业发展和养老体系建设“十三五”规划 为加快重庆老龄事业发展和养老体系建设，根据《中华人民共和国老年人权益保障法》《“十三五”国家老龄事业发展和养老体系建设规划》和《重庆市国民经济和社会发展第十三个五年规划纲要》有关精神，制定本规划。 第一章 规划背景 第一节 现实基础 “十二五”时期，在各级各有关方面的共同努力下，全市老龄事业稳步健康发展，养老体系日益完善，为“十三五”时期发展奠定了基础。 老年人社…	13484
559	辽宁省人民政府办公厅关于印发辽宁省进一步扩大旅游文化体育健康养老教育培训等领域消费实施方案的通知	辽宁省	地方规范性文件	辽宁省人民政府	2017.09.30	https://www.pkulaw.com/lar/ee40006eb82b150bb33a27e60aa5be81bdfb.html	辽宁省人民政府办公厅关于印发辽宁省进一步扩大旅游文化体育健康养老教育培训等领域消费实施方案的通知辽宁省人民政府办公厅关于印发辽宁省进一步扩大旅游文化体育健康养老教育培训等领域消费实施方案的通知（辽政办发〔2017〕109号）各市人民政府，省政府各厅委、各直属机构： 《辽宁省进一步扩大旅游文化体育健康养老教育培训等领域消费实施方案》已经省政府同意，现印发给你们，请认真贯彻执行。辽宁省人民政府办公厅2017年9月30日 辽宁省进一步扩大旅游文化体育健康养老教育培训等领域消费实施方案 为贯彻落实《国务院办公厅关于进一步扩大旅游文化体育健康养老教育培训等领域消费的意见》（国办发〔2016〕85号）精神，深入推进重点消费领域供给侧结构性改革，发挥消费对经济增长、结构调整和产业升级的拉动作用，制定本实施方案。 一、着力推进幸福产业服务消费提质扩容 （一）旅游消费。 1.深化旅游管理体制机制改革。兼顾…	8762
560	吉林省人民政府办公厅关于转发省人力资源社会保障厅省财政厅吉林省社会保险扩面征缴行政执法专项行动方案、吉林省开展社会保险基金征缴全面稽核专项行动方案、吉林省企业职工基本养老保险费清欠专项行动方案的通知	吉林省	地方规范性文件	吉林省人民政府	2017.09.30	https://www.pkulaw.com/lar/6a92984fa36357651d3060e14e67d44cbdfb.html	吉林省人民政府办公厅关于转发省人力资源社会保障厅省财政厅吉林省社会保险扩面征缴行政执法专项行动方案、吉林省开展社会保险基金征缴全面稽核专项行动方案、吉林省企业职工基本养老保险费清欠专项行动方案的通知吉林省人民政府办公厅关于转发省人力资源社会保障厅省财政厅吉林省社会保险扩面征缴行政执法专项行动方案、吉林省开展社会保险基金征缴全面稽核专项行动方案、吉林省企业职工基本养老保险费清欠专项行动方案的通知（吉政办明电〔2017〕47号）各市（州）人民政府，长白山管委会，长春新区管委会，各县（市）人民政府，省政府各厅委办、各直属机构： 省人力资源社会保障厅、省财政厅《吉林省社会保险扩面征缴行政执法专项行动方案》《吉林省开展社会保险基金征缴全面稽核专项行动方案》《吉林省企业职工基本养老保险费清欠专项行动方案》已经省政府同意，现转发给你们，请认真贯彻执行。附件：《吉林省社会保险扩面征缴行政执法专项行动方案…	470
561	吉林省人民政府办公厅关于印发吉林省老龄事业发展和养老体系建设“十三五”规划的通知	吉林省	地方工作文件	吉林省人民政府	2017.09.30	https://www.pkulaw.com/lar/7e7b64ef676ed659d29182bea501bb63bdfb.html	吉林省人民政府办公厅关于印发吉林省老龄事业发展和养老体系建设“十三五”规划的通知吉林省人民政府办公厅关于印发吉林省老龄事业发展和养老体系建设“十三五”规划的通知（吉政办发〔2017〕73号）各市（州）人民政府，长白山管委会，长春新区管委会，各县（市）人民政府，省政府各厅委办、各直属机构： 《吉林省老龄事业发展和养老体系建设“十三五”规划》已经省政府同意，现印发给你们，请认真贯彻执行。吉林省人民政府办公厅2017年9月30日 吉林省老龄事业发展和养老体系建设“十三五”规划 为有效应对人口老龄化，推动老龄事业全面协调可持续发展，健全完善养老体系，根据《中华人民共和国老年人权益保障法》《“十三五”国家老龄事业发展和养老体系建设规划》和《吉林省国民经济和社会发展第十三个五年规划纲要》，制定本规划。 一、规划背景 （一）发展基础。“十二五”时期我省老龄事业发展和养老体系建设取得显著成效。《吉林省老…	17425
562	北京市民政局关于印发北京市养老服务行业建设指导委员会专家名单及工作机制的通知(附：北京市养老服务行业建设专家库运行机制(试行))	北京市	地方规范性文件	北京市民政局	2017.09.30	https://www.pkulaw.com/lar/738871dbbd1a9cb7ade80d9140a92436bdfb.html	北京市民政局关于印发北京市养老服务行业建设指导委员会专家名单及工作机制的通知(附：北京市养老服务行业建设专家库运行机制(试行))北京市民政局关于印发北京市养老服务行业建设指导委员会专家名单及工作机制的通知各区民政局，市社会福利事务管理中心、市老龄办： 为推动养老专家队伍建设规范化，提升养老服务专业性、创新性、实效性，经研究决定，组建北京市养老服务行业建设指导委员会（以下称称“指导委员会”）。 指导委员会及其下设的分领域专家组，作为向全市提供服务的高层次咨询、智囊机构，将充分发挥人才优势、智力优势、平台优势，围绕养老服务的重点、难点、焦点问题，在北京养老服务业的改革发展中承担以下主要任务：一是对重大决策、重大规划、重大思路提供政策咨询、理论指导和技术支持；二是对重要法律法规草案、重大政策措施、重点工作部署等提出意见和建议；三是参与重大科研项目、重大建设项目和重大理论课题的研究、评审和评估工…	4570
563	黑龙江省人力资源和社会保障厅、黑龙江省财政厅关于提高我省城乡居民基本养老保险基础养老金标准的通知	黑龙江省	地方规范性文件	黑龙江省财政厅	2017.09.28	https://www.pkulaw.com/lar/be4a36458c49cc6d70807aecab3cc95ebdfb.html	黑龙江省人力资源和社会保障厅、黑龙江省财政厅关于提高我省城乡居民基本养老保险基础养老金标准的通知黑龙江省人力资源和社会保障厅、黑龙江省财政厅关于提高我省城乡居民基本养老保险基础养老金标准的通知（黑人社规[2017]24号）各市（地）、县（市、区）人力资源和社会保障局、财政局，省农垦总局人力资源和社会保障局，省森工总局劳动和社会保障局： 根据《国务院关于建立统一的城乡居民基本养老保险制度的意见》（国发〔2014〕8号）精神，经省政府同意，决定提高我省城乡居民基本养老保险基础养老金标准。现就相关事宜通知如下： 一、提高标准 在国家确定城乡居民基本养老保险基础养老金最低标准的基础上，由我省地方财政出资，每人每月再增加10元。同时，允许有能力的统筹市、县在国家和省提标的基础上，自行继续提高标准。 二、执行时间 从2017年1月1日起执行。 三、资金分担方式 提高城乡居民基本养老保险基础养老金标准…	595
564	上海市人民政府关于本市企业基本养老金计发办法的通知	上海市	地方规范性文件	上海市人民政府	2017.09.25	https://www.pkulaw.com/lar/ff05882b955084f1eecb6bd4b731f504bdfb.html	上海市人民政府关于本市企业基本养老金计发办法的通知上海市人民政府关于本市企业基本养老金计发办法的通知（沪府发〔2017〕70号）各区人民政府，市政府各委、办、局： 根据国家关于计发企业职工基本养老金的规定，结合实际，现就本市企业2017年1月1日以后申领养老金人员的基本养老金计发办法作如下通知： 一、参加本市企业职工基本养老保险的人员，达到法定退休年龄时累计缴费满15年，按照规定办理申领基本养老金手续后，按月发给基本养老金。 二、基本养老金由基础养老金和个人账户养老金组成。 （一）基础养老金按照本人办理申领基本养老金手续时上年度全市职工月平均工资和本人指数化月平均缴费工资的平均值为基数，缴费每满1年发给1%（详见附件1）。 指数化月平均缴费工资按照本人办理申领基本养老金手续时上年度全市职工月平均工资乘以本人月平均缴费工资指数确定。其中，视同缴费年限（不含折算工龄，下同）的缴费工资指数统一…	1013
565	河南省人民政府办公厅关于全面放开养老服务市场提升养老服务质量的实施意见	河南省	地方规范性文件	河南省人民政府	2017.09.24	https://www.pkulaw.com/lar/90a36df3c1e551190ae59580240aa878bdfb.html	河南省人民政府办公厅关于全面放开养老服务市场提升养老服务质量的实施意见河南省人民政府办公厅关于全面放开养老服务市场提升养老服务质量的实施意见（豫政办〔2017〕112号）各省辖市、省直管县（市）人民政府，省人民政府各部门： 为贯彻落实《国务院办公厅关于全面放开养老服务市场提升养老服务质量的若干意见》（国办发〔2016〕91号）精神，促进我省养老服务业更好更快发展，经省政府同意，现结合我省实际，提出以下实施意见。 一、总体要求 （一）指导思想。全面贯彻党的十八大和十八届三中、四中、五中、六中全会精神，紧紧围绕“五位一体”总体布局和“四个全面”战略布局，坚持以新发展理念引领经济发展新常态，持续深化简政放权、放管结合、优化服务改革，积极应对人口老龄化，坚持问题导向，创新工作思路，加快推进养老服务业供给侧结构性改革，进一步调动社会力量参与养老服务业发展的积极性，保障基本需求，繁荣养老市场，提升服…	6850
566	北京市人力资源和社会保障局、北京市财政局、北京市民政局关于再次调整2017年城乡居民养老保障相关待遇标准的通知	北京市	地方规范性文件	北京市民政局	2017.09.21	https://www.pkulaw.com/lar/d5ae08677467648a89f9a7149ef831f7bdfb.html	北京市人力资源和社会保障局、北京市财政局、北京市民政局关于再次调整2017年城乡居民养老保障相关待遇标准的通知北京市人力资源和社会保障局、北京市财政局、北京市民政局关于再次调整2017年城乡居民养老保障相关待遇标准的通知（京人社居发〔2017〕210号）各区人力资源和社会保障局、财政局、民政局： 为促进全市城乡居民增收，进一步保障和改善民生，结合我市经济发展情况，经市委、市政府研究决定，今年再次调整城乡居民基本养老保险基础养老金和老年保障福利养老金标准，每人每月再增加50元，从2017年1月1日起执行。城乡居民基本养老保险基础养老金从目前的每人每月560元提高到每人每月610元；城乡居民老年保障福利养老金从目前的每人每月475元提高到525元。 享受城乡居民基本养老保险待遇人员，中央确定的基础养老金最低标准70元不计入享受最低生活保障待遇人员家庭收入核定。已经领取老年保障福利养老金的人员…	518
567	上海市民政局关于印发《本市公办养老机构改革试点工作方案》的通知	上海市	地方规范性文件	上海市民政局	2017.09.21	https://www.pkulaw.com/lar/85e544ae03362e1b083b1710ebd8eb43bdfb.html	上海市民政局关于印发《本市公办养老机构改革试点工作方案》的通知上海市民政局关于印发《本市公办养老机构改革试点工作方案》的通知（沪民福发〔2017〕30号）各区民政局： 根据《民政部办公厅、发展改革委办公厅关于开展以公建民营为重点的第二批公办养老机构改革试点工作的通知》（民办发〔2016〕15号）等文件精神，市民政局研究制定了本市公办养老机构改革试点工作方案，现将方案印发给你们，请各区结合自身实际积极开展。上海市民政局2017年9月21日 本市公办养老机构改革试点工作方案 根据《关于加快发展养老服务业的若干意见》（国发〔2013〕35号）、《关于加快发展养老服务业推进社会养老服务体系建设的实施意见》（沪府发〔2014〕28号）、《民政部办公厅、发展改革委办公厅关于开展以公建民营为重点的第二批公办养老机构改革试点工作的通知》（民办发〔2016〕15号）等文件精神，为激发各类服务主体活力，提高…	1591
568	上海市民政局关于本市公建养老服务设施委托社会力量运营的指导意见(试行)	上海市	地方规范性文件	上海市民政局	2017.09.21	https://www.pkulaw.com/lar/5f5a1c112d6612e5f77d1b13fe5405d8bdfb.html	上海市民政局关于本市公建养老服务设施委托社会力量运营的指导意见(试行)上海市民政局关于本市公建养老服务设施委托社会力量运营的指导意见（试行）（沪民福发〔2017〕29号）各区民政局： 为鼓励社会力量参与养老服务，提升政府投资兴建或者租赁改造的养老服务设施的效能，根据《国务院办公厅关于全面放开养老服务市场提升养老服务质量的若干意见》（国办发〔2016〕91号）、《关于加快推进养老服务业放管服改革的通知》（民发〔2017〕25号）、《民政部关于开展公办养老机构改革试点工作的通知》（民函〔2013〕369号）、以及《关于开展以公建民营为重点的第二批公办养老机构改革试点工作的通知》（民办发〔2016〕15号）等有关文件规定，现就本市公建养老服务设施委托社会力量运营提出以下指导意见。 一、实施范围 本意见所称公建养老服务设施委托社会力量运营，是指通过合同的方式，将政府投资兴建或者租赁改造的养老服务…	2150
569	河南省人民政府办公厅关于印发河南省推进健康养老产业转型发展方案若干政策和产业布局规划的通知	河南省	地方规范性文件	河南省人民政府	2017.09.19	https://www.pkulaw.com/lar/d136fcd658c475f43b7a80107062158bbdfb.html	河南省人民政府办公厅关于印发河南省推进健康养老产业转型发展方案若干政策和产业布局规划的通知河南省人民政府办公厅关于印发河南省推进健康养老产业转型发展方案若干政策和产业布局规划的通知（豫政办〔2017〕108号）各省辖市、省直管县（市）人民政府，省人民政府各部门： 《河南省推进健康养老产业转型发展方案》《河南省支持健康养老产业转型发展若干政策》《河南省健康养老产业布局规划》已经省政府同意，现印发给你们，请认真贯彻落实。河南省人民政府办公厅2017年9月19日 河南省推进健康养老产业转型发展方案 按照《中共河南省委河南省人民政府印发〈关于打好转型发展攻坚战的实施方案〉的通知》（豫发〔2017〕18号）总体部署，为加快推进健康养老产业转型发展，结合我省实际，特制定本方案。 一、总体要求 以满足老年人多层次、多样化的健康养老服务需求为出发点和落脚点，以推进健康养老产业供给侧结构性改革为主线，聚焦…	16324
570	北京市民政局关于进一步规范公办养老机构入住管理工作的通知	北京市	地方规范性文件	北京市民政局	2017.09.19	https://www.pkulaw.com/lar/6849ea7a874d90f596ad01a090b5aa22bdfb.html	北京市民政局关于进一步规范公办养老机构入住管理工作的通知北京市民政局关于进一步规范公办养老机构入住管理工作的通知（京民福发〔2017〕345号）各区民政局，市社会福利事务管理中心： 自2015年市政府办公厅下发《关于深化公办养老机构管理体制改革的意见》以来，经过各级政府部门和社会参与各方的共同努力，公办养老机构体制改革顺利推进，养老床位利用效率显著提高，服务质量有了较大提升，产生了较好的社会效益和经济效益。 但同时，改革推进过程中也暴露出一些问题，特别是在服务对象入住机构管理方面，存在着对服务对象入住评估和风险提示不落实；收费价格随意性较大，个别房间收费明显脱离市场价值区间，通过包间形式挤占有限床位资源仍普遍存在；未按公办机构改革规定收住服务对象，政府供养保障对象、困境家庭保障对象、优待服务保障对象等各类基本养老服务保障对象入住比例偏低，政府服务职能发挥不够充分等。这些问题，有的虽属技术…	2457
571	福建省民政厅、福建省老龄工作委员会办公室关于印发养老事业补短板2017年行动方案的通知	福建省	地方工作文件	福建省老龄工作委员会	2017.09.18	https://www.pkulaw.com/lar/7b2e045cb8bffb37815bb18d6151e8cdbdfb.html	福建省民政厅、福建省老龄工作委员会办公室关于印发养老事业补短板2017年行动方案的通知福建省民政厅、福建省老龄工作委员会办公室关于印发养老事业补短板2017年行动方案的通知闽民福[2017]230号各设区市民政局、老龄办，平潭综合实验区社会事业局、老龄办，厅机关各相关处（室、局）： 现将《养老事业补短板2017年行动方案》印发给你们，请按照责任分工，认真抓好落实。 福建省民政厅福建省老龄工作委员会办公室2017年9月18日 养老事业补短板2017年行动方案 为全面贯彻落实省委十届三次全会精神，加快补齐我省养老事业短板，根据《中共福建省委福建省人民政府印发关于加快养老事业发展的实施意见的通知》(闽委发〔2017〕17号)和养老服务“二十条”措施要求，制定本方案。 一、加强组织领导 成立养老事业补短板工作领导小组，强化统筹协调，举全厅之力补齐养老事业发展短板，开创养老工作新局面。领导小组成员…	4763
572	海南省人民政府办公厅关于全面放开养老服务市场提升养老服务质量的实施意见	海南省	地方规范性文件	海南省人民政府	2017.09.18	https://www.pkulaw.com/lar/cfc5f9a877835b164258267750aa9e1bbdfb.html	海南省人民政府办公厅关于全面放开养老服务市场提升养老服务质量的实施意见海南省人民政府办公厅关于全面放开养老服务市场提升养老服务质量的实施意见（琼府办〔2017〕144号）各市、县、自治县人民政府，省政府直属各单位： 为贯彻落实《国务院办公厅关于全面放开养老服务市场提升养老服务质量的若干意见》（国办发〔2016〕91号）精神，促进我省养老服务业更好更快发展，经省政府同意，提出如下实施意见。 一、总体要求 （一）指导思想。 全面贯彻党的十八大和十八届三中、四中、五中、六中全会精神，按照国务院关于深化简政放权、放管结合、优化服务改革的部署要求，紧紧围绕“五位一体”总体布局和“四个全面”战略布局，以国际旅游岛建设为总抓手，坚持问题导向，创新工作思路，进一步调动社会力量参与养老服务业发展的积极性，降低创业准入的制度性成本，营造公平规范的发展环境，保障基本养老需求，繁荣养老市场，提升服务质量，让广大…	7581
573	辽宁省人民政府办公厅关于加快发展商业养老保险的实施意见	辽宁省	地方规范性文件	辽宁省人民政府	2017.09.14	https://www.pkulaw.com/lar/fedb8b8c39892f5f07eefdfca5e2b1f3bdfb.html	辽宁省人民政府办公厅关于加快发展商业养老保险的实施意见辽宁省人民政府办公厅关于加快发展商业养老保险的实施意见（辽政办发〔2017〕101号）各市人民政府，省政府各厅委、各直属机构： 为贯彻落实《国务院办公厅关于加快发展商业养老保险的若干意见》（国办发〔2017〕59号）、《辽宁省人民政府关于加快发展养老服务业的实施意见》（辽政发〔2014〕4号）、《辽宁省人民政府关于加快现代保险服务业改革发展的实施意见》（辽政发〔2015〕11号）精神，健全多层次养老保障体系，促进养老服务业多样化发展，进一步保障和改善民生，促进社会和谐稳定，经省政府同意，提出以下实施意见。 一、总体要求 （一）指导思想。 全面贯彻党的十八大和十八届三中、四中、五中、六中全会及全国金融工作会议精神，深入贯彻习近平总书记系列重要讲话精神和治国理政新理念新思想新战略，牢固树立创新、协调、绿色、开放、共享的发展理念，深入推进新…	3607
574	安徽省人民政府办公厅关于加快发展商业养老保险的实施意见	安徽省	地方规范性文件	安徽省人民政府	2017.09.14	https://www.pkulaw.com/lar/e5d913b8ea9b1dd604d4d77908161112bdfb.html	安徽省人民政府办公厅关于加快发展商业养老保险的实施意见安徽省人民政府办公厅关于加快发展商业养老保险的实施意见（皖政办〔2017〕74号）各市、县人民政府，省政府各部门、各直属机构： 为深入贯彻落实《国务院办公厅关于加快发展商业养老保险的若干意见》（国办发〔2017〕59号）精神，经省政府同意，现就加快发展商业养老保险提出如下实施意见： 一、总体要求 （一）指导思想。全面贯彻党的十八大和十八届三中、四中、五中、六中全会精神，深入学习贯彻习近平总书记系列重要讲话精神和党中央治国理政新理念新思想新战略，认真贯彻习近平总书记视察安徽重要讲话精神，牢固树立创新、协调、绿色、开放、共享发展理念，以提高发展质量和效益为中心，以推进供给侧结构性改革为主线，以应对人口老龄化、满足人民群众日益增长的养老保障需求、促进社会和谐稳定为出发点，以完善养老保险风险保障机制、提升养老资金运用效率、优化养老金融服务体系…	4249
575	重庆市民政局关于加快养老领域标准宣贯实施工作的通知	重庆市	地方规范性文件	重庆市民政局	2017.09.14	https://www.pkulaw.com/lar/aae2e61a4b93b156aff59fcfa3292ef6bdfb.html	重庆市民政局关于加快养老领域标准宣贯实施工作的通知重庆市民政局关于加快养老领域标准宣贯实施工作的通知渝民[2017]144号各区县（自治县）民政局，局属各单位，机关各处室： 按照《民政部关于加快民政标准化工作的意见》（民发〔2015〕238号）和《重庆市民政局重庆市质量技术监督局关于加快推进全市民政标准化工作的意见》（渝民发〔2016〕24号）工作部署，根据《关于开展养老院服务质量建设专项行动的通知》（渝民发〔2017〕33号）具体安排，为加快养老领域标准宣贯实施，提高养老服务质量建设水平，推进全市民政标准化建设工作，现就相关工作通知如下： 一、充分认识加快养老领域标准宣贯实施工作的重要意义 党的十八大以来，习近平总书记将老龄工作纳入党和国家工作全局，多次对加强老龄工作做出重要指示。习近平总书记强调，“满足数量庞大的老年群众多方面需求、妥善解决人口老龄化带来的养老问题，事关国家发展全局，…	2888
576	广西壮族自治区人民政府办公厅关于全面放开养老服务市场提升养老服务质量的实施意见	广西省	地方规范性文件	广西壮族自治区人民政府	2017.09.13	https://www.pkulaw.com/lar/e3c206190d15e2dc047376c6a7020665bdfb.html	广西壮族自治区人民政府办公厅关于全面放开养老服务市场提升养老服务质量的实施意见广西壮族自治区人民政府办公厅关于全面放开养老服务市场提升养老服务质量的实施意见（桂政办发〔2017〕129号）各市、县人民政府，自治区人民政府各组成部门、各直属机构： 为贯彻落实《国务院办公厅关于全面放开养老服务市场提升养老服务质量的若干意见》（国办发〔2016〕91号），全面推动广西养老服务业综合改革试验区建设，促进养老服务业快速发展，经自治区人民政府同意，现提出如下意见。 一、发展目标 到2020年，养老服务市场全面放开，养老服务和产品更加丰富，供给结构更加合理，政府运营的养老床位占当地养老床位总数的比例不超过50%，护理型床位占总数30%以上。养老服务政策法规体系、行业质量标准体系进一步完善，信用体系基本建立，市场监管机制有效运行，服务质量明显提升，群众满意度显著提高，养老服务业成为我区经济社会发展的新兴…	6590
577	河北省人民政府办公厅关于全面放开养老服务市场提升养老服务质量的实施意见	河北省	地方规范性文件	河北省人民政府	2017.09.13	https://www.pkulaw.com/lar/e39434801a1871affaa13be51f2b9176bdfb.html	河北省人民政府办公厅关于全面放开养老服务市场提升养老服务质量的实施意见河北省人民政府办公厅关于全面放开养老服务市场提升养老服务质量的实施意见（冀政办字〔2017〕115号）各市（含定州、辛集市）人民政府，雄安新区管委会，省政府有关部门： 为促进我省养老服务业更好更快发展，根据《国务院办公厅关于全面放开养老服务市场提升养老服务质量的若干意见》（国办发〔2016〕91号），结合实际，经省政府同意，现提出如下实施意见。 一、总体要求 坚持深化改革、放开市场，改善结构、突出重点，鼓励创新、提质增效，强化监管、优化环境的原则，积极应对人口老龄化，培育健康养老意识，加快推进养老服务供给侧结构性改革，保障基本需求，繁荣养老市场，提升服务质量，让广大老年群体享受更加优质的养老服务，切实增强人民群众获得感。到2020年，我省养老服务市场全面放开，养老服务和产品有效供给能力大幅提升，供给结构更加合理，养老服…	7715
578	贵州省人力资源与社会保障厅关于贯彻落实机关事业单位基本养老保险关系和职业年金转移接续有关问题的通知	贵州省	地方规范性文件	贵州省人力资源和社会保障厅	2017.09.12	https://www.pkulaw.com/lar/142be23ae3f089bcde1cced5604e868abdfb.html	贵州省人力资源与社会保障厅关于贯彻落实机关事业单位基本养老保险关系和职业年金转移接续有关问题的通知贵州省人力资源与社会保障厅关于贯彻落实机关事业单位基本养老保险关系和职业年金转移接续有关问题的通知各市（州）、县（市、区、特区）人力资源和社会保障局、财政局，贵安新区党工委政治部、社会事务管理局、财政局，省社会保险事业局，各有关单位： 根据《人力资源社会保障部 财政部关于机关事业单位基本养老保险关系和职业年金转移接续有关问题的通知》（人社部规〔2017〕1号，以下简称人社部规〔2017〕1号文件）精神，结合我省实际，就机关事业单位基本养老保险关系和职业年金转移接续有关问题提出以下意见，与人社部规〔2017〕1号文件一并贯彻执行。 一、关于在省内机关事业单位之间流动就业人员的基本养老保险关系转移接续问题 参加机关事业单位基本养老保险的工作人员，在省内机关事业单位之间流动时，只转移基本养老保险关…	3003
579	湖南省城乡居民社会养老保险管理服务中心关于做好2017年提高城乡居民基本养老保险基础养老金工作的通知	湖南省	地方工作文件	湖南省城乡居民社会养老保险管理服务中心	2017.09.11	https://www.pkulaw.com/lar/6d9b77cdba785ec8481540cf3a39675ebdfb.html	湖南省城乡居民社会养老保险管理服务中心关于做好2017年提高城乡居民基本养老保险基础养老金工作的通知湖南省城乡居民社会养老保险管理服务中心关于做好2017年提高城乡居民基本养老保险基础养老金工作的通知（湘居民社险函〔2017〕25号2018年9月11日） 关于做好2017年提高城乡居民基本养老保险基础养老金工作的通知	160
580	广西壮族自治区人力资源和社会保障厅关于举办旅游发展和健康养老高级研修班的函	广西省	地方工作文件	广西壮族自治区人力资源和社会保障厅	2017.09.08	https://www.pkulaw.com/lar/7127b30e9e6e9455ec179bda44031f72bdfb.html	广西壮族自治区人力资源和社会保障厅关于举办旅游发展和健康养老高级研修班的函广西壮族自治区人力资源和社会保障厅关于举办旅游发展和健康养老高级研修班的函桂人社函[2017]720号各省、自治区、直辖市及新疆生产建设兵团人力资源社会保障厅（局），各有关单位： 根据《人力资源社会保障部办公厅关于印发专业技术人才知识更新工程2017年高级研修项目计划的通知》（人社厅发〔2017〕36号）精神，经审核批准，旅游发展和健康养老高级研修班定于2017年9月23日-2017年9月30日在桂林市举办。现将有关事项函告如下： 一、研修内容 （一）我国老龄化社会现状及相关政策解读； （二）老年人对医疗卫生需求、旅游需求的现状和思考； （三）在养老服务中，老年病的照护技术及发展； （四）民族医药在旅游，健康养老中的应用及发展； （五）分时度假与老年旅游度假产品设计； （六）生态旅游养老、候鸟式旅游养老等异地旅游养…	1669
581	湖南省人力资源和社会保障厅、湖南省财政厅关于调整我省城乡居民基本养老保险基础养老金最低标准的通知	湖南省	地方规范性文件	湖南省财政厅	2017.09.07	https://www.pkulaw.com/lar/c9140e9e0beebdebf2d3e7ca718ee843bdfb.html	湖南省人力资源和社会保障厅、湖南省财政厅关于调整我省城乡居民基本养老保险基础养老金最低标准的通知湖南省人力资源和社会保障厅、湖南省财政厅关于调整我省城乡居民基本养老保险基础养老金最低标准的通知（湘人社发〔2017〕66号）各市州、县市区人民政府： 为贯彻《国务院关于建立统一的城乡居民基本养老保险制度的意见》（国发〔2014〕8号）和《中共中央国务院关于打赢脱贫攻坚战的决定》（中发〔2015〕34号）精神，落实省委、省政府关于脱贫攻坚工作的有关要求，经省人民政府同意，决定从2017年1月1日起，调整我省城乡居民基本养老保险基础养老金最低标准。现将有关事项通知如下： 一、调整时间和标准 按照“小步快走”的方式，以2020年我省城乡居民基本养老保险基础养老金最低标准达到100元为目标，调整我省城乡居民基本养老保险基础养老金。从2017年1月1日起，全省城乡居民基本养老保险基础养老金最低标准由每…	944
582	北京市老龄工作委员会办公室关于第三批社区养老服务驿站的公告	北京市	地方工作文件	北京市老龄工作委员会	2017.09.06	https://www.pkulaw.com/lar/dcafeb87e5c4f0df05964183cbc413ddbdfb.html	北京市老龄工作委员会办公室关于第三批社区养老服务驿站的公告北京市老龄工作委员会办公室关于第三批社区养老服务驿站的公告 根据《关于开展社区养老服务驿站建设的意见》（京老龄委发【2016】8号）、《关于开展2016年社区养老服务驿站试点建设项目评审工作的通知》（京民老龄发【2016】244号）、《北京市2017年社区养老服务驿站建设工作方案》（京民老龄发【2017】98号）、《社区养老服务驿站设施设计和服务标准（试行）》（京民福发【2016】392号）等文件规定，经各区民政、老龄部门初审和报备，市民政局、老龄办评审和备案审查，东城魏家社区养老服务驿站等116家驿站符合备案标准。 现向社会进行公告，请社会各界和老年朋友们监督，监督电话：010--65395961 附件：第三批符合备案标准的社区养老服务驿站名单北京市老龄工作委员会办公室2017年9月6日 附件： 第三批符合备案标准的社区养老服务…	5869
583	上海市民政局关于印发《养老机构服务质量建设专项行动市级抽查工作实施方案》的通知	上海市	地方规范性文件	上海市民政局	2017.09.05	https://www.pkulaw.com/lar/6d22273498a2868b97e31c87150f8a78bdfb.html	上海市民政局关于印发《养老机构服务质量建设专项行动市级抽查工作实施方案》的通知上海市民政局关于印发《养老机构服务质量建设专项行动市级抽查工作实施方案》的通知（沪民福发〔2017〕26号）各区民政局，上海市社会福利中心、上海市众仁慈善服务中心、上海市社会福利行业协会： 为了贯彻落实《关于开展养老服务机构服务质量建设专项行动的通知》（沪民福发〔2017〕13号）精神，市民政局研究制定了市级抽查工作实施方案，现将方案印发给你们，请各区积极配合并抓好贯彻落实。上海市民政局2017年9月5日 养老机构服务质量建设专项行动市级抽查工作实施方案 根据国家民政部关于开展养老院服务质量建设专项行动的要求，上海市民政局拟在机构自查、区级核查的基础上，结合“服务质量年”及养老机构服务质量建设专项行动工作安排，开展市级抽查工作，实施方案如下： 一、工作目标 组织养老机构服务质量市级抽查的专家团队，并邀请相关职能…	13430
584	辽宁省人民政府关于印发“十三五”辽宁省老龄事业发展和养老体系建设规划的通知	辽宁省	地方规范性文件	辽宁省人民政府	2017.09.01	https://www.pkulaw.com/lar/321399576c3cb1d26ce9a44c17abda1cbdfb.html	辽宁省人民政府关于印发“十三五”辽宁省老龄事业发展和养老体系建设规划的通知辽宁省人民政府关于印发“十三五”辽宁省老龄事业发展和养老体系建设规划的通知（辽政发〔2017〕41号）各市人民政府，省政府各厅委、各直属机构： 现将《“十三五”辽宁省老龄事业发展和养老体系建设规划》印发给你们，请认真贯彻执行。辽宁省人民政府2017年9月1日 “十三五”辽宁省老龄事业发展和养老体系建设规划 为加快推进我省老龄事业与经济社会全面协调发展，积极应对人口老龄化，根据《中华人民共和国老年人权益保障法》（以下简称《老年法》）、《“十三五”国家老龄事业发展和养老体系建设规划》（国发〔2017〕13号）、《辽宁省老年人权益保障条例》（以下简称《条例》），制定本规划。 一、“十二五”时期的成就 “十二五”时期，是我省老龄事业整体推进快速发展的五年，也是迎难而上，真抓实干，开拓创新，取得显著成绩的五年。 （一）老龄工…	20256
585	上海市民政局、上海市财政局关于对本市非营利性养老机构实施“以奖代补”扶持政策的通知	上海市	地方规范性文件	上海市财政局	2017.09.01	https://www.pkulaw.com/lar/bf367bd99dda7c7be08137fa951c58d5bdfb.html	上海市民政局、上海市财政局关于对本市非营利性养老机构实施“以奖代补”扶持政策的通知上海市民政局、上海市财政局关于对本市非营利性养老机构实施“以奖代补”扶持政策的通知（沪民规〔2017〕6号）各区民政局、财政局： 为了扶持和促进本市非营利性养老机构（以下简称“养老机构”）健康规范发展，引导养老机构不断提升服务质量，现就本市养老机构实施“以奖代补”扶持政策通知如下： 一、奖补目的 根据国家和本市有关文件精神，通过实施“以奖代补”扶持政策，支持养老机构加快发展，破解有关瓶颈问题，创新服务管理方式，提高为老年人服务质量和水平。 二、奖补原则 突出重点。重点针对当前困扰养老机构发展的医疗服务资源少、服务人员技能弱、运营管理水平低等突出问题，以奖补方式扶持发展。 体现导向。支持养老机构创新运作方式，开展医养结合，注重队伍建设，坚持质量为重，走规模经营、品牌发展的道路，提升机构养老整体水平。 三、奖补…	2113
586	陕西省人民政府办公厅关于全面放开养老服务市场提升养老服务质量的实施意见	陕西省	地方规范性文件	陕西省人民政府	2017.08.30	https://www.pkulaw.com/lar/580806b71bac75180dae109044c2d8dabdfb.html	陕西省人民政府办公厅关于全面放开养老服务市场提升养老服务质量的实施意见陕西省人民政府办公厅关于全面放开养老服务市场提升养老服务质量的实施意见（陕政办发〔2017〕76号）各设区市人民政府，省人民政府各工作部门、各直属机构： 为贯彻落实《国务院办公厅关于全面放开养老服务市场提升养老服务质量的意见》（国办发〔2016〕91号），促进我省养老服务业持续健康发展，经省政府同意，现提出如下实施意见。 一、总体要求 （一）指导思想。全面贯彻党的十八大和十八届三中、四中、五中、六中全会精神，认真落实党中央、国务院决策部署，紧紧围绕“五位一体”总体布局和“四个全面”战略布局，立足追赶超越定位和“五个扎实”要求，积极应对人口老龄化，深化放管服改革，健全机制、补齐短板、提质增效，加快推进养老服务业供给侧结构性改革，激发市场活力，提升养老服务质量，让广大老年群体享受优质养老服务，切实增强人民群众获得感。 （二…	5488
587	上海市医疗保险事业管理中心关于终止宝山区明珠养老院服务协议的通告	上海市	地方规范性文件	上海市医疗保险事业管理中心	2017.08.30	https://www.pkulaw.com/lar/0d52a2ded81c93755ebd631859f5617cbdfb.html	上海市医疗保险事业管理中心关于终止宝山区明珠养老院服务协议的通告上海市医疗保险事业管理中心关于终止宝山区明珠养老院服务协议的通告 由宝山区明珠养老院提出，经上海市医疗保险事业管理中心同意，现终止上海市医疗保险事业管理中心与宝山区明珠养老院服务协议关系，特此通告。上海市医疗保险事业管理中心2017年8月30日	155
588	辽宁省人民政府办公厅关于印发辽宁省提高养老院服务质量四年滚动计划(2017—2020年)的通知	辽宁省	地方规范性文件	辽宁省人民政府	2017.08.28	https://www.pkulaw.com/lar/78739bd4a5893db000534fee72bfe1c4bdfb.html	辽宁省人民政府办公厅关于印发辽宁省提高养老院服务质量四年滚动计划(2017—2020年)的通知辽宁省人民政府办公厅关于印发辽宁省提高养老院服务质量四年滚动计划（2017-2020年）的通知（辽政办发〔2017〕95号）各市人民政府，省政府各厅委、各直属机构： 《辽宁省提高养老院服务质量四年滚动计划（2017-2020年）》已经省政府同意，现印发给你们，请认真贯彻执行。辽宁省人民政府办公厅2017年8月28日 辽宁省提高养老院服务质量四年滚动计划（2017-2020年） 为全面贯彻落实习近平总书记在中央经济工作会议关于“开展质量提升行动”的部署要求和第14次中央财经领导小组会议关于提高养老院服务质量的重要讲话精神，根据《国务院关于加快发展养老服务业的若干意见》（国发〔2013〕35号）、《国务院办公厅关于全面放开养老服务市场提升养老服务质量的若干意见》（国办发〔2016〕91号）、《辽宁省…	8209
589	辽宁省人民政府办公厅关于全面放开养老服务市场提升养老服务质量的实施意见	辽宁省	地方规范性文件	辽宁省人民政府	2017.08.28	https://www.pkulaw.com/lar/35f0b7dbf73821b0ccd59356276bb610bdfb.html	辽宁省人民政府办公厅关于全面放开养老服务市场提升养老服务质量的实施意见辽宁省人民政府办公厅关于全面放开养老服务市场提升养老服务质量的实施意见（辽政办发〔2017〕94号）各市人民政府，省政府各厅委、各直属机构： 为贯彻落实《国务院办公厅关于全面放开养老服务市场提升养老服务质量的若干意见》（国办发〔2016〕91号）精神，进一步推进全省养老服务业更好更快发展，制定本实施意见。 一、总体要求 （一）指导思想。 全面贯彻落实党中央、国务院的决策部署，紧密围绕养老服务业供给侧结构性改革，坚持以新发展理念引领经济发展新常态，着力保障和改善民生。积极应对当前全省老龄人口总量扩***增量提速的严峻形势，发挥政策引导和推动作用，持续深化简政放权、放管结合、优化服务改革，以保障基本需求、提升服务质量为目标，全面放开养老市场，提升养老服务质量。 （二）基本原则。 --政府引导，改革推动。进一步降低市场准入门…	6639
590	江苏省政府关于全面放开养老服务市场提升养老服务质量的实施意见	江苏省	地方规范性文件	江苏省人民政府	2017.08.25	https://www.pkulaw.com/lar/8b62d3d2b5d82d53340d32eec34d08cabdfb.html	江苏省政府关于全面放开养老服务市场提升养老服务质量的实施意见江苏省政府关于全面放开养老服务市场提升养老服务质量的实施意见（苏政发〔2017〕121号）各市、县（市、区）人民政府，省各委办厅局，省各直属单位： 《省政府关于加快发展养老服务业完善养老服务体系的实施意见》（苏政发〔2014〕39号）出台后，我省养老服务市场环境不断优化，养老服务业发展速度明显加快，服务体系进一步完善。为贯彻落实《国务院办公厅关于全面放开养老服务市场提升养老服务质量的若干意见》（国办发〔2016〕91号）和《江苏省养老服务条例》，进一步扩大养老服务有效供给，不断满足广大老年人多样化养老服务需求，现就全面放开我省养老服务市场，提升养老服务质量提出如下实施意见。 一、总体要求和发展目标 （一）总体要求。深入贯彻落实习近平总书记系列重要讲话特别是视察江苏重要讲话精神，牢固树立创新、协调、绿色、开放、共享的发展理念，以保…	9874
591	陕西省工业和信息化厅、陕西省民政厅、陕西省卫生和计划生育委员会关于开展智慧健康养老应用试点示范申报工作的通知	陕西省	地方工作文件	陕西省卫生和计划生育委员会(原陕西省卫生厅)	2017.08.25	https://www.pkulaw.com/lar/a045c34a551b226df06f5fe971cbabeabdfb.html	陕西省工业和信息化厅、陕西省民政厅、陕西省卫生和计划生育委员会关于开展智慧健康养老应用试点示范申报工作的通知陕西省工业和信息化厅、陕西省民政厅、陕西省卫生和计划生育委员会关于开展智慧健康养老应用试点示范申报工作的通知各设区市、杨凌示范区、西咸新区、韩城市工业和信息化、民政、卫生计生主管部门： 为贯彻落实《智慧健康养老产业发展行动计划（2017-2020年）》（工信部联电子〔2017〕25号），推动智慧健康养老产业发展和应用推广，工业和信息化部办公厅、民政部办公厅、国家卫计委办公厅联合下发了《关于开展智慧健康养老应用试点示范的通知》（工信厅联电子〔2017〕75号），组织开展智慧健康养老应用试点示范工作，支持建设一批示范企业、示范街道（乡镇）、示范基地。 请你们按要求认真组织辖区内试点示范的申报和推荐工作，严格审核把关。申报条件和申报书详见附件。试点示范申报书（纸质版一式五份、电子版光盘）…	2667
592	上海市人力资源和社会保障局关于2017年本市计发企业退休人员基本养老金有关问题的补充通知	上海市	地方规范性文件	上海市人力资源和社会保障局	2017.08.24	https://www.pkulaw.com/lar/e898df336e40ec7c3d57a9313125ce94bdfb.html	上海市人力资源和社会保障局关于2017年本市计发企业退休人员基本养老金有关问题的补充通知上海市人力资源和社会保障局关于2017年本市计发企业退休人员基本养老金有关问题的补充通知（沪人社规〔2017〕31号）各委、办、局、控股（集团）公司，市社会保险事业管理中心，各区人力资源和社会保障局： 现就2017年本市计发企业退休人员基本养老金补充通知如下： 一、凡按照本市城镇企业职工基本养老金计发办法计发基本养老金的，再按照本市对2016年企业退休人员计发基本养老金的补充规定增加月基本养老金。 二、凡按照原小城镇社会保险法办法计发基本养老金的，每月再增加341元。 三、按照本通知规定增加的基本养老金，所需费用由本市企业基本养老保险基金列支。 四、本通知自2017年8月24日起实施，有效期至2017年12月31日。2017年1月1日至本通知下发之日办理申领基本养老金手续的人员，从其实际领取基本养老金…	433
593	黑龙江省机关事业单位养老保险制度改革工作领导小组办公室关于印发《机关事业单位养老保险政策问答(一)》的通知	黑龙江省	地方规范性文件	黑龙江省机关事业单位养老保险制度改革工作领导小组办公室	2017.08.22	https://www.pkulaw.com/lar/7db322000787d6db728137facdbeb0cdbdfb.html	黑龙江省机关事业单位养老保险制度改革工作领导小组办公室关于印发《机关事业单位养老保险政策问答(一)》的通知黑龙江省机关事业单位养老保险制度改革工作领导小组办公室关于印发《机关事业单位养老保险政策问答(一)》的通知黑机事养改办函[2017]19号省社会保险事业管理局，各市（地）、县（市）人力资源和社会保障局，省农垦总局人力资源和社会保障局，省森工总局人事局、劳动局： 根据工作需要，相关职能部门按照国家有关规定，对机关事业养老保险制度改革过程中遇到的政策问题进行了解释，编写了《机关事业单位养老保险政策问答（一）》，现印发给你们，供工作人员使用。 附件：机关事业单位养老保险政策问答（一） 黑龙江省机关事业单位养老保险制度改革工作领导小组办公室2017年8月22日机关事业单位养老保险政策问答（一） 一、关于缴费工资基数问题 （一）机关事业单位个人缴费工资基数如何确定？ 答：按照人社部〔2015〕…	3366
594	广西壮族自治区人力资源和社会保障厅、财政厅关于将机关单位工作人员年终绩效考评奖纳入养老保险缴费基数的通知	广西省	地方工作文件	广西壮族自治区财政厅	2017.08.21	https://www.pkulaw.com/lar/ec77003f6d566ca6eebe357d3163a4afbdfb.html	广西壮族自治区人力资源和社会保障厅、财政厅关于将机关单位工作人员年终绩效考评奖纳入养老保险缴费基数的通知广西壮族自治区人力资源和社会保障厅、财政厅关于将机关单位工作人员年终绩效考评奖纳入养老保险缴费基数的通知（2017年8月21日桂人社发〔2017〕53号）各市人力资源和社会保障局、财政局，区直各有关单位，中央驻桂各机关单位： 根据《社会保险法》等规定，为促进机关事业单位养老保险制度长效发展，规范机关事业单位工作人员工资制度改革，体现机关与事业单位养老保险缴费基数的公平性和一致性，结合我区实际，经自治区人民政府同意，现就机关单位工作人员养老保险缴费基数核定有关问题通知如下： 从2018年1月1日起，将机关单位（含参公管理的单位）工作人员的年终绩效考评奖纳入养老保险缴费基数。 今后国家和自治区有新规定的，从其规定。	364
595	北京市民政局、北京市老龄工作委员会办公室关于加强养老服务设施规范化管理工作的通知	北京市	地方规范性文件	北京市老龄工作委员会	2017.08.21	https://www.pkulaw.com/lar/6adf40b4c61be3463b96c552a5e91211bdfb.html	北京市民政局、北京市老龄工作委员会办公室关于加强养老服务设施规范化管理工作的通知北京市民政局、北京市老龄工作委员会办公室关于加强养老服务设施规范化管理工作的通知（京民福发〔2017〕301号）各区民政局、老龄办，市社会福利事务管理中心： 根据民政部关于加强养老院建设、全面提高养老服务质量的工作部署，为落实《养老机构设立许可办法》（民政部令第48号）、《养老机构服务管理办法》（民政部令第49号）和《北京市居家养老服务条例》等法规规定，以及市老龄委《关于加强社区养老服务驿站建设的指导意见》（京老发〔2016〕8号）的精神，确保我市养老服务设施依法依规设置、安全规范、有效发挥作用，不断提高市社会福利综合管理平台系统使用效率，推动监管方式科学化、高效化、智能化发展，现就有关事项通知如下： 一、推进养老服务设施设立许可与规范化管理 本着“先易后难”的原则，按照“化繁为简”的思路推动养老服务设施设立…	3702
596	北京市民政局、北京市发展和改革委员会、北京市公安局等关于印发《北京市基层公办养老机构建设资助工作实施办法》的通知	北京市	地方规范性文件	北京市卫生和计划生育委员会	2017.08.18	https://www.pkulaw.com/lar/c09750b9e85fa5c5dbd3c932d6e769f5bdfb.html	北京市民政局、北京市发展和改革委员会、北京市公安局等关于印发《北京市基层公办养老机构建设资助工作实施办法》的通知北京市民政局、北京市发展和改革委员会、北京市公安局、北京市财政局、北京市人力资源和社会保障局、北京市规划和国土资源管理委员会、北京市环境保护局、北京市住房和城乡建设委员会、北京市卫生和计划生育委员会关于印发《北京市基层公办养老机构建设资助工作实施办法》的通知（京民福发〔2017〕302号）各区民政局、发展改革委、公安分局、财政局、人力社保局、规划国土委、环保局、住房城乡建设委、卫生计生委： 为落实习近平总书记在中央经济工作会议上关于“开展质量提升行动”的工作要求和第14次中央财经领导小组会议关于提高养老院服务质量的重要讲话精神，依据国务院《关于进一步健全特困人员救助供养制度的意见》（国发〔2016〕4号）和市政府办公厅《关于深化公办养老机构管理体制改革的意见》（京政办发〔201…	4541
597	浙江省经济和信息化委员会、浙江省民政厅、浙江省卫生和计划生育委员会关于组织申报国家智慧健康养老应用试点示范的通知	浙江省	地方工作文件	浙江省民政厅	2017.08.17	https://www.pkulaw.com/lar/0ee44bae7d0c495456d5d8daae313aa3bdfb.html	浙江省经济和信息化委员会、浙江省民政厅、浙江省卫生和计划生育委员会关于组织申报国家智慧健康养老应用试点示范的通知浙江省经济和信息化委员会、浙江省民政厅、浙江省卫生和计划生育委员会关于组织申报国家智慧健康养老应用试点示范的通知浙经信电子[2017]187号各市、县（市、区）经信委（局）、民政局、卫生计生委（局）（宁波不发），有关企业： 为贯彻落实《智慧健康养老产业发展行动计划（2017-2020年）》（工信部联电子〔2017〕25号），推动健康养老产业发展和应用推广，工业和信息化部、民政部、国家卫生计生委将组织开展智慧健康养老应用试点示范。现就我省开展国家智慧健康养老应用试点示范申报工作通知如下： 一、请各申请企业、街道（乡镇）和基地根据三部委通知（工信厅联电子〔2017〕75号）的要求认真填写智慧健康养老应用试点示范申报书，并于9月15日前将申报材料（纸质版一式5份、电子版1份）报送省经…	741
598	青海省国家税务局转发《关于从2017年1月1日起调整退休人员基本养老金的通知》的通知	青海省	地方工作文件	青海省国家税务局	2017.08.09	https://www.pkulaw.com/lar/200f243ef1da89112dc1469109b5e097bdfb.html	青海省国家税务局转发《关于从2017年1月1日起调整退休人员基本养老金的通知》的通知青海省国家税务局转发《关于从2017年1月1日起调整退休人员基本养老金的通知》的通知各市、自治州、西宁东川工业园区、青海湖景区国家税务局，省税务干部学校： 现将青海省人力资源和社会保障厅财政厅《关于从2017年1月1日起调整退休人员基本养老金的通知》（青人社厅发[2017]88号）转发给你们，请各单位高度重视，认真组织实施。严格按照调整时间、范围、办法和标准，及时完成退休人员新增基本养老金的补发和调整工作。 附件：1.青海省机关事业单位退休人号与基本养老金水平挂钩调整标准.tif 2.青海省人力资源和社会保障厅青海省财政厅关于从2017年1月1日起调整退休人员基本养老金的通知.tif青海省国家税务局2017年8月9日	361
599	宁夏回族自治区人民政府办公厅关于印发宁夏回族自治区“十三五”老龄事业发展和养老体系建设规划的通知	宁夏回族自治区	地方规范性文件	宁夏回族自治区人民政府	2017.08.08	https://www.pkulaw.com/lar/2ad269bcd197fe8287fef5fddff535ebbdfb.html	宁夏回族自治区人民政府办公厅关于印发宁夏回族自治区“十三五”老龄事业发展和养老体系建设规划的通知宁夏回族自治区人民政府办公厅关于印发宁夏回族自治区“十三五”老龄事业发展和养老体系建设规划的通知（宁政办发〔2017〕147号）各市、县（区）人民政府，自治区政府各部门、各直属机构： 《宁夏回族自治区“十三五”老龄事业发展和养老体系建设规划》已经自治区人民政府同意，现印发给你们，请结合实际，认真组织实施。 附件：宁夏回族自治区“十三五”老龄事业发展和养老体系建设规划宁夏回族自治区人民政府办公厅2017年8月8日宁夏回族自治区“十三五”老龄事业发展和养老体系建设规划 为积极开展应对人口老龄化行动，进一步完善老龄政策支撑，健全养老服务体系，推动全区老龄事业全面协调可持续发展。根据《中华人民共和国老年人权益保障法》、《国务院关于印发“十三五”国家老龄事业发展和养老体系建设规划的通知》（国发〔2017…	17905
600	广西壮族自治区人力资源和社会保障厅养老保险处关于2017年自治区直属国有困难企业离休人员生活性补贴审核情况的通知	广西省	地方工作文件	广西壮族自治区人力资源和社会保障厅	2017.08.06	https://www.pkulaw.com/lar/4a5be6f893268cd2d9dde24261dbe261bdfb.html	广西壮族自治区人力资源和社会保障厅养老保险处关于2017年自治区直属国有困难企业离休人员生活性补贴审核情况的通知广西壮族自治区人力资源和社会保障厅养老保险处关于2017年自治区直属国有困难企业离休人员生活性补贴审核情况的通知自治区直属各相关企业： 根据《广西壮族自治区财政厅劳动和社会保障厅人事厅关于适当调整自治区本级企业离休人员生活性补贴有关问题的通知》（桂财社〔2007〕90号）和《广西壮族自治区财政厅劳动和社会保障厅人事厅关于自治区直属国有困难企业离休人员生活性补贴有关问题的补充通知》（桂财社〔2008〕168号）规定，以下单位（详见附件）的申报材料已审核通过。 附件：2017年自治区直属国有困难企业离休人员生活性补贴通过审核名单 广西壮族自治区人力资源和社会保障厅养老保险处2017年8月6日 附件2017年自治区直属国有困难企业离休人员生活性补贴通过审核名单(根据审核情况，持续更新…	2808
601	广东省人民政府办公厅关于印发广东省促进老龄事业发展和养老体系建设实施方案的通知	广东省	地方规范性文件	广东省人民政府	2017.08.03	https://www.pkulaw.com/lar/49e3ed9a6bfff7c643fd5bce7147af29bdfb.html	广东省人民政府办公厅关于印发广东省促进老龄事业发展和养老体系建设实施方案的通知广东省人民政府办公厅关于印发广东省促进老龄事业发展和养老体系建设实施方案的通知（粤府办〔2017〕53号）各地级以上市人民政府，各县（市、区）人民政府，省政府各部门、各直属机构： 《广东省促进老龄事业发展和养老体系建设实施方案》已经省人民政府同意，现印发给你们，请认真贯彻执行。执行过程中遇到的问题，请径向省民政厅反映。广东省人民政府办公厅2017年8月3日 广东省促进老龄事业发展和养老体系建设实施方案 为认真贯彻落实《国务院关于印发“十三五”国家老龄事业发展和养老体系建设规划的通知》（国发〔2017〕13号）精神，促进我省老龄事业发展整体水平明显提升、养老体系更加完善，制定本实施方案。 一、发展目标 到2020年，全省老年人社会保障、社会服务、社会优待、社会参与、家庭赡养等各项权益保障得到全面加强，以居家为基础…	12217
602	浙江省人力资源和社会保障厅关于2017年企业退休人员基本养老金计发办法有关问题的通知	浙江省	地方规范性文件	浙江省人力资源和社会保障厅	2017.08.02	https://www.pkulaw.com/lar/dd11da8607ce7d1bc9f3d68c53f37850bdfb.html	浙江省人力资源和社会保障厅关于2017年企业退休人员基本养老金计发办法有关问题的通知浙江省人力资源和社会保障厅关于2017年企业退休人员基本养老金计发办法有关问题的通知（浙人社发〔2017〕92号）各市、县（市、区）人力资源和社会保障局，嘉兴市社会保障事务局： 为妥善做好2017年新办理企业退休（退职）手续人员（以下简称2017年企业退休人员）的基本养老金计发工作，根据《浙江省人民政府关于完善企业职工基本养老保险制度的通知》（浙政发〔2006〕48号）、《浙江省人力资源和社会保障厅浙江省财政厅关于进一步清理规范企业退休人员待遇项目工作的通知》（浙人社发〔2011〕22号）、《浙江省人力资源和社会保障厅关于完善企业退休人员基本养老金计发办法有关问题的通知》（浙人社发〔2011〕146号）等文件规定，现就基本养老金计发办法有关问题通知如下： 一、关于过渡性调节金问题 （一）为合理衔接新老退休…	1204
603	湖南省民政厅、湖南省发展改革委、湖南省公安厅等关于加快推进养老服务业放管服改革的实施意见	湖南省	地方规范性文件	湖南省老龄工作委员会	2017.08.01	https://www.pkulaw.com/lar/4504bebed755b3d8a07733f11dad3ac3bdfb.html	湖南省民政厅、湖南省发展改革委、湖南省公安厅等关于加快推进养老服务业放管服改革的实施意见湖南省民政厅、湖南省发展改革委、湖南省公安厅、湖南省财政厅、湖南省国土资源厅、湖南省环境保护厅、湖南省住房城乡建设厅、湖南省卫生计生委、中国人民银行长沙中心支行、湖南省工商行政管理局、湖南省食品药品监管局、中国银监会湖南监管局、湖南省老龄办关于加快推进养老服务业放管服改革的实施意见（湘民发〔2017〕38号）各市州、县市区民政局、发展改革委（局）、公安局、财政局、国土资源主管部门、环境保护局、住房城乡建设局（建委、规划建设局）、规划局、房产局、卫生计生委、工商局、食品药品监督管理局、银监局、老龄办、人民银行省内各市州中心支行，长沙辖内各支行： 为尽快破除养老服务业发展瓶颈，激发市场活力和民间资本潜力，促进社会力量逐步成为发展养老服务业的主体，根据《关于加快推进养老服务业放管服改革的通知》（民发〔201…	4338
604	江西省人民政府办公厅关于全面放开养老服务市场的实施意见	江西省	地方规范性文件	江西省人民政府	2017.08.01	https://www.pkulaw.com/lar/19360189262c01933a9e51e7f83a1e97bdfb.html	江西省人民政府办公厅关于全面放开养老服务市场的实施意见江西省人民政府办公厅关于全面放开养老服务市场的实施意见（赣府厅发〔2017〕55号）各市、县（区）人民政府，省政府各部门： 为全面放开养老服务市场，引导促进新消费，培育发展新动能，进一步推动社会力量成为养老服务业发展的主体，根据《国务院办公厅关于全面放开养老服务市场提升养老服务质量的若干意见》（国办发〔2016〕91号）等文件精神，结合我省实际，经省政府同意，现提出如下实施意见： 一、深化放管服改革 （一）放宽市场准入条件。建立养老服务领域公平竞争审查制度，禁止对社会资本、非本地资本单独设置附加条件、歧视性条件和准入门槛。非本地投资者举办养老服务项目与当地投资者享受同等政策待遇。（省发改委、省民政厅，市、县〔区〕政府等负责）鼓励境外投资者设立营利性、非营利性养老机构、老年人专业医养护理服务机构，并与境内投资者享受同等的优惠政策。（省商…	5825
605	上海市民政局关于下拨2017年下半年市级福利彩票公益金资助社区居家养老服务项目养老服务补贴经费的通知	上海市	地方规范性文件	上海市民政局	2017.08.01	https://www.pkulaw.com/lar/13c26d656d53b0ea559df290221dd605bdfb.html	上海市民政局关于下拨2017年下半年市级福利彩票公益金资助社区居家养老服务项目养老服务补贴经费的通知上海市民政局关于下拨2017年下半年市级福利彩票公益金资助社区居家养老服务项目养老服务补贴经费的通知（沪民老工发〔2017〕14号2017年08月01日）各区民政局： 根据2017年全市社区居家养老服务工作推进情况，结合市级福利彩票公益金年度预算安排，现分配下拨各区2017年下半年市级福利彩票公益金资助社区居家养老服务项目养老服务补贴经费，共计3000万元。各区要加强项目经费使用监管，做到专款专用，全面完成本年度社区居家养老服务工作任务。2018年初，应上报2017年度项目资金使用情况、项目进展情况、资金配套情况、资金使用效益。 特此通知。 附件：《2017年下半年市级福利彩票公益金资助社区居家养老服务项目养老服务补贴各区资金分配汇总表》 2017年7月5日 附件 2017年下半年市级福利…	733
606	湖南省人力资源和社会保障厅、湖南省财政厅关于2017年调整退休人员基本养老金的通知	湖南省	地方工作文件	湖南省财政厅	2017.07.28	https://www.pkulaw.com/lar/7c2c32e86919cfa5f3a55b98dee1953fbdfb.html	湖南省人力资源和社会保障厅、湖南省财政厅关于2017年调整退休人员基本养老金的通知湖南省人力资源和社会保障厅、湖南省财政厅关于2017年调整退休人员基本养老金的通知（湘人社发〔2017〕48号）各市州人民政府，省政府各厅委、各直属机构，各中央在湘机关事业单位： 根据人力资源社会保障部、财政部《关于2017年调整退休人员基本养老金的通知》（人社部发〔2017〕30号）精神，经省人民政府同意，并报人力资源社会保障部、财政部批准，决定从2017年1月1日起，为2016年12月31日前已按规定办理退休手续并按月领取基本养老金的退休人员调整增加基本养老金。现将有关事项通知如下： 一、调整范围 2016年12月31日前已按规定办理退休手续并按月领取基本养老金的退休人员（含退职人员）。 二、调整标准 （一）退休人员每人每月增加基本养老金50元。 （二）在（一）项调整基础上，对参加企业职工基本养老保险的…	1854
607	黑龙江省人民政府办公厅关于进一步扩大旅游文化体育健康养老教育培训等领域消费的实施意见	黑龙江省	地方规范性文件	黑龙江省人民政府	2017.07.25	https://www.pkulaw.com/lar/b2c643845a7566c99b98b84e23f8e8efbdfb.html	黑龙江省人民政府办公厅关于进一步扩大旅游文化体育健康养老教育培训等领域消费的实施意见黑龙江省人民政府办公厅关于进一步扩大旅游文化体育健康养老教育培训等领域消费的实施意见（黑政办规〔2017〕32号）各市（地）、县（市）人民政府（行署），省政府各直属单位： 为贯彻落实《国务院办公厅关于进一步扩大旅游文化体育健康养老教育培训等领域消费的意见》（国办发〔2016〕85号）精神，以改革创新增加消费领域特别是服务消费领域有效供给，促进民生改善、服务业发展和经济转型升级，培育经济发展新动能，经省政府同意，现结合实际提出如下实施意见： 一、总体要求 全面贯彻党的十八大和十八届三中、四中、五中、六中全会精神，全面贯彻落实习近平总书记系列重要讲话精神和治国理政新理念新思想新战略，全面贯彻落实习近平总书记对我省重要讲话精神，牢固树立创新、协调、绿色、开放、共享发展理念，坚持以供给侧结构性改革为主线，发挥市场…	5466
608	重庆市人力资源和社会保障局、重庆市财政局关于2017年调整退休人员基本养老金的实施意见	重庆市	地方规范性文件	重庆市财政局	2017.07.25	https://www.pkulaw.com/lar/48d16a4cb7afc1bd53fc24b577059492bdfb.html	重庆市人力资源和社会保障局、重庆市财政局关于2017年调整退休人员基本养老金的实施意见重庆市人力资源和社会保障局、重庆市财政局关于2017年调整退休人员基本养老金的实施意见（渝人社发〔2017〕170号）各区县（自治县）人力资源和社会保障局、财政局，两江新区社会保障局、财政局，万盛经开区人力资源和社会保障局、财政局： 根据《重庆市人民政府关于印发重庆市2017年调整退休人员基本养老金办法的通知》（渝府发〔2017〕26号），以下简称《通知》规定，现就符合本次调整范围的我市企业和机关事业单位退休人员（以下简称退休人员）基本养老金调整有关问题提出以下实施意见，请遵照执行。 一、调整对象 （一）企业退休人员 1.按月领取基本养老金的企业退休（含退职，下同）人员； 2.按月领取基本养老金的个人参保人员； 3.中央、市属科研机构和工程勘察设计单位中转制为企业前有正常事业费的，其转制后退休的人员；转…	2746
609	青海省人力资源和社会保障厅、青海省财政厅关于从2017年1月1日起调整退休人员基本养老金的通知	青海省	地方工作文件	青海省财政厅	2017.07.24	https://www.pkulaw.com/lar/0d37ae2aad420c1575c8c82769e9fb7abdfb.html	青海省人力资源和社会保障厅、青海省财政厅关于从2017年1月1日起调整退休人员基本养老金的通知青海省人力资源和社会保障厅、青海省财政厅关于从2017年1月1日起调整退休人员基本养老金的通知青人社厅发[2017]88号各市、自治州人民政府，省直有关部门和单位，驻青中央单位： 根据人社部、财政部《关于2017年调整退休人员基本养老金的通知》（人社部发〔2017〕30号）、《关于做好2017年调整退休人员基本养老金工作的函》（人社养司函〔2017〕21号），以及《关于北京等27个省（自治区、直辖市、兵团）2017年调整退休人员基本养老金有关问题的批复》（人社厅函〔2017〕156号）精神，经省政府同意，现就我省2017年调整退休人员基本养老金有关问题通知如下： 一、调整时间和范围 从2017年1月1日起，对参加我省企业基本养老保险、机关事业单位基本养老保险，在2016年12月31日前已按规定办…	1859
610	贵州省人力资源和社会保障厅、贵州省财政厅关于2017年调整退休人员基本养老金的通知	贵州省	地方工作文件	贵州省财政厅	2017.07.21	https://www.pkulaw.com/lar/8d9536c8b44006fa9cc126f0976ed252bdfb.html	贵州省人力资源和社会保障厅、贵州省财政厅关于2017年调整退休人员基本养老金的通知贵州省人力资源和社会保障厅、贵州省财政厅关于2017年调整退休人员基本养老金的通知（黔人社厅发〔2017〕14号）各市（州）、县（市、区、特区）人力资源和社会保障局、财政局，贵安新区党工委政治部、社会事务管理局、财政局，省社会保险事业局，各有关单位： 根据人力资源社会保障部、财政部《关于2017年调整退休人员基本养老金的通知》（人社部发〔2017〕30号）精神，为更好地保障广大退休人员的基本生活，经省人民政府批准，人力资源社会保障部、财政部同意，现就我省2017年调整企业和机关事业单位退休人员基本养老金有关事项通知如下： 一、调整时间和人员范围 从2017年1月1日起，对2016年12月31日及以前已按规定办理退休手续，并按月领取基本养老金的企业和机关事业单位退休人员增加基本养老金。 二、调整办法 （一）定…	2030
611	黑龙江省人力资源和社会保障厅关于办理一次性缴纳城镇企业职工基本养老保险费及补缴人员跨省转移有关问题的通知	黑龙江省	地方规范性文件	黑龙江省人力资源和社会保障厅	2017.07.21	https://www.pkulaw.com/lar/db4f886b41011e53451a61ccab840c79bdfb.html	黑龙江省人力资源和社会保障厅关于办理一次性缴纳城镇企业职工基本养老保险费及补缴人员跨省转移有关问题的通知黑龙江省人力资源和社会保障厅关于办理一次性缴纳城镇企业职工基本养老保险费及补缴人员跨省转移有关问题的通知（黑人社规〔2017〕18号）各市（地）、县（市）人力资源和社会保障局、社保局，省农垦总局人力资源和社会保障局、社保局，省森工总局劳动局、社保局： 根据人社部《关于城镇企业职工基本养老保险关系转移接续若干问题的通知》（人社部规〔2016〕5号），现就办理一次性缴纳城镇企业职工基本养老保险费及补缴人员跨省转移有关问题通知如下： 一、参保人员办理一次性补缴养老保险费超过3年（含3年）时，需提供人民法院、审计部门或劳动人事争议仲裁委员会出具的具有法律效力证明一次性缴费期间存在劳动关系的相应文书，由社保经办机构办理补缴。无人民法院、审计部门或劳动人事争议仲裁委员会出具相应文书的，应填报《黑龙…	1868
612	黑龙江省人力资源和社会保障厅、黑龙江省财政厅关于2017年调整机关事业单位退休人员基本养老金的通知	黑龙江省	地方规范性文件	黑龙江省财政厅	2017.07.21	https://www.pkulaw.com/lar/b9751b8c6362005ca8499bbf09f563eabdfb.html	黑龙江省人力资源和社会保障厅、黑龙江省财政厅关于2017年调整机关事业单位退休人员基本养老金的通知黑龙江省人力资源和社会保障厅、黑龙江省财政厅关于2017年调整机关事业单位退休人员基本养老金的通知（黑人社规〔2017〕17号）各市（地）、县（市）人力资源和社会保障局、财政局，省农垦总局人力资源和社会保障局，省森工总局人事局，省直各单位人事（干部）处： 按照人力资源社会保障部、财政部《关于2017年调整退休人员基本养老金的通知》（人社部发〔2017〕30号）和《关于做好2017年调整退休人员基本养老金工作的函》（人社养司函〔2017〕21号）要求，经省政府同意，人力资源社会保障部、财政部批准，现将2017年调整机关事业单位退休人员基本养老金有关事项通知如下： 一、调整时间和范围 从2017年1月1日起，为2016年底前已按规定办理退休手续并按月领取基本养老金的机关事业单位退休（退职）人员增…	936
613	重庆市人民政府关于印发重庆市2017年调整退休人员基本养老金办法的通知	重庆市	地方工作文件	重庆市人民政府	2017.07.21	https://www.pkulaw.com/lar/2e6c264526eea84b94246f4ee2aadafcbdfb.html	重庆市人民政府关于印发重庆市2017年调整退休人员基本养老金办法的通知重庆市人民政府关于印发重庆市2017年调整退休人员基本养老金办法的通知（渝府发〔2017〕26号）各区县（自治县）人民政府，市政府各部门，有关单位： 根据《人力资源社会保障部财政部关于2017年调整退休人员基本养老金的通知》（人社部发〔2017〕30号）规定，结合我市实际，现将《重庆市2017年调整退休人员基本养老金办法》印发给你们，请认真贯彻执行。重庆市人民政府2017年7月21日 重庆市2017年调整退休人员基本养老金办法 一、调整范围 （一）企业退休人员。 1．2016年12月31日及以前已按规定办理退休（含退职，下同）审批手续并按月领取基本养老金的企业退休人员（不含2016年12月31日及以前已死亡的人员）。 2．2016年12月31日及以前以个人身份参加城镇企业职工基本养老保险并按规定办理退休审批手续且按月领…	1931
614	吉林省民政厅、吉林省财政厅关于申报省级彩票公益金补助民办养老机构消防安全改造项目的通知	吉林省	地方规范性文件	吉林省财政厅	2017.07.20	https://www.pkulaw.com/lar/47e89e0ee7a3a22cf6c337f39e7cc66fbdfb.html	吉林省民政厅、吉林省财政厅关于申报省级彩票公益金补助民办养老机构消防安全改造项目的通知吉林省民政厅、吉林省财政厅关于申报省级彩票公益金补助民办养老机构消防安全改造项目的通知各市（州）民政局、财政局，长白山管委会社会管理办公室、财政局，各县（市、区）民政局、财政局： 为贯彻落实省政府办公厅《关于印发全省养老院幼儿园等特殊群体聚居场所消防安全大排查大整治工作方案的通知》（吉政办明电〔2017〕5号）要求，切实解决民办养老机构安全隐患，省民政厅、省公安厅和省财政厅共同组织实施民办养老机构消防安全改造补助项目。根据《吉林省省级彩票公益金补助民办养老机构消防安全改造项目管理办法》（吉民发〔2017〕53号，以下简称《消防改造管理办法》）要求，现就有关事宜通知如下： 一、申报程序 （一）项目申报。按照《消防改造管理办法》规定的补助范围和条件，申请消防安全改造项目的民办养老机构应于8月30日前提出申请…	1730
615	北京市人民代表大会常务委员会关于“扶持专业运营，发展居家养老服务业”情况及议案办理情况的报告	北京市	地方工作文件	北京市人大(含常委会)	2017.07.20	https://www.pkulaw.com/lar/f936e89f779d9d631aedcf85993db4b7bdfb.html	北京市人民代表大会常务委员会关于“扶持专业运营，发展居家养老服务业”情况及议案办理情况的报告北京市人民代表大会常务委员会关于“扶持专业运营，发展居家养老服务业”情况及议案办理情况的报告——2017年7月20日在北京市第十四届人民代表大会常务委员会第四十次会议上北京市副市长 王宁主任、各位副主任、秘书长、各位委员： 我代表市人民政府，向市人大常委会报告关于“扶持专业运营，发展居家养老服务业”情况及议案办理情况。 一、议案办理基本情况 2017年1月市十四届人大五次会议主席团确定了“扶持专业运营，发展居家养老服务业”议案交市政府办理。市政府高度重视议案办理工作，坚持以习近平总书记两次视察北京重要讲话精神为根本遵循，围绕北京建设国际一流的和谐宜居之都发展大局，加强领导、突出重点、创新政策、真抓实干，确保议案办理工作取得实效。 (一)认真梳理意见 市人大议案提出的建议经梳理为34条，市人大代表自…	7506
616	广西壮族自治区人力资源和社会保障厅、广西壮族自治区财政厅关于2017年调整退休人员基本养老金有关问题的通知	广西省	地方规范性文件	广西壮族自治区财政厅	2017.07.19	https://www.pkulaw.com/lar/7947afd60b4e7504a74525ef6a4b5f61bdfb.html	广西壮族自治区人力资源和社会保障厅、广西壮族自治区财政厅关于2017年调整退休人员基本养老金有关问题的通知广西壮族自治区人力资源和社会保障厅、广西壮族自治区财政厅关于2017年调整退休人员基本养老金有关问题的通知各市人力资源和社会保障局、财政局，驻桂中直、区直各有关单位： 根据人力资源社会保障部、财政部《关于2017年调整退休人员基本养老金的通知》（人社部发〔2017〕30号），经自治区人民政府同意，现就2017年调整企业和机关事业单位退休人员基本养老金有关问题通知如下： 一、调整人员范围 2016年12月31日前已按规定办理退休手续并按月领取基本养老金的退休人员（含在2016年12月按规定核定基本养老金并从2017年1月起按月发放的人员，以下统称退休人员）。 二、调整办法和标准 （一）定额调整 退休人员每人每月增加基本养老金48元。 （二）挂钩调整 挂钩调整由以下两部分组成： 1．退休…	2025
617	福建省人力资源和社会保障厅、福建省财政厅关于做好2017年调整机关事业单位退休人员基本养老金发放落实工作的通知	福建省	地方工作文件	福建省财政厅	2017.07.18	https://www.pkulaw.com/lar/5bcfc89a14344dc758a44b51704dda5bbdfb.html	福建省人力资源和社会保障厅、福建省财政厅关于做好2017年调整机关事业单位退休人员基本养老金发放落实工作的通知福建省人力资源和社会保障厅、福建省财政厅关于做好2017年调整机关事业单位退休人员基本养老金发放落实工作的通知（闽人社文〔2017〕197号）各设区市人力资源和社会保障局、财政局，平潭综合实验区社会事业局、财政金融局，中央属驻闽和省直各有关单位： 为贯彻落实《福建省人民政府关于2017年调整退休人员基本养老金通知》（闽政〔2017〕27号），根据人力资源和社会保障部、财政部《关于做好2017年调整退休人员基本养老金工作的函》（人社养司函〔2017〕21号）精神，结合我省机关事业单位基本养老保险制度启动运行工作进展情况，现就做好调整机关事业单位退休人员基本养老金发放落实工作通知如下： 一、机关事业单位已办理机关事业养老保险缴费，退休人员待遇发放和调整由机关事业养老保险经办机构负责落…	865
618	四川省人力资源和社会保障厅、四川省财政厅关于2017年调整退休人员基本养老金的通知	四川省	地方工作文件	四川省财政厅	2017.07.18	https://www.pkulaw.com/lar/13976c3329bbd5c5f025b869a537905cbdfb.html	四川省人力资源和社会保障厅、四川省财政厅关于2017年调整退休人员基本养老金的通知四川省人力资源和社会保障厅、四川省财政厅关于2017年调整退休人员基本养老金的通知（川人社发【2017】34号2017年7月18日） 四川省人力资源和社会保障厅、四川省财政厅关于2017年调整退休人员基本养老金的通知	150
619	内蒙古自治区人民政府办公厅关于全面放开养老服务市场提升养老服务质量的实施意见	内蒙古自治区	地方规范性文件	内蒙古自治区人民政府	2017.07.17	https://www.pkulaw.com/lar/9135121b2d375034af86bb3095256144bdfb.html	内蒙古自治区人民政府办公厅关于全面放开养老服务市场提升养老服务质量的实施意见内蒙古自治区人民政府办公厅关于全面放开养老服务市场提升养老服务质量的实施意见（内政办发〔2017〕127号）各盟行政公署、市人民政府，自治区各委、办、厅、局，各大企业、事业单位： 为深入贯彻落实《国务院办公厅关于全面放开养老服务市场提升养老服务质量的若干意见》（国办发〔2016〕91号）精神，结合自治区实际，现就全面放开养老服务市场提升养老服务质量提出如下意见。 一、总体要求 （一）指导思想。 全面贯彻党的十八大和十八届三中、四中、五中、六中全会精神，深入学习贯彻习近平总书记系列重要讲话精神和治国理政新理念新思想新战略，认真学习贯彻习近平总书记考察内蒙古重要讲话精神，认真落实党中央、国务院和自治区党委、政府决策部署，紧紧围绕“五位一体”总体布局和“四个全面”战略布局，坚持以新发展理念引领经济发展新常态，坚持中国特…	11170
620	河北省人民政府办公厅关于进一步扩大旅游文化体育健康养老教育培训等领域消费的实施意见	河北省	地方规范性文件	河北省人民政府	2017.07.16	https://www.pkulaw.com/lar/c06a08dbda0bdcbb16ec28eab9fb84fabdfb.html	河北省人民政府办公厅关于进一步扩大旅游文化体育健康养老教育培训等领域消费的实施意见河北省人民政府办公厅关于进一步扩大旅游文化体育健康养老教育培训等领域消费的实施意见（冀政办字〔2017〕87号）各市（含定州、辛集市）人民政府，雄安新区管委会，省政府有关部门： 为贯彻落实《国务院办公厅关于进一步扩大旅游文化体育健康养老教育培训等领域消费的意见》（国办发〔2016〕85号）精神，加快培育经济发展新供给新动力，更好发挥消费对经济发展的基础性作用，经省政府同意，结合我省实际提出以下实施意见。 一、着力推进幸福产业服务消费提质扩容 着眼激活潜在消费需求，引导社会资本加大旅游、文化、体育、健康、养老、教育培训等重点领域投入力度，着力提升服务品质、增加服务供给，不断释放消费潜力。 （一）促进旅游消费加速升级。 1.创建国家全域旅游示范区。全面推广“全域旅游”发展新理念，在旅游资源富集、发展基础较好的区…	6930
621	甘肃省人民政府办公厅关于印发《甘肃省进一步扩大旅游文化体育健康养老教育培训等领域消费的实施方案》的通知	甘肃省	地方工作文件	甘肃省人民政府	2017.07.15	https://www.pkulaw.com/lar/e9aa57ddd757a2aef5c6eb1fe8a6e53ebdfb.html	甘肃省人民政府办公厅关于印发《甘肃省进一步扩大旅游文化体育健康养老教育培训等领域消费的实施方案》的通知甘肃省人民政府办公厅关于印发《甘肃省进一步扩大旅游文化体育健康养老教育培训等领域消费的实施方案》的通知（甘政办发〔2017〕119号）各市、自治州人民政府，兰州新区管委会，省政府各部门，中央在甘各单位： 《甘肃省进一步扩大旅游文化体育健康养老教育培训等领域消费的实施方案》已经省政府同意，现印发给你们，请结合实际，认真抓好贯彻落实。甘肃省人民政府办公厅2017年7月15日甘肃省进一步扩大旅游文化体育健康养老教育培训等领域消费的实施方案 为贯彻落实《国务院办公厅关于进一步扩大旅游文化体育健康养老教育培训等领域消费的意见》（国办发〔2016〕85号），积极扩大新兴消费、稳定传统消费、挖掘潜在消费，以改革创新增加消费领域特别是服务消费领域有效供给、补齐短板，培育经济发展新动能，结合我省实际，制定…	9252
622	黑龙江省人力资源和社会保障厅、黑龙江省财政厅关于2017年调整参加企业职工基本养老保险退休人员基本养老金的通知	黑龙江省	地方规范性文件	黑龙江省财政厅	2017.07.14	https://www.pkulaw.com/lar/a31ce0087dd8fcc31627da61ace99482bdfb.html	黑龙江省人力资源和社会保障厅、黑龙江省财政厅关于2017年调整参加企业职工基本养老保险退休人员基本养老金的通知黑龙江省人力资源和社会保障厅、黑龙江省财政厅关于2017年调整参加企业职工基本养老保险退休人员基本养老金的通知（黑人社规〔2017〕16号）各市（地）、县（市、区）人力资源和社会保障局、财政局、社保局，省农垦总局人力资源和社会保障局、社保局，省森工总局劳动和社会保障局、社保局，养老保险省直管的行业、企业： 按照人力资源和社会保障部、财政部《关于2017年调整退休人员基本养老金的通知》（人社部发〔2017〕30号）和《关于做好2017年调整退休人员基本养老金工作的函》（人社养司函〔2017〕21号）要求，现将我省2017年调整参加企业职工基本养老保险退休人员基本养老金有关事项通知如下： 一、调整时间和范围 从2017年1月1日起，为参加企业职工基本养老保险的2016年底前已按规定办…	1230
623	内蒙古自治区人民政府办公厅关于印发自治区进一步扩大旅游文化体育健康养老教育培训等领域消费实施方案的通知	内蒙古自治区	地方工作文件	内蒙古自治区人民政府	2017.07.14	https://www.pkulaw.com/lar/cec50f0662da12953b80f605c756d25dbdfb.html	内蒙古自治区人民政府办公厅关于印发自治区进一步扩大旅游文化体育健康养老教育培训等领域消费实施方案的通知内蒙古自治区人民政府办公厅关于印发自治区进一步扩大旅游文化体育健康养老教育培训等领域消费实施方案的通知（内政办发〔2017〕123号）各盟行政公署、市人民政府，自治区各委、办、厅、局，各大企业、事业单位： 经自治区人民政府同意，现将《内蒙古自治区进一步扩大旅游文化体育健康养老教育培训等领域消费实施方案》印发给你们，请结合实际，认真贯彻落实。 2017年7月14日 内蒙古自治区进一步扩大旅游文化体育健康养老教育培训等领域消费实施方案 为贯彻落实《国务院办公厅关于进一步扩大旅游文化体育健康养老教育培训等领域消费的意见》（国办发〔2016〕85号）精神，发挥消费对经济增长的促进作用，结合自治区实际，制定如下实施方案。 一、总体要求 全面贯彻党的十八大和十八届三中、四中、五中、六中全会精神，深入…	5460
624	安徽省人民政府办公厅关于印发“十三五”安徽省老龄事业发展和养老体系建设规划的通知	安徽省	地方工作文件	安徽省人民政府	2017.07.13	https://www.pkulaw.com/lar/83c99ee46473d46307dddb06882a688ebdfb.html	安徽省人民政府办公厅关于印发“十三五”安徽省老龄事业发展和养老体系建设规划的通知安徽省人民政府办公厅关于印发“十三五”安徽省老龄事业发展和养老体系建设规划的通知（皖政办〔2017〕61号）各市、县人民政府，省政府各部门、各直属机构： 《“十三五”安徽省老龄事业发展和养老体系建设规划》已经省政府同意，现印发给你们，请结合实际，认真贯彻执行。安徽省人民政府办公厅2017年7月13日 “十三五”安徽省老龄事业发展和养老体系建设规划 为积极开展应对人口老龄化行动，推动老龄事业全面协调可持续发展，健全养老体系，根据《“十三五”国家老龄事业发展和养老体系建设规划》《安徽省实施〈中华人民共和国老年人权益保障法〉办法》和《安徽省国民经济和社会发展第十三个五年规划纲要》，结合我省人口老龄化快速发展的实际，制定本规划。 第一章 规划背景 第一节 “十二五”期间取得的主要成就 “十二五”时期，我省老龄事业呈现…	24640
625	福建省人民政府关于印发“十三五”福建省老龄事业发展和养老体系建设规划的通知	福建省	地方工作文件	福建省人民政府	2017.07.13	https://www.pkulaw.com/lar/02d3b9dff41996cbef91d1e1018ac3cdbdfb.html	福建省人民政府关于印发“十三五”福建省老龄事业发展和养老体系建设规划的通知福建省人民政府关于印发“十三五”福建省老龄事业发展和养老体系建设规划的通知（闽政〔2017〕28号）各市、县（区）人民政府，平潭综合实验区管委会，省人民政府各部门、各直属机构： 现将《“十三五”福建省老龄事业发展和养老体系建设规划》印发给你们，请认真贯彻执行。福建省人民政府2017年7月13日 “十三五”福建省老龄事业发展和养老体系建设规划 为积极开展应对人口老龄化行动，推动我省老龄事业全面协调可持续发展，健全养老体系，根据《中华人民共和国老年人权益保障法》《“十三五”国家老龄事业发展和养老体系建设规划》和《福建省老年人权益保障条例》《福建省国民经济和社会发展第十三个五年规划纲要》，制定本规划。 第一章 规划背景 第一节 “十二五”时期老龄事业发展成效 “十二五”时期是我省老龄事业发展取得较大提升的五年，“十二五”…	15027
626	福建省人民政府关于2017年调整退休人员基本养老金的通知	福建省	地方工作文件	福建省人民政府	2017.07.13	https://www.pkulaw.com/lar/4ecae3a234b3ba5d6e71ecf1886be704bdfb.html	福建省人民政府关于2017年调整退休人员基本养老金的通知福建省人民政府关于2017年调整退休人员基本养老金的通知（闽政〔2017〕27号）各设区市人民政府、平潭综合实验区管委会，省人社厅、财政厅： 根据人力资源社会保障部、财政部《关于2017年调整退休人员基本养老金的通知》（人社部发〔2017〕30号）精神，以及人力资源社会保障部办公厅、财政部办公厅对我省2017年调整退休人员基本养老金方案的批复意见，经省政府研究，决定从2017年1月1日起，调整企业和机关事业单位退休人员（以下简称退休人员）基本养老金。现将有关事项通知如下： 一、调整范围 2016年12月31日前已按规定办理退休（含退职）手续并按月领取基本养老金的退休人员。 二、调整水平 总体调整水平按照2016年12月退休人员月人均基本养老金的5.5%左右确定。 三、调整办法 此次调整退休人员基本养老金，采取定额调整、挂钩调整与适当…	1922
627	广西壮族自治区人力资源和社会保障厅、广西壮族自治区财政厅关于公布2016年职工基本养老保险个人账户记账利率等参数的通知	广西省	地方工作文件	广西壮族自治区财政厅	2017.07.12	https://www.pkulaw.com/lar/21fe098a11edb8200b6fe1079ee132ffbdfb.html	广西壮族自治区人力资源和社会保障厅、广西壮族自治区财政厅关于公布2016年职工基本养老保险个人账户记账利率等参数的通知广西壮族自治区人力资源和社会保障厅、广西壮族自治区财政厅关于公布2016年职工基本养老保险个人账户记账利率等参数的通知桂人社函[2017]566号各市、县（市、区）人力资源社会保障局、财政局，区直、中直各有关单位： 现将《人力资源社会保障部办公厅财政部办公厅关于公布2016年职工基本养老保险个人账户记账利率等参数的通知》（人社厅发〔2017〕71号）转发你们，请结合以下要求一并贯彻执行。 一、准确计算参保人员个人账户利息 请各地人力资源社会保障部门根据公布的个人账户记账利率为参保人员准确计算个人账户利息。 2014年9月30日前完成分类改革的机关事业单位，参加机关事业单位养老保险后，以2014年10月作为计息起始时间。 2014年9月30日前未完成分类改革的机关事业单位，…	899
628	江西省人民政府办公厅关于成立江西省养老产业发展(全面提升养老院服务质量)工作领导小组的通知	江西省	地方工作文件	江西省人民政府	2017.07.12	https://www.pkulaw.com/lar/93488432f9bfa625c83812f7bc2c17babdfb.html	江西省人民政府办公厅关于成立江西省养老产业发展(全面提升养老院服务质量)工作领导小组的通知江西省人民政府办公厅关于成立江西省养老产业发展（全面提升养老院服务质量）工作领导小组的通知（赣府厅字〔2017〕85号）各设区市人民政府，省政府各部门： 根据《省委办公厅省政府办公厅印发〈关于全面提升养老院服务质量的意见〉的通知》（赣办字〔2017〕32号）要求，省政府决定，成立江西省养老产业发展（全面提升养老院服务质量）工作领导小组。现将领导小组组成人员名单通知如下： 组 长：毛伟明省委常委、常务副省长 副组长：吴晓军副省长 宋雷鸣省政府副秘书长 刘金接省民政厅厅长 成 员：张天清省文明办主任 郭新宇省发改委副主任 钟心平省财政厅副巡视员 庄文玥省人社厅副厅长 龚建辉省民政厅副厅长 罗良意省老龄办专职副主任 彭勇平省统计局副局长 郑高清省国资委副主任 王亦斌省工信委副主任 章雪儿省住房城乡建设厅总…	674
629	浙江省人力资源和社会保障厅、浙江省财政厅关于2017年调整退休人员基本养老金的通知	浙江省	地方工作文件	浙江省财政厅	2017.07.11	https://www.pkulaw.com/lar/e86fbc6aebd8ae6f083b36958fc534c5bdfb.html	浙江省人力资源和社会保障厅、浙江省财政厅关于2017年调整退休人员基本养老金的通知浙江省人力资源和社会保障厅、浙江省财政厅关于2017年调整退休人员基本养老金的通知（浙人社发〔2017〕84号）各市、县（市、区）人力资源和社会保障局、财政局，嘉兴市社会保障事务局，省级各单位，中央部属在浙有关单位： 为保障退休人员基本生活，共享社会发展成果，根据《人力资源社会保障部财政部关于2017年调整退休人员基本养老金的通知》（人社部发〔2017〕30号）精神，经省政府同意并报人社部、财政部批准，决定适当调整退休人员基本养老金。现将有关事项通知如下，请遵照执行。 一、调整范围和对象 全省2016年12月31日前已按国家和省有关规定办理退休、退职手续的人员，可按本通知规定调整基本养老金。 二、调整水平和调整办法 2017年调整退休（含退职，下同）人员基本养老金，采取定额调整、挂钩调整和适当倾斜相结合的办…	1798
630	安徽保监局关于平安养老保险股份有限公司安徽分公司筹建蚌埠中心支公司的通知	安徽省	地方规范性文件	中国保险监督管理委员会安徽监管局	2017.07.07	https://www.pkulaw.com/lar/b41dd47fd7d88cd6b790cc3f7ef9537fbdfb.html	安徽保监局关于平安养老保险股份有限公司安徽分公司筹建蚌埠中心支公司的通知安徽保监局关于平安养老保险股份有限公司安徽分公司筹建蚌埠中心支公司的通知皖保监筹建[2017]22号平安养老保险股份有限公司安徽分公司： 你公司《关于筹建平安养老保险股份有限公司蚌埠中心支公司的请示》（平保养皖分发〔2017〕35号）收悉。经审查，现通知如下： 一、同意你公司筹建平安养老保险股份有限公司蚌埠中心支公司。 二、你公司应当自收到本通知之日起6个月内完成该机构的筹建工作。筹建期满未完成筹建工作的，应当根据《保险公司管理规定》（保监会令〔2009〕1号）重新提出设立申请。筹建机构在筹建期间不得从事任何保险经营活动。 三、筹建工作完成后，你公司应按有关规定及时向我局提交开业验收报告，经批准后方可开业。 安徽保监局 2017年7月7日	365
631	陕西省人力资源和社会保障厅、陕西省财政厅关于印发《陕西省2017年调整退休人员基本养老金宣传提纲》的通知	陕西省	地方工作文件	陕西省财政厅	2017.07.07	https://www.pkulaw.com/lar/21902f13b0fdeed2ee17c84f2b90bd63bdfb.html	陕西省人力资源和社会保障厅、陕西省财政厅关于印发《陕西省2017年调整退休人员基本养老金宣传提纲》的通知陕西省人力资源和社会保障厅、陕西省财政厅关于印发《陕西省2017年调整退休人员基本养老金宣传提纲》的通知各市（区）人力资源社会保障局、财政局，省级各部门，中央驻陕有关单位： 现将《陕西省2017年调整退休人员基本养老金宣传提纲》印发你们，请结合本地区、本部门养老保险工作实际，认真做好基本养老金调整政策宣传工作，准确解读政策，正确引导舆论，保持社会稳定，使广大退休人员能够准确理解这次调整基本养老金的政策，充分感受到党和政府对他们的关怀。陕西省人力资源和社会保障厅陕西省财政厅2017年7月7日陕西省2017年调整退休人员基本养老金宣传提纲 一、此次调整退休人员基本养老金重要意义是什么？ 调整基本养老金水平，主要是为了保证退休人员基本养老金的购买力不降低，并适当分享经济社会发展水平，以保持适…	3647
632	宁夏回族自治区人力资源和社会保障厅、自治区财政厅关于2017年调整退休人员基本养老金的通知	宁夏回族自治区	地方工作文件	宁夏回族自治区财政厅	2017.07.06	https://www.pkulaw.com/lar/6f69f4c732d2a0b9064626cc7a58046dbdfb.html	宁夏回族自治区人力资源和社会保障厅、自治区财政厅关于2017年调整退休人员基本养老金的通知宁夏回族自治区人力资源和社会保障厅、自治区财政厅关于2017年调整退休人员基本养老金的通知（宁人社发〔2017〕77号）各市、县（区）人力资源社会保障局、财政局，区直各有关单位，各中央驻宁单位： 根据《人力资源社会保障部财政部关于2017年调整退休人员基本养老金的通知》（人社部发〔2017〕30号）精神，经研究，决定从2017年1月1日起调整我区企业和机关事业单位退休人员基本养老金。现将有关事项通知如下： 一、调整范围 2016年12月31日前已按规定办理退休手续并按月领取基本养老金的人员。 二、调整办法和标准 （一）定额调整。每人每月增加50元。 （二）挂钩调整。按企业办法计发养老金的人员，先按本人缴费年限（含视同缴费年限）挂钩调整，缴费年限在15年以内的，每满1年每月增加2元（不满15年的按15…	1277
633	宁夏回族自治区人力资源和社会保障厅、自治区财政厅关于印发2017年调整退休人员基本养老金宣传提纲的通知	宁夏回族自治区	地方工作文件	宁夏回族自治区财政厅	2017.07.06	https://www.pkulaw.com/lar/de1879c1a9986d2a4f5b7307f0c639edbdfb.html	宁夏回族自治区人力资源和社会保障厅、自治区财政厅关于印发2017年调整退休人员基本养老金宣传提纲的通知宁夏回族自治区人力资源和社会保障厅、自治区财政厅关于印发2017年调整退休人员基本养老金宣传提纲的通知（宁人社函〔2017〕382号）各市、县（区）人力资源社会保障局、财政局，区直各有关单位，各中央驻宁单位： 现将《自治区2017年调整退休人员基本养老金宣传提纲》印发给你们，请依据宣传提纲，准确解读政策，正确引导舆论，使广大退休人员充分感受到党和政府的关怀。自治区人力资源和社会保障厅自治区财政厅2017年7月6日 自治区2017年调整退休人员基本养老金宣传提纲 一、2017年调整基本养老金的决策背景是什么？ 上世纪八十年代以来，按照建立社会主义市场经济体制的要求，借鉴国际社会保险制度发展与改革的经验，结合国内经济与社会发展实际，我国对企业职工退休养老制度进行了一系列改革，逐步建立并完善了…	4236
634	陕西省人力资源和社会保障厅、陕西省财政厅关于2017年调整退休人员基本养老金的通知	陕西省	地方工作文件	陕西省财政厅	2017.07.05	https://www.pkulaw.com/lar/f0e364ae316cbb958b5d25f16ac45a99bdfb.html	陕西省人力资源和社会保障厅、陕西省财政厅关于2017年调整退休人员基本养老金的通知陕西省人力资源和社会保障厅、陕西省财政厅关于2017年调整退休人员基本养老金的通知各市（区）人力资源社会保障局、财政局，省级各部门，中央驻陕有关单位： 根据人力资源社会保障部、财政部《关于2017年调整退休人员基本养老金的通知》（人社部发〔2017〕30号）精神，经省人民政府批准并经人力资源社会保障部、财政部同意，决定对2016年12月31日前按规定办理了退休手续的企业和机关事业单位退休人员（含退职人员，不含新中国成立前参加革命工作享受本人原工资100%退休金待遇的老工人，下同）的基本养老金(含退职生活费，下同)水平进行调整，现就有关问题通知如下： 一、退休人员每人每月增加46元。 二、退休人员15年及以内的缴费年限（含视同缴费年限，不含折算工龄，下同）部分，每满1年每人每月增加2元；超过15年的缴费年限部…	919
635	北京市人力资源和社会保障局关于北京市2017年调整企业退休人员基本养老金的通知	北京市	地方工作文件	北京市人力资源和社会保障局	2017.07.05	https://www.pkulaw.com/lar/a3b791faabb9eb0ae821bd781f375599bdfb.html	北京市人力资源和社会保障局关于北京市2017年调整企业退休人员基本养老金的通知北京市人力资源和社会保障局关于北京市2017年调整企业退休人员基本养老金的通知（京人社养发〔2017〕146号）各区人力资源和社会保障局，参加北京市企业职工基本养老保险社会统筹的单位： 为保障本市企业职工基本养老保险社会统筹范围内退休人员（含退职、退养人员，下同）的基本生活，经批准，现对2017年企业退休人员基本养老金调整的有关问题通知如下： 一、2016年12月31日前，经批准办理退休手续并按月享受企业职工基本养老保险待遇的人员（不含应参加机关事业单位养老保险的机关事业单位编制内劳动合同制工人），自2017年1月1日起调整基本养老金。 二、每人每月增加50元。 三、退休人员按缴费年限（含视同缴费年限，不含折算工龄，下同）调整基本养老金。缴费年限满10年及其以上的退休人员，缴费年限每满1年，每月增加3元；缴费年…	1784
636	北京市老龄工作委员会办公室关于公布第二批社区养老服务驿站的公告	北京市	地方工作文件	北京市老龄工作委员会	2017.07.05	https://www.pkulaw.com/lar/13cf282009d4c100091813aa1263b381bdfb.html	北京市老龄工作委员会办公室关于公布第二批社区养老服务驿站的公告北京市老龄工作委员会办公室关于公布第二批社区养老服务驿站的公告 根据《关于开展社区养老服务驿站建设的意见》（京老龄委发【2016】8号）、《关于开展2016年社区养老服务驿站试点建设项目评审工作的通知》（京民老龄发【2016】244号）、《北京市2017年社区养老服务驿站建设工作方案》（京民老龄发【2017】98号）、《社区养老服务驿站设施设计和服务标准（试行）》（京民福发【2016】392号）等文件规定，经各区民政、老龄部门初审和报备，市民政局、老龄办评审和备案审查，西城牛街西里二区社区养老服务驿站等87家驿站符合备案标准。 现向社会进行公告，请社会各界和老年朋友们监督，监督电话：010--65395961 附件：第二批符合备案标准的社区养老服务驿站名单北京市老龄工作委员会办公室2017年7月5日 附件： 第二批符合备案标准…	4971
637	湖北省人力资源和社会保障厅、湖北省财政厅关于2017年调整全省退休人员基本养老金的通知	湖北省	地方工作文件	湖北省财政厅	2017.07.03	https://www.pkulaw.com/lar/e8a1ec51466b5353c009e200bc00f645bdfb.html	湖北省人力资源和社会保障厅、湖北省财政厅关于2017年调整全省退休人员基本养老金的通知湖北省人力资源和社会保障厅、湖北省财政厅关于2017年调整全省退休人员基本养老金的通知（鄂人社发〔2017〕29号）各市、州、县人民政府： 根据人力资源社会保障部、财政部《关于2017年调整退休人员基本养老金的通知》（人社部发〔2017〕30号），经省人民政府同意，人力资源社会保障部、财政部批准，现就我省2017年调整退休人员基本养老金有关事项通知如下： 一、调整对象 2016年12月31日前已按规定办理退休、退职手续并按月领取基本养老金（退休费、退职生活费）的退休、退职人员（以下简称调整对象）。 二、调整时间 从2017年1月1日起执行。 三、调整办法 （一）定额调整 1995年12月31日前退休、退职的，每人每月增加55元； 1996年1月1日至2005年12月31日期间退休、退职的，每人每月增加4…	1568
638	吉林省人力资源和社会保障厅、吉林省财政厅关于2017年调整机关事业单位退休人员基本养老金的通知	吉林省	地方规范性文件	吉林省财政厅	2017.07.03	https://www.pkulaw.com/lar/4323ac95d4aa06781b9afa9259137ad1bdfb.html	吉林省人力资源和社会保障厅、吉林省财政厅关于2017年调整机关事业单位退休人员基本养老金的通知吉林省人力资源和社会保障厅、吉林省财政厅关于2017年调整机关事业单位退休人员基本养老金的通知（吉人社联字〔2017〕44号）各市（州）、长白山管委会、各县（市、区）人力资源社会保障局、财政局，省委各部、委，省政府各厅委办、各直属机构，省人大常委会办公厅，省政协办公厅，省高级人民法院，省人民检察院，各人民团体： 按照人力资源社会保障部、财政部《关于2017年调整退休人员基本养老金的通知》（人社部发〔2017〕30号）要求，经省政府同意，人力资源社会保障部、财政部批准，现就2017年调整机关事业单位退休人员基本养老金有关事项通知如下： 一、调整时间和范围 从2017年1月1日起，为2016年12月31日前已按规定办理退休手续并按月领取基本养老金的退休（退职）人员调整基本养老金。 二、调整办法和标准…	2027
639	天津市人力社保局、天津市财政局关于2017年调整退休人员基本养老金的通知	天津市	地方工作文件	天津市财政局	2017.07.03	https://www.pkulaw.com/lar/20dfff74b2dd7dc0d47a3ff952b63c47bdfb.html	天津市人力社保局、天津市财政局关于2017年调整退休人员基本养老金的通知天津市人力社保局、天津市财政局关于2017年调整退休人员基本养老金的通知（津人社规字〔2017〕4号）各区人力资源和社会保障局、财政局，有关单位： 根据《人力资源社会保障部财政部关于2017年调整退休人员基本养老金的通知》（人社部发〔2017〕30号）精神，经市政府批准，现将2017年调整退休人员基本养老金有关问题通知如下： 一、调整范围 自2017年1月1日起，对2016年12月31日前已按规定办理退休手续并按月领取基本养老金的人员（以下简称“退休人员”），以及按照《关于颁发国务院关于安置老弱病残干部的暂行办法和国务院关于工人退休、退职的暂行办法的通知》（国发〔1978〕104号）办理退职的人员（以下简称“退职人员”），调整基本养老金。 二、调整办法 （一）定额调整 企业和机关事业单位退休、退职人员每人每月增加50…	1145
640	广东省人民政府关于印发广东省完善企业职工基本养老保险省级统筹实施方案的通知	广东省	地方工作文件	广东省人民政府	2017.06.30	https://www.pkulaw.com/lar/0d6ec37fe863a1c645147590a49802c0bdfb.html	广东省人民政府关于印发广东省完善企业职工基本养老保险省级统筹实施方案的通知广东省人民政府关于印发广东省完善企业职工基本养老保险省级统筹实施方案的通知（粤府〔2017〕71号）各地级以上市人民政府，各县（市、区）人民政府，省政府各部门、各直属机构： 现将《广东省完善企业职工基本养老保险省级统筹实施方案》印发给你们，请认真贯彻执行。执行中遇到的问题，请径向省人力资源社会保障厅、财政厅反映。广东省人民政府2017年6月30日 广东省完善企业职工基本养老保险省级统筹实施方案 完善企业职工基本养老保险省级统筹是进一步健全我省基本养老保险制度体系的重要内容，是增强全省统筹调剂能力，推动区域协调发展的迫切需要。根据《中华人民共和国社会保险法》《国务院关于完善企业职工基本养老保险制度的决定》（国发〔2005〕38号）等规定，结合我省实际，现就完善企业职工基本养老保险省级统筹、建立企业职工基本养老保险基金…	5206
641	福建省民政厅、福建省国土资源厅、福建省住房和城乡建设厅、福建省物价局关于加强经济型养老项目监管的通知	福建省	地方工作文件	福建省物价局	2017.06.28	https://www.pkulaw.com/lar/014b5c1bbbd077482924d4f8a7fd21c9bdfb.html	福建省民政厅、福建省国土资源厅、福建省住房和城乡建设厅、福建省物价局关于加强经济型养老项目监管的通知福建省民政厅、福建省国土资源厅、福建省住房和城乡建设厅、福建省物价局关于加强经济型养老项目监管的通知闽民福[2017]166号各设区市民政局、国土局、规划局（委）、建设局（建委）、物价局，平潭综合实验区社会事业局、环境与国土局、规划局、交通与建设局、市场监督管理局： 为贯彻落实好《福建省人民政府办公厅关于进一步促进养老机构健康发展十条措施的通知》（闽政办〔2017〕68号），加强参照工业用地基准地价确定出让底价获得土地使用权的经济型养老项目监管，现将有关事项通知如下： 一、明确供地方式 经济型养老项目用地土地用途应确定为公共管理与公共服务用地—医卫慈善用地，应当以租赁、出让等有偿方式供应。土地出让（租赁）计划公布后，同一宗养老项目用地有两个或两个以上意向用地者的，应当以招标、拍卖或挂牌方式…	1279
642	广西壮族自治区人力资源和社会保障厅、广西壮族自治区财政厅关于机关事业单位养老保险准备期清算有关问题的通知	广西省	地方规范性文件	广西壮族自治区财政厅	2017.06.28	https://www.pkulaw.com/lar/07009c884efbd0230d77eafd83e0e51dbdfb.html	广西壮族自治区人力资源和社会保障厅、广西壮族自治区财政厅关于机关事业单位养老保险准备期清算有关问题的通知广西壮族自治区人力资源和社会保障厅、广西壮族自治区财政厅关于机关事业单位养老保险准备期清算有关问题的通知桂人社函[2017]522号各市、县（市、区）人力资源和社会保障局、财政局，区直有关单位： 为贯彻落实《财政部人力资源社会保障部关于机关事业单位养老保险制度改革实施准备期预算管理和基本养老保险基金财务处理有关问题的通知》（财社〔2016〕161号），做好机关事业单位养老保险准备期清算工作，现就已经完成参保缴费的机关事业单位准备期清算有关问题通知如下： 一、2014年9月30日前完成分类改革的机关事业单位或从未参加过企业职工基本养老保险的机关事业单位,从2014年10月1日起计算应缴纳的基本养老保险费和应发基本养老金。 二、参加企业职工基本养老保险且于2014年10月1日后进行分类改革…	494
643	湖南省人民政府办公厅关于进一步扩大旅游文化体育健康养老教育培训等领域消费的实施意见	湖南省	地方规范性文件	湖南省人民政府	2017.06.28	https://www.pkulaw.com/lar/8dbaa78c9dc50b6b9218bb5a5d980467bdfb.html	湖南省人民政府办公厅关于进一步扩大旅游文化体育健康养老教育培训等领域消费的实施意见湖南省人民政府办公厅关于进一步扩大旅游文化体育健康养老教育培训等领域消费的实施意见（湘政办发〔2017〕33号）各市州、县市区人民政府，省政府各厅委、各直属机构： 为深化供给侧结构性改革，推进服务业发展和经济转型升级，根据《国务院办公厅关于进一步扩大旅游文化体育健康养老教育培训等领域消费的意见》（国办发〔2016〕85号）精神，经省人民政府同意，现就进一步扩大全省旅游文化体育健康养老教育培训等领域消费，提出以下实施意见。 一、着力推进幸福产业服务消费提质扩容 （一）提质升级旅游消费。 1．着力打造全域旅游示范区。培育70个旅游资源重点县，建设35个全域旅游示范县。支持张家界市建成国家全域旅游示范区和中国国际地质奇观旅游目的地。围绕脱贫攻坚，优先支持武陵山、罗霄山贫困片区重点景区及乡村旅游点通景公路建设，新改…	6376
644	四川省人民政府办公厅印发关于进一步扩大旅游文化体育健康养老教育培训等领域消费实施方案的通知	四川省	地方工作文件	四川省人民政府	2017.06.28	https://www.pkulaw.com/lar/cec3d85bb7dad8be67406b3fb3abdf97bdfb.html	四川省人民政府办公厅印发关于进一步扩大旅游文化体育健康养老教育培训等领域消费实施方案的通知四川省人民政府办公厅印发关于进一步扩大旅游文化体育健康养老教育培训等领域消费实施方案的通知（川办发〔2017〕61号）各市（州）人民政府，省政府各部门、各直属机构，有关单位： 《关于进一步扩大旅游文化体育健康养老教育培训等领域消费的实施方案》已经省政府同意，现印发你们，请认真贯彻执行。四川省人民政府办公厅2017年6月28日 关于进一步扩大旅游文化体育健康养老教育培训等领域消费的实施方案 为贯彻落实《国务院办公厅关于进一步扩大旅游文化体育健康养老教育培训等领域消费的意见》（国办发〔2016〕85号）精神，充分发挥消费对经济增长的基础性作用，积极扩大新兴消费、稳定传统消费、挖掘潜在消费，促进服务业发展和经济转型升级，培育经济发展新动能，特制定以下实施方案。 一、着力推进幸福产业服务消费提质扩容 围绕旅…	6457
645	福建省人民政府办公厅关于加快推进居家社区养老服务十条措施的通知	福建省	地方工作文件	福建省人民政府	2017.06.27	https://www.pkulaw.com/lar/fc9c4af12874df82c8fbbd71def8e280bdfb.html	福建省人民政府办公厅关于加快推进居家社区养老服务十条措施的通知福建省人民政府办公厅关于加快推进居家社区养老服务十条措施的通知（闽政办〔2017〕67号）各市、县（区）人民政府，平潭综合实验区管委会，省人民政府各部门、各直属机构，各大企业，各高等院校： 2016年，省政府办公厅印发了《“十三五”社区居家养老服务补短板实施方案》（闽政办〔2016〕125号）和《关于加快推进城乡社区居家养老专业化服务的通知》（闽政办〔2016〕126号），有力推进了居家社区养老服务发展。为更好满足老年人居家养老服务需求，2017年，在上半年每个县（市、区）全面落地1家养老专业化服务组织的基础上，年内全面落实政府购买服务，城乡社区养老服务覆盖率分别达85%、60%以上；2018年，城乡社区养老服务覆盖率分别达90%、70%以上；2020年，居家社区基本养老服务覆盖全体老年人。经省政府研究同意，现提出如下措施，请…	3463
646	重庆市民政局办公室关于开展2017年养老院服务质量建设专项行动督查工作的通知	重庆市	地方规范性文件	重庆市民政局	2017.06.27	https://www.pkulaw.com/lar/23151bfcbfcbcfa02325e0ea28a50960bdfb.html	重庆市民政局办公室关于开展2017年养老院服务质量建设专项行动督查工作的通知重庆市民政局办公室关于开展2017年养老院服务质量建设专项行动督查工作的通知渝民办[2017]135号有关区县（自治县）民政局： 按照重庆市民政局等部门联合下发的《关于开展养老院服务质量建设专项行动的通知》（渝民发〔2017〕33号）和《重庆市民政局办公室关于加强养老院服务质量大检查工作的通知》（渝民办〔2017〕101号）要求，为全面掌握区县（自治县）养老院服务质量自查自纠及养老院数据摸底工作进展情况，顺利推进养老院服务质量专项行动，经研究决定，市民政局将会同市公安局、市卫生计生委、市质监局、市老龄委办开展养老院服务质量建设专项行动督查工作。现将有关事宜通知如下： 一、督查时间 2017年6月下旬至7月上旬 二、督查内容 （一）各区县（自治县）养老院服务质量建设专项行动方案制定及落实情况； （二）各区县（自治县…	1112
647	上海市人力资源和社会保障局关于终止上海阳光城养老院保健站服务协议的通告	上海市	地方规范性文件	上海市人力资源和社会保障局	2017.06.14	https://www.pkulaw.com/lar/c07c7729358adb56f646f85784ea7bbcbdfb.html	上海市人力资源和社会保障局关于终止上海阳光城养老院保健站服务协议的通告上海市人力资源和社会保障局关于终止上海阳光城养老院保健站服务协议的通告 由上海阳光城养老院保健站提出，经上海市医疗保险事业管理中心同意，现终止上海市医疗保险事业管理中心与上海阳光城养老院保健站服务协议关系，特此通告。 2017年6月14日	156
648	广西壮族自治区人力资源和社会保障厅、广西壮族自治区国土资源厅、广西壮族自治区财政厅关于印发广西壮族自治区被征地农民参加基本养老保险实施细则的通知	广西省	地方规范性文件	广西壮族自治区财政厅	2017.06.13	https://www.pkulaw.com/lar/e33f8d4fffca694dd543b8cca713a98fbdfb.html	广西壮族自治区人力资源和社会保障厅、广西壮族自治区国土资源厅、广西壮族自治区财政厅关于印发广西壮族自治区被征地农民参加基本养老保险实施细则的通知 广西壮族自治区人力资源和社会保障厅、广西壮族自治区国土资源厅、广西壮族自治区财政厅关于印发广西壮族自治区被征地农民参加基本养老保险实施细则的通知桂人社发[2017]23号各市、县（市、区）人民政府，自治区农垦局，自治区人民政府各组成部门、各直属机构： 经自治区人民政府同意，现将《广西壮族自治区被征地农民参加基本养老保险实施细则》印发你们，请认真贯彻实行。 广西壮族自治区人力资源和社会保障厅广西壮族自治区国土资源厅广西壮族自治区财政厅2017年6月13日 广西壮族自治区被征地农民参加基本养老保险实施细则 第一章 总则 第一条 为贯彻实施《广西壮族自治区被征地农民参加基本养老保险制度的指导意见》（桂人社发〔2016〕46号）精神，推进被征地农民养老…	5909
649	湖北省人民政府办公厅关于全面放开养老服务市场提升养老服务质量的实施意见	湖北省	地方规范性文件	湖北省人民政府	2017.06.09	https://www.pkulaw.com/lar/7308c63275c88799360bd80f2845a635bdfb.html	湖北省人民政府办公厅关于全面放开养老服务市场提升养老服务质量的实施意见湖北省人民政府办公厅关于全面放开养老服务市场提升养老服务质量的实施意见（鄂政办发〔2017〕44号）各市、州、县人民政府，省政府各部门： 为贯彻落实《国务院办公厅关于全面放开养老服务市场提升养老服务质量的若干意见》（国办发〔2016〕91号）精神，促进我省养老服务业更好更快发展，经省人民政府同意，现结合我省实际，提出如下实施意见： 一、总体要求 （一）指导思想。 全面贯彻党的十八大和十八届三中、四中、五中、六中全会精神，按照国务院和省政府关于深化简政放权、放管结合、优化服务改革的部署要求，坚持问题导向，强化薄弱环节，创新工作思路，加快推进养老服务业供给侧改革，保障基本需求，繁荣养老市场，提升服务质量，让广大老年群体享受优质养老服务，切实增强人民群众获得感。 （二）基本原则。 开放市场，简化流程。进一步降低准入门槛，营造…	8008
650	吉林省人民政府办公厅关于进一步扩大旅游文化体育健康养老教育培训等领域消费的实施意见	吉林省	地方规范性文件	吉林省人民政府	2017.06.09	https://www.pkulaw.com/lar/e0ee2e85b33bbd89d0815f15be326c10bdfb.html	吉林省人民政府办公厅关于进一步扩大旅游文化体育健康养老教育培训等领域消费的实施意见吉林省人民政府办公厅关于进一步扩大旅游文化体育健康养老教育培训等领域消费的实施意见（吉政办发〔2017〕48号）各市（州）人民政府，长白山管委会，长春新区管委会，各县（市）人民政府，省政府各厅委办、各直属机构： 为贯彻落实《国务院办公厅关于进一步扩大旅游文化体育健康养老教育培训等领域消费的意见》（国办发〔2016〕85号），推动我省消费持续稳定增长，经省政府同意，提出如下实施意见。 一、总体要求 （一）指导思想。 全面贯彻落实党的十八大和十八届三中、四中、五中、六中全会精神，牢固树立创新发展、协调发展、绿色发展、开放发展、共享发展理念，坚持以供给侧结构性改革为主线，深入推进“放管服”改革，不断优化发展环境，激发大众创业、万众创新活力，推动全省一二三产业融合发展，改善消费领域特别是服务消费领域有效供给，进一步…	9170
651	青海省人民政府办公厅关于印发青海省进一步扩大旅游文化体育健康养老教育培训等领域消费实施方案的通知	青海省	地方工作文件	青海省人民政府	2017.06.09	https://www.pkulaw.com/lar/5a8ad99f31d623f6450a357f78231ebcbdfb.html	青海省人民政府办公厅关于印发青海省进一步扩大旅游文化体育健康养老教育培训等领域消费实施方案的通知青海省人民政府办公厅关于印发青海省进一步扩大旅游文化体育健康养老教育培训等领域消费实施方案的通知（青政办〔2017〕99号）各市、自治州人民政府，省政府各委、办、厅、局： 《青海省进一步扩大旅游文化体育健康养老教育培训等领域消费实施方案》已经省政府同意，现印发给你们，请认真抓好贯彻落实。青海省人民政府办公厅2017年6月9日 青海省进一步扩大旅游文化体育健康养老教育培训等领域消费的实施方案 为贯彻落实《国务院办公厅关于进一步扩大旅游文化体育健康养老教育培训等领域消费的意见》（国办发〔2016〕85号），以改革创新增加消费领域特别是服务性消费领域有效供给，进一步补齐短板、改善民生、培育经济发展新动能，促进服务业持续健康发展和经济转型升级，结合我省实际，制定本实施方案。 一、着力推进幸福产业服务消…	8763
652	北京市人力资源和社会保障局、北京市财政局、北京市民政局关于调整2017年城乡居民养老保障相关待遇标准的通知	北京市	地方工作文件	北京市民政局	2017.06.07	https://www.pkulaw.com/lar/c6efe3e6a49c581ad55541d925f01b5cbdfb.html	北京市人力资源和社会保障局、北京市财政局、北京市民政局关于调整2017年城乡居民养老保障相关待遇标准的通知北京市人力资源和社会保障局、北京市财政局、北京市民政局关于调整2017年城乡居民养老保障相关待遇标准的通知（京人社居发〔2017〕135号）各区人力资源和社会保障局、财政局、民政局： 为进一步保障和改善民生，逐步提高城乡居民养老保障水平，根据国务院及人社部、财政部的相关要求，结合我市经济发展情况，经市政府批准，从2017年1月1日起，调整城乡居民基本养老保险基础养老金和老年保障福利养老金标准，每人每月增加50元。城乡居民基本养老保险基础养老金从目前的每人每月510元提高到每人每月560元；城乡居民老年保障福利养老金从目前的每人每月425元提高到475元。 享受城乡居民基本养老保险待遇人员，中央确定的基础养老金最低标准70元不计入享受最低生活保障待遇人员家庭收入核定。已经领取老年保障福…	524
653	宁夏回族自治区人民政府办公厅关于全面放开养老服务市场加快养老服务业转型升级的实施意见	宁夏回族自治区	地方工作文件	宁夏回族自治区人民政府	2017.06.05	https://www.pkulaw.com/lar/a8c139f96bc3354077e550798624970cbdfb.html	宁夏回族自治区人民政府办公厅关于全面放开养老服务市场加快养老服务业转型升级的实施意见宁夏回族自治区人民政府办公厅关于全面放开养老服务市场加快养老服务业转型升级的实施意见（宁政办发〔2017〕106号）各市、县（区）人民政府，自治区政府各部门、各直属机构： 为深入贯彻落实《国务院办公厅关于全面放开养老服务市场提升养老服务质量的若干意见》（国办发〔2016〕91号）精神，加快养老服务业转型升级，不断扩大产业规模，逐步完善服务体系，促进全区养老服务业更好更快发展，经自治区人民政府同意，现提出如下实施意见： 一、总体要求 （一）指导思想。全面贯彻党的十八大和十八届三中、四中、五中、六中全会精神，深入学习贯彻习近平总书记系列重要讲话精神，认真落实中央、自治区关于养老服务业的决策部署，紧紧围绕经济繁荣、民族团结、环境优美、人民富裕，与全国同步建成全面小康社会的目标，坚持创新、协调、绿色、开放、共享新…	9165
654	上海市人力资源和社会保障局、上海市医疗保险办公室、上海市民政局关于本市养老机构内部医疗机构纳入医保联网结算范围的意见	上海市	地方规范性文件	上海市民政局	2017.05.30	https://www.pkulaw.com/lar/a7854948bb29c7214df97ae44442951abdfb.html	上海市人力资源和社会保障局、上海市医疗保险办公室、上海市民政局关于本市养老机构内部医疗机构纳入医保联网结算范围的意见上海市人力资源和社会保障局、上海市医疗保险办公室、上海市民政局关于本市养老机构内部医疗机构纳入医保联网结算范围的意见（沪人社规〔2017〕24号）各有关单位： 为了方便养老机构中住养老人的就医，促进医养结合，根据《上海市职工基本医疗保险办法》（上海市人民政府令第8号）、《上海市城乡居民基本医疗保险办法》（沪府发〔2015〕57号）和《上海市基本医疗保险定点医疗机构管理办法》（沪人社医监发〔2016〕32号）等有关规定，结合实际情况，现就本市养老机构中的内部医疗机构（以下简称“养老内部医疗机构”）纳入医保联网结算范围的工作提出以下意见： 一、适用范围 由本市养老机构设置，且卫生计生行政部门许可其服务对象登记为“内部”的医疗机构，与市医疗保险事业管理中心签订定点服务协议，建立医…	1583
655	湖南省城乡居民社会养老保险管理服务中心关于制作湖南城乡居民基本养老保险公益宣传片的采购公告	湖南省	地方工作文件	湖南省城乡居民社会养老保险管理服务中心	2017.05.26	https://www.pkulaw.com/lar/ce79199610381fb3ba28a2fac46fae02bdfb.html	湖南省城乡居民社会养老保险管理服务中心关于制作湖南城乡居民基本养老保险公益宣传片的采购公告湖南省城乡居民社会养老保险管理服务中心关于制作湖南城乡居民基本养老保险公益宣传片的采购公告 我中心拟对湖南城乡居民基本养老保险公益宣传片制作进行采购，现将采购事项公告如下： 一、采购项目信息 项目名称：湖南城乡居民基本养老保险公益宣传片 中标方式：综合评标最高者中标 采购项目内容：制作湖南城乡居民基本养老保险公益宣传片 预算价格：15万元以内 二、项目需求说明 1、总体要求：通过一定的情节设计，让目标受众掌握湖南省城乡居民养老保险政策基本要点，提升政策知晓率和参保缴费意识；引导银行渠道自主缴费和高档次缴费；提升人民群众的获得感和对城乡居民养老保险经办管理服务的认可，从而推动全省城乡居民养老保险事业发展。宣传片应避免生硬的说教和填鸭式宣传，具有较高制作水平、有文化内涵、体现人文关怀、富有表现力和感染力…	2094
656	云南省人民政府办公厅关于印发云南省进一步扩大旅游文化体育健康养老教育培训等领域消费实施方案的通知	云南省	地方工作文件	云南省人民政府	2017.05.24	https://www.pkulaw.com/lar/7310ea7067a2d86d6323d372cafee489bdfb.html	云南省人民政府办公厅关于印发云南省进一步扩大旅游文化体育健康养老教育培训等领域消费实施方案的通知云南省人民政府办公厅关于印发云南省进一步扩大旅游文化体育健康养老教育培训等领域消费实施方案的通知（云政办发〔2017〕55号）各州、市人民政府，省直各委、办、厅、局： 《云南省进一步扩大旅游文化体育健康养老教育培训等领域消费的实施方案》已经省人民政府同意，现印发给你们，请认真贯彻执行。云南省人民政府办公厅2017年5月24日云南省进一步扩大旅游文化体育健康养老教育培训等领域消费的实施方案	244
657	湖北省人民政府关于印发湖北省老龄事业发展和养老体系建设“十三五”规划的通知	湖北省	地方工作文件	湖北省人民政府	2017.05.19	https://www.pkulaw.com/lar/376d6d260df5d29089fd3d80c31c238ebdfb.html	湖北省人民政府关于印发湖北省老龄事业发展和养老体系建设“十三五”规划的通知湖北省人民政府关于印发湖北省老龄事业发展和养老体系建设“十三五”规划的通知（鄂政发〔2017〕22号）各市、州、县人民政府，省政府各部门： 现将《湖北省老龄事业发展和养老体系建设“十三五”规划》印发给你们，请结合实际，认真组织实施。 2017年5月19日 湖北省老龄事业发展和养老体系建设“十三五”规划 为积极开展应对人口老龄化行动，推动老龄事业全面协调可持续发展，健全养老体系，根据《中华人民共和国老年人权益保障法》《“十三五”国家老龄事业发展和养老体系建设规划》《湖北省国民经济和社会发展第十三个五年规划纲要》，制定本规划。 一、规划背景 （一）“十二五”时期成就。 “十二五”时期，我省老龄事业发展和养老体系建设取得显著成就。《湖北省老龄事业发展“十二五”规划》《湖北省社会养老服务体系建设“十二五”规划》确定的目标任…	11595
658	湖南省城乡居民社会养老保险管理服务中心《湖南省城乡居民基本养老保险文件汇编》印刷服务采购项目成交公告	湖南省	地方工作文件	湖南省城乡居民社会养老保险管理服务中心	2017.05.19	https://www.pkulaw.com/lar/5497052242394314339e60ec44a3144ebdfb.html	湖南省城乡居民社会养老保险管理服务中心《湖南省城乡居民基本养老保险文件汇编》印刷服务采购项目成交公告湖南省城乡居民社会养老保险管理服务中心《湖南省城乡居民基本养老保险文件汇编》印刷服务采购项目成交公告 湖南省城乡居民社会养老保险管理服务中心对《湖南省城乡居民基本养老保险文件汇编》印刷服务采购项目进行定点采购，结果如下： 一、采购项目情况 1、项目名称：《湖南省城乡居民基本养老保险文件汇编》印刷服务 2、采购编号：湘财采计[2017]002320号 3、预算金额：5万元以内 4、开标时间：2017年5月19日 二、成交结果 成交供应商：长沙安溢印务有限公司 成交金额：46500元 三、投诉质疑 5个工作日之内，若有异议，向采购人质疑。 四、采购人联系方式 采购人名称：湖南省城乡居民社会养老保险管理服务中心 联系人：陈舒婷 电话：0731-84900321 地址：长沙市天心区银杏路6号湖南省…	441
659	湖南省城乡居民社会养老保险管理服务中心关于制作湖南城乡居民基本养老保险公益宣传片的采购项目流标公告	湖南省	地方工作文件	湖南省城乡居民社会养老保险管理服务中心	2017.05.19	https://www.pkulaw.com/lar/cd5671524e20369cc2a2e0eb768be3a5bdfb.html	湖南省城乡居民社会养老保险管理服务中心关于制作湖南城乡居民基本养老保险公益宣传片的采购项目流标公告湖南省城乡居民社会养老保险管理服务中心关于制作湖南城乡居民基本养老保险公益宣传片的采购项目流标公告 制作湖南城乡居民基本养老保险公益宣传片的采购项目流标，现公告如下： 一、采购项目情况 1、项目名称：制作湖南城乡居民基本养老保险公益宣传片 2、中标方式：综合评标最高者中标 3、预算价格：15万元以内 4、招标公告发布日期：5月11日 二、流标原因 有效投标人少于3家 三、采购人联系方式 采购人名称：湖南省城乡居民社会养老保险管理服务中心 联系人：陈舒婷 电话：0731-84900321 地址：长沙市天心区银杏路6号湖南省城乡居民社会养老保险管理服务中心2017年5月19日	351
660	黑龙江省财政厅关于下达省以下道路运输管理机构职业年金和养老保险经费的通知	黑龙江省	地方规范性文件	黑龙江省财政厅	2017.05.16	https://www.pkulaw.com/lar/9cdaca75efb24f9ab2d14ce80d3db855bdfb.html	黑龙江省财政厅关于下达省以下道路运输管理机构职业年金和养老保险经费的通知黑龙江省财政厅关于下达省以下道路运输管理机构职业年金和养老保险经费的通知（黑财指（建）〔2017〕134号）各市（地）、县（市）财政局： 根据《黑龙江省省以下道路运输管理机构经费及资产划转办法的通知》（黑财建〔2016〕217号），省以下道路运输管理机构自2016年12月31日起，人员、公用经费和资产划转同级财政管理。因划转经费基数中不包含在职人员职业年金和养老保险扣缴部分（包括2016年部门预算集中调整未纳入2017年年度部门预算新增69人），经研究，现将在职人员职业年金和养老保险扣缴部分经费下达你市县，列2017年政府收支分类科目“2140112公路运输管理”，具体金额详见附件。此项经费从2018年起，通过省与市县结算办理，以后年度不再发文。 经费拨付后，由你市县负责监督使用，一旦发现违纪违规问题，按照相关规定严…	2368
661	上海市民政局、上海市公安局、上海市卫生和计划生育委员会等关于开展养老服务机构服务质量建设专项行动的通知	上海市	地方工作文件	上海市老龄工作委员会	2017.05.16	https://www.pkulaw.com/lar/0357d5dcd56acf59bfbe15356e4a30f5bdfb.html	上海市民政局、上海市公安局、上海市卫生和计划生育委员会等关于开展养老服务机构服务质量建设专项行动的通知上海市民政局、上海市公安局、上海市卫生和计划生育委员会、上海市质量技术监督局、上海市食品药品监督管理局、上海市老龄工作委员会办公室关于开展养老服务机构服务质量建设专项行动的通知（沪民福发〔2017〕13号）各区民政局、市公安局有关部门、各公安分局、卫生计生委、市场监管局、老龄办： 为全面贯彻落实习近平总书记在2016年中央经济工作会议关于“开展质量提升行动”的部署要求和第14次中央财经领导小组会议关于提高养老院服务质量的重要讲话精神，根据国家民政部等六部委《关于开展养老院服务质量专项行动的通知》（民发〔2017〕51号）文件要求，结合上海实际，拟在全市养老服务机构中开展服务质量建设专项行动。现将有关事项通知如下： 一、指导思想和工作目标 深入贯彻落实党中央、国务院决策部署，坚持以人民为中…	6032
662	安徽省人民政府办公厅关于进一步扩大旅游文化体育健康养老教育培训等领域消费的实施意见	安徽省	地方规范性文件	安徽省人民政府	2017.05.15	https://www.pkulaw.com/lar/f7b56dd41902db60ecda27e8580d15b2bdfb.html	安徽省人民政府办公厅关于进一步扩大旅游文化体育健康养老教育培训等领域消费的实施意见安徽省人民政府办公厅关于进一步扩大旅游文化体育健康养老教育培训等领域消费的实施意见（皖政办〔2017〕47号）各市、县人民政府，省政府各部门、各直属机构： 为贯彻落实《国务院办公厅关于进一步扩大旅游文化体育健康养老教育培训等领域消费的意见》（国办发〔2016〕85号），经省政府同意，结合我省实际，提出如下实施意见： 一、着力推进幸福产业服务消费提质扩容 围绕旅游、文化、体育、健康、养老、教育培训等重点领域，积极开发适应消费升级、释放消费潜力的服务产品，以有效供给促进消费提升。 （一）加速升级旅游消费。 1．实施旅游强省“***批”建设工程。加快旅游业供给侧结构性改革，积极构建全域旅游格局，统筹推进皖南国际文化旅游示范区、合肥都市圈休闲旅游区、大别山自然生态旅游区和皖北文化生态旅游区建设，建设一批旅游精品景区…	10422
663	江苏省政府办公厅关于进一步扩大旅游文化体育健康养老教育培训等领域消费的实施意见	江苏省	地方规范性文件	江苏省人民政府	2017.05.15	https://www.pkulaw.com/lar/4b0ecd0a0d45766f5b76f43bbc9cc001bdfb.html	江苏省政府办公厅关于进一步扩大旅游文化体育健康养老教育培训等领域消费的实施意见江苏省政府办公厅关于进一步扩大旅游文化体育健康养老教育培训等领域消费的实施意见（苏政办发〔2017〕72号）各市、县（市、区）人民政府，省各委办厅局，省各直属单位： 为认真贯彻落实《国务院办公厅关于进一步扩大旅游文化体育健康养老教育培训等领域消费的意见》（国办发〔2016〕85号），积极顺应和把握消费升级大趋势，深入推进供给侧结构性改革，着力增加消费领域特别是服务消费领域有效供给，推动民生改善、服务业发展和经济结构优化升级，加快培育形成经济发展新动能，为推进“两聚一高”、建设“强富美高”新江苏提供有力支撑，现结合我省实际，提出如下实施意见。 一、着力壮大幸福产业，拓展服务消费新空间 大力发展以旅游、文化、体育、健康、养老、教育培训等为代表的幸福产业，积极适应居民消费多层次、个性化的发展要求，加快推进服务消费提质…	6303
664	浙江省人力资源和社会保障厅等5部门关于完善被征地农民衔接转入企业职工基本养老保险政策的通知	浙江省	地方规范性文件	浙江省农业厅	2017.05.13	https://www.pkulaw.com/lar/a52d416bdbf44c3f1717d9bc7028667dbdfb.html	浙江省人力资源和社会保障厅等5部门关于完善被征地农民衔接转入企业职工基本养老保险政策的通知浙江省人力资源和社会保障厅等5部门关于完善被征地农民衔接转入企业职工基本养老保险政策的通知（浙人社发〔2017〕59号）各市、县（市、区）人力资源和社会保障局、财政局、地方税务局、国土资源局、农业局，嘉兴市社会保障事务局： 近年来，省委、省政府高度重视被征地农民养老保障工作。根据省政府《关于调整完善征地补偿安置政策的通知》（浙政发〔2014〕19号）精神，各地积极开展被征地农民衔接转入企业职工基本养老保险工作，推进了基本养老保险制度并轨，提高了被征地农民保障水平，但也存在“人地不对应”、未来基金支付压力增大等问题。为进一步完善被征地农民衔接转入企业职工基本养老保险政策，经省政府同意，现将有关事项通知如下： 一、完善个人缴费政策 从2017年7月1日起，按规定可参加企业职工基本养老保险的被征地农民，由…	1683
665	湖南省城乡居民社会养老保险管理服务中心关于《湖南省城乡居民基本养老保险文件汇编》印刷服务采购的公告	湖南省	地方工作文件	湖南省城乡居民社会养老保险管理服务中心	2017.05.11	https://www.pkulaw.com/lar/f33542f405d1c3eca4bbb9a2c3ebaf15bdfb.html	湖南省城乡居民社会养老保险管理服务中心关于《湖南省城乡居民基本养老保险文件汇编》印刷服务采购的公告湖南省城乡居民社会养老保险管理服务中心关于《湖南省城乡居民基本养老保险文件汇编》印刷服务采购的公告（湘财采计[2017]002320号） 经省政府采购管理办公室同意，我中心对《湖南省城乡居民基本养老保险文件汇编》印刷服务进行采购，现将采购事项公告如下： 一、采购项目信息 项目名称：《湖南省城乡居民基本养老保险文件汇编》印刷服务 中标方式：最低价中标 采购项目内容：湖南省城乡居民基本养老保险文件汇编 数量：1000本 预算价格：5万元以内 二、印刷品技术要求说明 规格：尺寸异型16开 封面要求：157g铜版纸，需设计封面，四色印刷覆亚膜。 内芯要求：70g双胶纸，正反面印刷，约50印张。 装订要求：精装本（采用辽板纸，3mm厚度，内封贴布纹纸，锁线装订） 交货时间：10日内交货 三、供货商要求…	846
666	湖南省城乡居民社会养老保险管理服务中心关于制作湖南城乡居民基本养老保险公益宣传片的采购公告	湖南省	地方工作文件	湖南省城乡居民社会养老保险管理服务中心	2017.05.11	https://www.pkulaw.com/lar/d6c1cc4857df87d054cacb8b01a1b904bdfb.html	湖南省城乡居民社会养老保险管理服务中心关于制作湖南城乡居民基本养老保险公益宣传片的采购公告湖南省城乡居民社会养老保险管理服务中心关于制作湖南城乡居民基本养老保险公益宣传片的采购公告我中心拟对湖南城乡居民基本养老保险公益宣传片制作进行采购，现将采购事项公告如下： 一、采购项目信息 项目名称：湖南城乡居民基本养老保险公益宣传片 中标方式：综合评标最高者中标 采购项目内容：制作湖南城乡居民基本养老保险公益宣传片 预算价格：15万元以内 二、项目需求说明 1、总体要求：通过一定的情节设计，让目标受众掌握湖南省城乡居民养老保险政策基本要点，提升政策知晓率和参保缴费意识；引导银行渠道自主缴费和高档次缴费；提升人民群众的获得感和对城乡居民养老保险经办管理服务的认可，从而推动全省城乡居民养老保险事业发展。宣传片应避免生硬的说教和填鸭式宣传，具有较高制作水平、有文化内涵、体现人文关怀、富有表现力和感染力、…	2067
667	内蒙古自治区新闻出版广电局转发关于联合举办2017年全国敬老养老助老公益广告征集暨展播活动的通知	内蒙古自治区	地方工作文件	内蒙古自治区新闻出版广电局	2017.05.11	https://www.pkulaw.com/lar/cc616b70e3d0e5d836cf26750ec57920bdfb.html	内蒙古自治区新闻出版广电局转发关于联合举办2017年全国敬老养老助老公益广告征集暨展播活动的通知内蒙古自治区新闻出版广电局转发关于联合举办2017年全国敬老养老助老公益广告征集暨展播活动的通知内新广发[2017]200号各盟市文新广局，内蒙古日报社、实践杂志社、内蒙古广播电视台、内蒙古新华报业中心,各广播电视节目制作经营机构： 现将《国家新闻出版广电总局全国老龄工作委员会办公室关于联合举办2017年全国敬老养老助老公益广告作品征集暨展播活动的通知》（新广电发〔2017〕65号）转发给你们，请根据通知要求，做好征集、刊播工作。 本次活动征集的作品分电视类公益广告、广播类公益广告和平面设计类公益广告三种形式，社会各界均可报名参加。报名截止时间为2017年9月30日。本次活动设立优秀展播机构奖，请各级展播机构主动与本级老龄部门沟通、协作，积极参与。 内蒙古自治区新闻出版广电局2017年5月11日	403
668	青海省人力资源和社会保障厅关于印发《青海省机关事业单位基本养老关系和职业年金转移接续经办规程(暂行)》的通知	青海省	地方规范性文件	青海省人力资源和社会保障厅	2017.05.11	https://www.pkulaw.com/lar/d70e0e7caf45e9baa03997740e3e7189bdfb.html	青海省人力资源和社会保障厅关于印发《青海省机关事业单位基本养老关系和职业年金转移接续经办规程(暂行)》的通知青海省人力资源和社会保障厅关于印发《青海省机关事业单位基本养老关系和职业年金转移接续经办规程(暂行)》的通知各市、自治州人力资源社会保障局，省直各机关事业单位，中央驻青单位： 为统一规范机关事业单位基本养老保险关系和职业年金转移接续业务经办流程，确保转移接续衔接顺畅，按照《人力资源社会保障部办公厅关于印发〈机关事业单位基本养老保险关系和职业年金转移接续经办规程（暂行）〉的通知》（人社厅发〔2017〕7号）和《青海省人力资源和社会保障厅青海省财政厅关于转发〈人力资源社会保障部财政部关于机关事业单位基本养老保险关系和职业年金转移接续有关问题的通知〉的通知》（青人社厅发〔2017〕48号）精神，制定了《青海省机关事业单位基本养老保险关系和职业年金转移接续经办规程（暂行）》。现印发给你们，…	8998
669	广东省人民政府办公厅关于印发广东省进一步扩大旅游文化体育健康养老教育培训等领域消费实施方案的通知	广东省	地方工作文件	广东省人民政府	2017.05.10	https://www.pkulaw.com/lar/d4e0523ee22499632ce70fdb3a0c47dcbdfb.html	广东省人民政府办公厅关于印发广东省进一步扩大旅游文化体育健康养老教育培训等领域消费实施方案的通知广东省人民政府办公厅关于印发广东省进一步扩大旅游文化体育健康养老教育培训等领域消费实施方案的通知（粤府办〔2017〕33号）各地级以上市人民政府，各县（市、区）人民政府，省政府各部门、各直属机构： 《广东省进一步扩大旅游文化体育健康养老教育培训等领域消费的实施方案》已经省人民政府同意，现印发给你们，请认真贯彻执行。执行过程中遇到的问题，请径向省发展改革委反映。广东省人民政府办公厅2017年5月10日广东省进一步扩大旅游文化体育健康养老教育培训等领域消费的实施方案 为贯彻落实《国务院办公厅关于进一步扩大旅游文化体育健康养老教育培训等领域消费的意见》（国办发〔2016〕85号），以改革创新增加消费领域特别是服务消费领域有效供给，积极扩大新兴消费、稳定传统消费、挖掘潜在消费，结合我省实际，制定本方案…	5819
670	上海市民政局、上海市财政局关于调整本市养老服务补贴政策相关标准的通知	上海市	地方规范性文件	上海市财政局	2017.05.10	https://www.pkulaw.com/lar/52d3bed304a768f104a5978c329334c6bdfb.html	上海市民政局、上海市财政局关于调整本市养老服务补贴政策相关标准的通知上海市民政局、上海市财政局关于调整本市养老服务补贴政策相关标准的通知（沪民老工发〔2017〕9号）各区民政局、财政局： 根据《上海市民政局上海市财政局关于调整本市养老服务补贴政策有关事项的通知》（沪民老工发〔2015〕7号），因本市相关社会保障数据发生变化，现就相关事项通知如下： 1.本市城乡居民最低生活保障标准按970元/人/月执行。 2.本市城乡低收入困难家庭经济状况认定收入标准按1940元/人/月执行。 3.本市城镇企业月平均养老金按3558元/月执行。 4.不同照护等级的养老服务补贴实行统一服务单价，按20元/小时单位执行。 以上涉及养老服务补贴的相关标准从2017年4月1日起执行。长期护理保险试点区（徐汇区、普陀区、金山区）的相关政策，按照上海市民政局、上海市财政局《关于本市长期护理保险试点区养老服务补贴政策相…	452
671	湖北省民政厅、湖北省发展改革委、湖北省教育厅、湖北省财政厅、湖北省国土资源厅、湖北省环境保护厅、湖北省住房城乡建设厅、湖北省卫生计生委、湖北省国资委、湖北省国税局、湖北省地税局、湖北省机关事务局关于支持整合改造闲置社会资源发展养老服务的通知	湖北省	地方工作文件	湖北省人民政府机关事务管理局	2017.05.09	https://www.pkulaw.com/lar/5287ebd5666d0ea5f0539d080c421322bdfb.html	湖北省民政厅、湖北省发展改革委、湖北省教育厅、湖北省财政厅、湖北省国土资源厅、湖北省环境保护厅、湖北省住房城乡建设厅、湖北省卫生计生委、湖北省国资委、湖北省国税局、湖北省地税局、湖北省机关事务局关于支持整合改造闲置社会资源发展养老服务的通知湖北省民政厅、湖北省发展改革委、湖北省教育厅、湖北省财政厅、湖北省国土资源厅、湖北省环境保护厅、湖北省住房城乡建设厅、湖北省卫生计生委、湖北省国资委、湖北省国税局、湖北省地税局、湖北省机关事务局关于支持整合改造闲置社会资源发展养老服务的通知鄂民政发[2017]17号各市、州、县（市、区）民政局、发展改革委（局）、教育局、财政局、国土资源局、环境保护局、住房城乡建设局、卫生计生委（局）、国资委、国税局、地方税务局、机关事务管理局： 为促进居民消费扩大和升级，带动产业结构调整升级，满足社会日益增长的养老服务需求，根据民政部等11部门《关于支持整合改造闲置社…	2664
672	吉林省民政厅关于印发《吉林省养老机构服务标准化建设试点工作实施方案》的通知	吉林省	地方工作文件	吉林省民政厅	2017.05.09	https://www.pkulaw.com/lar/234ae7b4bc4533f92e84a4da0dbd0321bdfb.html	吉林省民政厅关于印发《吉林省养老机构服务标准化建设试点工作实施方案》的通知吉林省民政厅关于印发《吉林省养老机构服务标准化建设试点工作实施方案》的通知吉民发[2017]36号长春市、白山市、公主岭市、东辽县、敦化市民政局，吉林省颐乐康复中心、长春市社会福利院、白山市社会福利院、公主岭市第二社会福利服务中心、东辽县社会养老服务中心、敦化市社会福利中心： 现将《吉林省养老机构服务标准化建设试点工作实施方案》印发给你们，请结合实际，做好相关工作。 吉林省民政厅2017年5月9日 吉林省养老机构服务标准化建设试点工作实施方案 为贯彻落实民政部、国家标准管理委员会《关于印发〈全国民政标准化“十三五"发展规划〉的通知》（民发〔2016〕142号）和吉林省民政厅、吉林省质量技术监督局《关于印发〈吉林省民政标准化工作实施意见〉的通知》（民发〔2016〕16号）精神，大力推进省、市、县养老机构（以下简称“三…	9231
673	福建省发展和改革委员会、福建省卫生和计划生育委员会、福建省教育厅等关于印发福建省2017年健康与养老服务工程重大项目的通知	福建省	地方工作文件	福建省体育局	2017.05.08	https://www.pkulaw.com/lar/4d9bcece8245e2de904809b9087f5a2bbdfb.html	福建省发展和改革委员会、福建省卫生和计划生育委员会、福建省教育厅等关于印发福建省2017年健康与养老服务工程重大项目的通知福建省发展和改革委员会、福建省卫生和计划生育委员会、福建省教育厅、福建省民政厅、福建省财政厅、福建省体育局关于印发福建省2017年健康与养老服务工程重大项目的通知（闽发改社会〔2017〕296号）各市、县（区）人民政府，平潭综合实验区管委会： 为推进实施《福建省加快推进健康与养老服务工程建设行动计划（2015-2020年）》，经筛选，确定2017年度健康与养老服务工程重大项目158个，其中续列项目108个，新增项目50个，总投资543.5亿元，2017年度计划投资91.4亿元。经省政府同意，现将《福建省2017年健康与养老服务工程重大项目表》印发给你们，请各分级管理单位加强协调服务和要素保障工作，推进早签约、早开工、早建成，扩大健康与养老领域有效投资，确保完成年度目标…	487
674	湖北省民政厅、湖北省发展改革委、湖北省公安厅、湖北省财政厅、湖北省国土资源厅、湖北省环境保护厅、湖北省住房城乡建设厅、湖北省卫生计生委、中国人民银行武汉分行、湖北省工商局、湖北省食品药品监管局、湖北省银监局、湖北省老龄办关于加快推进养老服务业放管服改革的通知	湖北省	地方工作文件	湖北省老龄办	2017.05.08	https://www.pkulaw.com/lar/5d5152ba2e9d584f8f804952a04153dfbdfb.html	湖北省民政厅、湖北省发展改革委、湖北省公安厅、湖北省财政厅、湖北省国土资源厅、湖北省环境保护厅、湖北省住房城乡建设厅、湖北省卫生计生委、中国人民银行武汉分行、湖北省工商局、湖北省食品药品监管局、湖北省银监局、湖北省老龄办关于加快推进养老服务业放管服改革的通知湖北省民政厅、湖北省发展改革委、湖北省公安厅、湖北省财政厅、湖北省国土资源厅、湖北省环境保护厅、湖北省住房城乡建设厅、湖北省卫生计生委、中国人民银行武汉分行、湖北省工商局、湖北省食品药品监管局、湖北省银监局、湖北省老龄办关于加快推进养老服务业放管服改革的通知湖北省民政厅、湖北省发展改革委、湖北省公安厅、湖北省财政厅、湖北省国土资源厅、湖北省环境保护厅、湖北省住房城乡建设厅、湖北省卫生计生委、中国人民银行武汉分行、湖北省工商局、湖北省食品药品监管局、湖北省银监局、湖北省老龄办关于加快推进养老服务业放管服改革的通知鄂民政发[2017]18…	3887
675	湖南省财政厅、湖南省商务厅关于印发《湖南省健康养老服务产业投资基金管理办法》的通知	湖南省	地方规范性文件	湖南省商务厅	2017.05.05	https://www.pkulaw.com/lar/98be5eb99f05509ba8ef0a84b0f28432bdfb.html	湖南省财政厅、湖南省商务厅关于印发《湖南省健康养老服务产业投资基金管理办法》的通知湖南省财政厅、湖南省商务厅关于印发《湖南省健康养老服务产业投资基金管理办法》的通知（湘财建〔2017〕11号）湖南高新创业投资集团有限公司、湖南高新创投健康养老基金管理有限公司： 为规范健康养老产业基金运作，现将《湖南省健康养老服务产业投资基金管理办法》印发给你们，请遵照执行。 附件：湖南省健康养老服务产业投资基金管理办法湖南省财政厅湖南省商务厅2017年5月5日 附件 湖南省健康养老服务产业投资基金管理办法 第一章 总则 第一条 为落实党中央、国务院关于加快发展养老服务业有关要求，探索以社会化、市场化、商业化方式支持养老服务产业发展的长效机制，根据《财政部办公厅商务部办公厅＜关于开展以市场化方式发展养老服务产业试点的通知＞》（财办建〔2014〕48号）、《湖南省人民政府办公厅关于湖南政府引导型健康养老服务…	4602
676	内蒙古自治区卫生计生委关于养老机构许可和监督管理问题的批复	内蒙古自治区	地方工作文件	内蒙古自治区卫生和计划生育委员会	2017.05.05	https://www.pkulaw.com/lar/07da1fdf1a8f9c8e258cb0ee3b221cb1bdfb.html	内蒙古自治区卫生计生委关于养老机构许可和监督管理问题的批复内蒙古自治区卫生计生委关于养老机构许可和监督管理问题的批复内卫计监督字[2017]280号呼伦贝尔市卫生计生委： 你委《关于卫生计生监督机构是否对养老机构开展卫生行政许可和监督管理的请示》（呼卫计发〔2017〕36号）收悉，经研究，现批复如下： 根据《公共场所卫生管理条例》（国发〔1987〕24号）、《公共场所卫生管理条例实施细则》（卫生部令第80号）和原自治区卫生厅《关于公布内蒙古自治区公共场所卫生行政许可监督范围的通知打遮阳伞就显得很娘》（内卫监字〔2012〕585号）的要求，其中未包含养老机构，请按文件要求执行。 此复。 2017年5月5日	309
677	山西省人力资源和社会保障厅、山西省财政厅关于贯彻落实《关于机关事业单位基本养老保险关系和职业年金转移接续有关问题的通知》的实施意见	山西省	地方规范性文件	山西省财政厅	2017.05.04	https://www.pkulaw.com/lar/616e82507b4f2aa8ff2ae094f62e9e61bdfb.html	山西省人力资源和社会保障厅、山西省财政厅关于贯彻落实《关于机关事业单位基本养老保险关系和职业年金转移接续有关问题的通知》的实施意见山西省人力资源和社会保障厅、山西省财政厅关于贯彻落实《关于机关事业单位基本养老保险关系和职业年金转移接续有关问题的通知》的实施意见各市人力资源和社会保障局、财政局，省直各单位，中央驻晋各机关事业单位： 为切实做好我省机关事业单位养老保险参保人员基本养老保险关系和职业年金转移接续工作，根据《人力资源社会保障部财政部关于机关事业单位基本养老保险关系和职业年金转移接续有关问题的通知》（人社部规[2017]1号）要求，结合我省实际，提出以下实施意见。 一、关于流动人员跨省转移接续 从2014年10月1日起，机关事业单位参保人员跨省流动，其基本养老保险关系和职业年金转移接续严格按照人社部规[2017]1号文件有关规定执行。 二、关于流动人员省内转移接续 （一）参保人员在…	2013
678	北京市民政局、北京市财政局关于印发《北京市街道(乡镇)养老照料中心建设资助和运营管理办法》的通知	北京市	地方规范性文件	北京市财政局	2017.05.04	https://www.pkulaw.com/lar/6c739da429fb2ce246cb1e655e0c7b17bdfb.html	北京市民政局、北京市财政局关于印发《北京市街道(乡镇)养老照料中心建设资助和运营管理办法》的通知北京市民政局、北京市财政局关于印发《北京市街道（乡镇）养老照料中心建设资助和运营管理办法》的通知（京民福发〔2017〕162号）各区民政局、财政局： 经过2014-2016年集中扶持建设，我市完成了规划预期的街道（乡镇）养老照料中心集中建设任务，在引导社会力量参与、推进养老服务业发展等方面发挥了重要作用。为贯彻《北京市居家养老服务条例》，落实《北京市养老服务设施专项规划》和《北京市2015-2020年民政公共服务基础设施建设规划》（京民规发〔2015〕116号），进一步规范北京市街道（乡镇）养老照料中心建设和管理工作，通过养老照料中心支撑、完善社区和居家养老服务体系，提高老年人就近享受生活照料、家务服务、康复护理、精神慰藉等养老服务的获得感和幸福感，现将《北京市街道（乡镇）养老照料中心建设资助…	9498
679	云南省新闻出版广电局办公室转发总局关于联合举办2017年全国敬老养老助老公益广告作品征集暨展播活动的通知	云南省	地方工作文件	云南省新闻出版广电局	2017.05.03	https://www.pkulaw.com/lar/cfc9566639672d70cefd83545e947b2abdfb.html	云南省新闻出版广电局办公室转发总局关于联合举办2017年全国敬老养老助老公益广告作品征集暨展播活动的通知云南省新闻出版广电局办公室转发总局关于联合举办2017年全国敬老养老助老公益广告作品征集暨展播活动的通知云新广办[2017]97号各州市新闻出版广电（文广）局、省级报刊出版单位、云南广播电视台、各社会有关机构： 现将《国家新闻出版广电总局全国老龄工作委员会办公室关于联合举办2017年全国敬老养老助老公益广告作品征集暨展播活动的通知》（新广电发〔2017〕65号）转发你们，并就有关事项明确如下。 一、加强组织领导，抓好作品创作的落实 一是各州市新闻出版广电行政部门要将通知转发至辖区内各有关单位，确保不漏一个单位，不少一家机构，做到应知尽知，同时抄送当地宣传部和老龄委办公室。 二是组织好作品的创作申报，各级报刊出版单位和广播电视播出机构要主动与当地老龄委办公室取得联系，争取资金支持，协商开…	3487
680	广西壮族自治区教育厅关于加快推进养老服务业人才培养的意见	广西省	地方规范性文件	广西壮族自治区教育厅	2017.04.29	https://www.pkulaw.com/lar/64070cf9dd58f6f5ec7116ab9c483141bdfb.html	广西壮族自治区教育厅关于加快推进养老服务业人才培养的意见广西壮族自治区教育厅关于加快推进养老服务业人才培养的意见（桂教规范〔2017〕9号）各市教育局，各高等学校，区直各中等职业学校： 加快发展养老服务业是应对人口老龄化、保障和改善民生的重要举措，对促进社会和谐，推动经济社会持续健康发展具有重要意义。经过多年努力，全区城乡养老服务体系建设进展顺利，初步建立了以居家为基础、社区为依托、机构为支撑的社会养老服务体系。但我区仍然存在养老服务业人才缺口较大、专业水平不高、文化水平普遍较低，养老机构缺乏有效的人才培养、用人激励机制等问题，难以满足我区养老服务业发展需求。为贯彻落实《关于促进养老服务业加快发展的实施意见》（桂政发〔2014〕58号）和《关于建设养老服务业综合改革试验区的意见》（桂政发〔2015〕33号）精神，积极应对人口老龄化，满足日益增长的养老服务需求，加快养老服务业人才培养，推动…	3276
681	江西省人民政府办公厅关于进一步扩大旅游文化体育健康养老教育培训等领域消费的实施意见	江西省	地方规范性文件	江西省人民政府	2017.04.27	https://www.pkulaw.com/lar/fa51db6ceff33a75b2d643fcfc0c9973bdfb.html	江西省人民政府办公厅关于进一步扩大旅游文化体育健康养老教育培训等领域消费的实施意见江西省人民政府办公厅关于进一步扩大旅游文化体育健康养老教育培训等领域消费的实施意见（赣府厅发〔2017〕23号）各市、县（区）人民政府，省政府各部门： 为贯彻落实《国务院办公厅关于进一步扩大旅游文化体育健康养老教育培训等领域消费的意见》（国办发〔2016〕85号），促进服务业发展和经济转型升级，改善产品和服务供给，积极扩大新兴消费、稳定传统消费、挖掘潜在消费，切实增强消费的基础性作用，加快培育经济发展新动能，推动全省经济持续平稳健康发展，经省政府同意，现提出以下实施意见。 一、着力改善有效供给，扩大幸福产业服务消费 围绕旅游、文化、体育、健康、养老、教育培训等重点领域，不断增加服务有效供给，切实提升服务消费品质。 （一）拓展提升旅游消费。 1.加快发展全域旅游。深入开展国家级全域旅游示范区创建工作，推动旅游…	6796
682	上海市人民政府办公厅关于转发市民政局制订的《上海市社区养老服务管理办法》的通知	上海市	地方规范性文件	上海市人民政府	2017.04.25	https://www.pkulaw.com/lar/eaa533b35b30797c3324f5852ae82cecbdfb.html	上海市人民政府办公厅关于转发市民政局制订的《上海市社区养老服务管理办法》的通知上海市人民政府办公厅关于转发市民政局制订的《上海市社区养老服务管理办法》的通知（沪府办发〔2017〕35号）各区人民政府，市政府各委、办、局： 市民政局制订的《上海市社区养老服务管理办法》已经市政府同意，现转发给你们，请认真贯彻执行。上海市人民政府办公厅2017年4月25日 上海市社区养老服务管理办法 第一章 总则 第一条 （目的依据） 为了满足本市老年人社区居家养老服务需求，提升社区养老服务质量，促进社区养老服务规范发展，根据《上海市老年人权益保障条例》《上海市人民政府关于加快发展养老服务业推进社会养老服务体系建设的实施意见》（沪府发〔2014〕28号）等，制定本办法。 第二条 （基本涵义） 社区养老服务是指以居家为基础，主要依托社区养老服务设施和机构，为老年人提供生活照料、医疗护理、紧急救援、精神慰藉、健康…	4807
683	上海市人力资源和社会保障局、上海市财政局关于2017年调整本市企业退休人员基本养老金的通知	上海市	地方规范性文件	上海市财政局	2017.04.25	https://www.pkulaw.com/lar/19aaebaf8e5a6bd842253855e2f60ea2bdfb.html	上海市人力资源和社会保障局、上海市财政局关于2017年调整本市企业退休人员基本养老金的通知上海市人力资源和社会保障局、上海市财政局关于2017年调整本市企业退休人员基本养老金的通知（沪人社规〔2017〕18号）各委、办、局、控股（集团）公司，市社会保险事业管理中心，各区人力资源和社会保障局： 根据人力资源社会保障部、财政部《关于2017年调整退休人员基本养老金的通知》（人社部发〔2017〕30号），经研究，从2017年1月1日起调整本市企业退休人员基本养老金。现将有关事项通知如下： 一、调整范围 2016年12月31日前已按规定办理退休手续并按企业办法计发养老金的人员，以及按原小城镇社会保险暂行办法申领并经核准按月领取养老金的人员。 二、调整办法 （一）每人每月增加60元。 （二）按本人城镇职工养老保险缴费年限（含视同缴费年限），每满1年每月增加2.5元，增加额不足37.5元的，补足到3…	921
684	福建省民政厅、福建省财政厅、福建省能源集团关于印发《福建省养老产业投资基金实施方案》的通知	福建省	地方工作文件	福建省能源集团	2017.04.24	https://www.pkulaw.com/lar/cad810fa4f137d5052b2bcfd895a020dbdfb.html	福建省民政厅、福建省财政厅、福建省能源集团关于印发《福建省养老产业投资基金实施方案》的通知福建省民政厅、福建省财政厅、福建省能源集团关于印发《福建省养老产业投资基金实施方案》的通知闽民福[2017]97号各设区市民政局、财政局，平潭综合实验区社会事业局、财政金融局，能源集团所属相关机构： 为推动我省养老产业健康发展，拓宽多元化投融资渠道，引导社会资本投资养老产业，经省政府批准，省民政厅会同省财政厅、省能源集团发起设立福建省养老产业投资基金即福建省海西养老产业投资基金合伙企业，现将《福建省养老产业投资基金实施方案》印发给你们。请各地各有关部门积极组织养老项目与养老基金进行对接，为项目提供融资支持，促进养老项目尽快落地实施。福建省民政厅福建省财政厅福建省能源集团2017年4月24日福建省养老产业投资基金实施方案总则 第一条 为引导社会资金、政府资金投向，加快推进福建省养老产业健康发展，根据省…	5325
685	广西壮族自治区商务厅转发关于机关事业单位养老保险制度改革几个具体问题处理意见的通知	广西省	地方规范性文件	广西壮族自治区商务厅	2017.04.24	https://www.pkulaw.com/lar/e32eb251a9fa9b0468159ecef3b03119bdfb.html	广西壮族自治区商务厅转发关于机关事业单位养老保险制度改革几个具体问题处理意见的通知广西壮族自治区商务厅转发关于机关事业单位养老保险制度改革几个具体问题处理意见的通知厅直属事业单位： 现将自治区人力资源和社会保障厅、机构编制委员会办公室、财政厅《关于机关事业单位养老保险制度改革几个具体问题处理意见的通知》（桂人社发〔2017〕11号）转发你们，请认真贯彻执行。 特此通知。广西壮族自治区商务厅2017年4月24日 附件：广西壮族自治区人力资源和社会保障厅编办财政厅关于机关事业单位工作人员养老保险制度改革几个具体问题处理意见的通知1.pdf（略）	276
686	湖北省人力资源和社会保障厅、湖北省财政厅关于提高城乡居民基本养老保险基础养老金标准的通知	湖北省	地方工作文件	湖北省财政厅	2017.04.20	https://www.pkulaw.com/lar/a4b86089ea3d406e8fdcf84ae4d1e69abdfb.html	湖北省人力资源和社会保障厅、湖北省财政厅关于提高城乡居民基本养老保险基础养老金标准的通知湖北省人力资源和社会保障厅、湖北省财政厅关于提高城乡居民基本养老保险基础养老金标准的通知鄂人社发[2017]16号各市、州、县人民政府： 经省人民政府同意，从2017年1月1日起，我省城乡居民基本养老保险基础养老金标准提高到每人每月80元。 提高标准所需资金由省与扶贫开发县、一般县分别按6：4、5:5比例承担。2017年提标省级负担部分先由各地统筹予以落实，省级在提前告知2018年省级补助资金时一并下达，次年据实结算；县市负担部分由县市负责落实。 各地要高度重视，加强领导，精心组织实施，确保城乡居民养老保险待遇及时足额发放到位。湖北省人力资源和社会保障厅湖北省财政厅2017年4月20日	343
687	北京市民政局、北京市公安局、北京市人力资源和社会保障局等关于印发《关于开展养老机构服务质量建设专项行动全面提升养老行业服务质量水平的实施意见》的通知	北京市	地方规范性文件	北京市老龄工作委员会	2017.04.20	https://www.pkulaw.com/lar/d02b3bbf8946e9a0b233db3d8de33adcbdfb.html	北京市民政局、北京市公安局、北京市人力资源和社会保障局等关于印发《关于开展养老机构服务质量建设专项行动全面提升养老行业服务质量水平的实施意见》的通知北京市民政局、北京市公安局、北京市人力资源和社会保障局、北京市卫生和计划生育委员会、北京市质量技术监督局、北京市老龄工作委员会办公室关于印发《关于开展养老机构服务质量建设专项行动全面提升养老行业服务质量水平的实施意见》的通知（京民福发〔2017〕129号）各区民政局、公安分局、人力社保局、卫生计生委、质量技术监督局、老龄办，市社会福利事务管理中心： 为贯彻落实国务院办公厅《关于全面放开养老服务市场 提升养老服务质量的若干意见》（国办发〔2016〕91号）和民政部、公安部、国家卫生计生委、质检总局、国家标准委、全国老龄办《关于开展养老院服务质量建设专项行动的通知》（民发〔2017〕51号）精神，建立完善养老服务监督、质量评价和持续改进工作体系，…	13236
688	湖北省民政厅、湖北省老龄办、湖北省质监局、湖北省公安厅、湖北省卫生计生委关于印发《湖北省养老机构服务质量提升专项行动方案》的通知	湖北省	地方工作文件	湖北省卫生和计划生育委员会	2017.04.19	https://www.pkulaw.com/lar/7017cd79dca7e9db38c8ec8e6686e883bdfb.html	湖北省民政厅、湖北省老龄办、湖北省质监局、湖北省公安厅、湖北省卫生计生委关于印发《湖北省养老机构服务质量提升专项行动方案》的通知湖北省民政厅、湖北省老龄办、湖北省质监局、湖北省公安厅、湖北省卫生计生委关于印发《湖北省养老机构服务质量提升专项行动方案》的通知鄂民政发[2017]15号各市、州、县（市、区）民政局、老龄办、质监局、公安局、卫生计生委： 为深入贯彻落实党中央、国务院决策部署，民政部、全国老龄办、质检总局、公安部、国家卫生计生委、国家标准委决定在全国开展养老院服务质量建设专项行动。根据民政部等六部门《关于开展养老院服务质量建设专项行动的通知》（民发〔2017〕51号）精神，我省结合工作实际，制定了行动方案。现印发给你们，请认真组织实施。湖北省民政厅湖北省老龄办湖北省质监局湖北省公安厅湖北省卫生计生委2017年4月19日湖北省养老机构服务质量提升专项行动方案 提升养老机构服务质量直…	5293
689	北京市民政局、北京市老龄工作委员会办公室关于印发《北京市社区养老服务驿站建设规划(2016年―2020年)》的通知	北京市	地方工作文件	北京市老龄工作委员会	2017.04.16	https://www.pkulaw.com/lar/20080577a2af3dad75f1551f5cc7c7a2bdfb.html	北京市民政局、北京市老龄工作委员会办公室关于印发《北京市社区养老服务驿站建设规划(2016年―2020年)》的通知北京市民政局、北京市老龄工作委员会办公室关于印发《北京市社区养老服务驿站建设规划（2016年-2020年）》的通知（京民福发〔2017〕124号）各区民政局、老龄工作委员会办公室： 为加快构建市、区、街道（乡镇）、社区（村）四级养老服务体系，在“十三五”时期基本实现城乡社区居家养老服务全覆盖，根据《市老龄工作委员会关于开展社区养老服务驿站建设的意见》（京老龄委发〔2016〕8号）和各区民政局报送的本行政区域内社区养老服务驿站建设计划，市民政局、市老龄办联合制定了《北京市社区养老服务驿站建设规划（2016年-2020年）》。现印发给你们，请结合实际认真贯彻执行。北京市民政局北京市老龄工作委员会办公室2017年4月16日 北京市社区养老服务驿站建设规划（2016年-2020年） …	4206
690	安徽省民政厅关于印发《安徽省养老院服务质量建设2017年专项行动方案》的通知	安徽省	地方工作文件	安徽省民政厅	2017.04.14	https://www.pkulaw.com/lar/6afbcc6dfaa890a780021332a4420249bdfb.html	安徽省民政厅关于印发《安徽省养老院服务质量建设2017年专项行动方案》的通知安徽省民政厅关于印发《安徽省养老院服务质量建设2017年专项行动方案》的通知皖民福字[2017]67号各市、省直管县民政局、老龄办、质监局、公安局、卫计委： 为贯彻落实习近平总书记关于提升养老院服务质量的重要讲话精神，根据民政部等六部委统一部署，省民政厅、省老龄办、省质监局、省公安厅、省卫计委决定自2017年起，连续四年在全省开展养老院服务质量建设专项行动。为确保专项行动扎实有序推进，特制定《安徽省养老院服务质量建设2017年行动方案》，现印发给你们，请遵照执行。 2017年4月14日 安徽省养老院服务质量建设2017年专项行动方案 为全面贯彻落实习近平总书记关于提高养老院服务质量的重要讲话精神，根据民政部、全国老龄办、国家质监总局、公安部、国家卫计委、国家标准化委员会《关于开展养老院服务质量建设专项行动的通知》…	4911
691	福建省卫生计生委关于反馈《福建省进一步扩大旅游文化体育健康养老教育培训等领域消费的实施意见(送审稿)》修改意见的函	福建省	地方工作文件	福建省卫生和计划生育委员会	2017.04.14	https://www.pkulaw.com/lar/09bc9c96d1df5b35a2525a175bac6a94bdfb.html	福建省卫生计生委关于反馈《福建省进一步扩大旅游文化体育健康养老教育培训等领域消费的实施意见(送审稿)》修改意见的函福建省卫生计生委关于反馈《福建省进一步扩大旅游文化体育健康养老教育培训等领域消费的实施意见(送审稿)》修改意见的函闽卫家庭函[2017]196号省发改委： 贵委转来的《福建省进一步扩大旅游文化体育健康养老教育培训等领域消费的实施意见（送审稿）》收悉。经研究，我委意见如下： 一、在15点“开发健康检查、养生、旅游一体化服务和中医药特色旅游路线”后增加“推动我省中医药老字号等成熟的中医药产品以药品、保健品、功能食品等多种方式，开发中医药特色旅游商品，打造中医药健康旅游品牌”。 二、在“发展康复产业”中增加以下内容 发展中医特色康复服务。依托福建中医药大学附属康复医院建立福建省中医特色康复技术研究与培训指导中心，开展中医康复适宜技术、医疗器械及辅助器具的研发、转化、推广及应用。支持…	1272
692	内蒙古自治区老龄办关于报送养老院服务质量建设专项行动进展情况的通知	内蒙古自治区	地方工作文件	内蒙古自治区老龄委	2017.04.14	https://www.pkulaw.com/lar/125ccf8aad41875da8ce2a558d2d1035bdfb.html	内蒙古自治区老龄办关于报送养老院服务质量建设专项行动进展情况的通知内蒙古自治区老龄办关于报送养老院服务质量建设专项行动进展情况的通知各盟市社会福利科，满洲里市、二连浩特市社会福利科: 4月21日，《关于开展养老院服务质量建设专项行动的通知》已经印发各盟市，各单位要依照《通知》，制定本地区具体实施方案，并按时上报。近期，呼伦贝尔市、兴安盟等盟市已经开展养老院服务质量大检查和养老机构业务管理系统的培训工作，请各单位要将工作开展情况及时上报民政厅社会福利处。现将《关于开展养老院服务质量建设专项行动的通知》、《养老院服务质量大检查指南》电子版发送各单位，请借鉴和参考。 联系人：王珂 电子邮箱：nmgflc0066@126.com</pstyle="text-align:right;">内蒙古自治区老龄办</pstyle="text-align:right;">2017年4月24日内蒙古自治区民政…	6649
693	黑龙江省农垦总局关于下达2017年企业养老保险费收缴计划的通知	黑龙江省	地方工作文件	黑龙江省农垦总局	2017.04.13	https://www.pkulaw.com/lar/26da3e8ba199a007e13158e7f1944c6dbdfb.html	黑龙江省农垦总局关于下达2017年企业养老保险费收缴计划的通知黑龙江省农垦总局关于下达2017年企业养老保险费收缴计划的通知（黑垦局文〔2017〕39号）各管理局，各农牧场，北大荒农业股份有限公司： 现将2017年企业基本养老保险费收缴计划下达给你们，并将有关事项通知如下，请遵照执行。 一、计划编制原则 （一）按照2017年年初实际参保职工人数确定参保人数。 （二）按照《黑龙江省人力资源和社会保障厅关于确定2017年度基本养老保险使用的全省在岗职工平均工资的通知》（黑人社发〔2016〕68号）、《黑龙江省人力资源和社会保障厅关于规范企业职工基本养老保险单位缴费工资基数等有关问题的通知》（黑人社函〔2013〕58号）、《黑龙江省人民政府办公厅转发省人社厅、省财政厅、省地税局关于进一步加强基本养老保险征缴工作实施意见的通知》（黑政办发〔2013〕45号）精神，参保单位以上一年度本单位职工月平…	1211
694	湖北省民政厅关于应用全国养老机构业务管理系统加强养老机构发展监测的通知	湖北省	地方工作文件	湖北省民政厅	2017.04.13	https://www.pkulaw.com/lar/4bfd6896f546bb51bc1814bd8855aa77bdfb.html	湖北省民政厅关于应用全国养老机构业务管理系统加强养老机构发展监测的通知湖北省民政厅关于应用全国养老机构业务管理系统加强养老机构发展监测的通知鄂民政函[2017]196号各市、州、县（市、区）民政局： 为加强对养老机构发展的监测，掌握养老机构发展状况，民政部印发了《关于应用全国养老机构业务管理系统加强养老机构发展监测的通知》（民函〔2017〕56号），决定启用“全国养老机构业务管理系统”。为做好我省养老机构发展监测工作，现就有关事项通知如下： 一、高度重视系统应用工作 全国养老机构业务管理系统(以下简称“系统”)，是解决养老机构发展底数不清、数出多门、监管手段缺乏等问题的重要平台。应用该系统对养老机构发展进行监测是促进养老服务业科学决策、科学发展，加强有效监管的基础性工作，各地要高度重视，下大力气抓好系统的应用。 二、启用系统的主要任务 （一）确定系统管理专员。4月17日前，各地确定1名系…	1465
695	河北省民政厅、河北省公安厅、河北省卫生和计划生育委员会、河北省质量技术监督局、河北省老龄工作委员会办公室关于印发《2017年开展养老院服务质量建设专项行动实施方案》的通知	河北省	地方工作文件	河北省老龄工作委员会	2017.04.12	https://www.pkulaw.com/lar/e1394835bd46294134d059be2a3aae55bdfb.html	河北省民政厅、河北省公安厅、河北省卫生和计划生育委员会、河北省质量技术监督局、河北省老龄工作委员会办公室关于印发《2017年开展养老院服务质量建设专项行动实施方案》的通知河北省民政厅、河北省公安厅、河北省卫生和计划生育委员会、河北省质量技术监督局、河北省老龄工作委员会办公室关于印发《2017年开展养老院服务质量建设专项行动实施方案》的通知各市（含定州、辛集市）民政局、公安局、卫生计生委、质量技术监督局、老龄办： 为全面贯彻落实习近平总书记关于“开展质量提升行动，提高养老院服务质量"重要指示精神，全面提升我省养老院服务质量，按照民政部、公安部、国家卫生计生委、质检总局、国家标准委、全国老龄办《关于开展养老院服务质量建设专项行动的通知》（民发〔2017〕51号）要求，研究制定了我省《2017年开展养老院服务质量建设专项行动实施方案》。现印发你们，请结合实际，认真抓好落实。 联系人：成浩、佟铭…	4392
696	广西壮族自治区人力资源和社会保障厅、广西壮族自治区机构编制委员会办公室、广西壮族自治区财政厅关于机关事业单位养老保险制度改革几个具体问题处理意见的通知	广西省	地方规范性文件	广西壮族自治区财政厅	2017.04.10	https://www.pkulaw.com/lar/aedf54c462537f8cfdb48d4cbb478e50bdfb.html	广西壮族自治区人力资源和社会保障厅、广西壮族自治区机构编制委员会办公室、广西壮族自治区财政厅关于机关事业单位养老保险制度改革几个具体问题处理意见的通知广西壮族自治区人力资源和社会保障厅、广西壮族自治区机构编制委员会办公室、广西壮族自治区财政厅关于机关事业单位养老保险制度改革几个具体问题处理意见的通知桂人社发[2017]11号各市、县（市、区）人力资源和社会保障局，财政局，机构编制委员会办公室、区直及中央驻桂各有关单位： 根据《国务院关于机关事业单位工作人员养老保险制度改革的决定》（国发〔2015〕2号）和《人力资源社会保障部财政部关于贯彻落实<国务院关于机关事业单位工作人员养老保险制度改革的决定>的通知》（人社部发〔2015〕28号）及《广西壮族自治区人民政府关于实行机关事业单位工作人员养老保险制度改革的实施意见》（桂政发〔2015〕53号）以及人力资源社会保障部办公厅、财政部办公厅《关…	1648
697	吉林省民政厅、吉林省财政厅关于申报2017年省级养老服务补贴资金的通知	吉林省	地方工作文件	吉林省财政厅	2017.04.10	https://www.pkulaw.com/lar/db09db6cf4c17e27bc1918b1e66cbd21bdfb.html	吉林省民政厅、吉林省财政厅关于申报2017年省级养老服务补贴资金的通知吉林省民政厅、吉林省财政厅关于申报2017年省级养老服务补贴资金的通知各市（州）民政局、财政局,长白山管委会社会管理办公室、财政局，各县（市、区）民政局、财政局： 为贯彻落实《吉林省人民政府关于加快养老服务业发展的实施意见》（吉政发〔2014〕9号）精神，按照《吉林省财政厅吉林省民政厅关于印发〈吉林省服务业发展专项资金（养老服务业）使用管理实施细则〉的通知》（吉财社〔2016〕757号）要求，现就2017年省级养老服务补贴资金申报工作有关事宜通知如下： 一、养老服务补贴资金申请和审定。各地可参照历年省级养老服务补贴资金的申报范围、条件、材料组织当地申报工作。当地民政、财政部门按照相关规定对申报材料审查后进行实地核查，最终确定补贴对象。 二、报送养老服务工作相关数据。按照省级专项资金使用管理规定，各地应提供以下数据： （…	1278
698	重庆市民政局、重庆市公安局、重庆市卫生计生委等关于开展养老院服务质量建设专项行动的通知	重庆市	地方规范性文件	重庆市老龄工作委员会	2017.04.07	https://www.pkulaw.com/lar/055ed23302e72c3eee26729d5b4aff61bdfb.html	重庆市民政局、重庆市公安局、重庆市卫生计生委等关于开展养老院服务质量建设专项行动的通知重庆市民政局、重庆市公安局、重庆市卫生计生委、重庆市质量技术监督局、重庆市老龄委办关于开展养老院服务质量建设专项行动的通知渝民发[2017]33号各区县（自治县）民政局、公安局、卫生计生委、质监局、老龄委办，两江新区、万盛经开区有关部门： 为全面贯彻落实习近平总书记在中央经济工作会议关于“开展质量提升行动”的部署要求和第14次中央财经领导小组会议关于提高养老院服务质量的重要讲话精神，加强全市养老院服务质量监管，依法依规从严惩处欺老、虐老行为，使全市养老院服务质量有明显改善，按照《民政部公安部国家卫生计生委质检总局国家标准委全国老龄办关于开展养老院服务质量建设专项行动的通知》（民发﹝2017﹞51号）精神，我市将于2017—2020年在全市开展养老院服务质量建设专项行动。现将有关事项通知如下： 一、指导思…	8177
699	上海市民政局关于做好2017年度养老机构综合责任保险续保工作的通知	上海市	地方工作文件	上海市民政局	2017.04.05	https://www.pkulaw.com/lar/0a2a5872a8acae6849169ff83c8a1c50bdfb.html	上海市民政局关于做好2017年度养老机构综合责任保险续保工作的通知上海市民政局关于做好2017年度养老机构综合责任保险续保工作的通知（沪民福发〔2017〕10号）各区民政局，市社会福利中心、市众仁慈善服务中心： 上海市民政局于2016年委托上海市政府采购中心进行了2016-2018年度养老机构综合责任保险的招标工作，确定了中标人（保险公司），按照上海市财政局“一次招标，沿用三年”的相关批复，2017年度全市养老机构综合责任保险，继续沿用2016年度的中标方案，并按照“统一条款、统一费率、统一投保、统一管理”的原则，及时在全市养老机构完成衔接续保。现将有关事项通知如下： 一、保险合同签订 各相关单位接到本通知后，应及时沟通安排续签2017年度保险合同的日程地点，各区民政局、市社会福利中心、市众仁慈善服务中心应组织辖区养老机构，在保险经纪公司辅导下，尽快与中标保险公司完成2017年度保险合同…	1537
700	吉林省民政厅关于开展2017年养老服务试点工作的通知	吉林省	地方规范性文件	吉林省民政厅	2017.03.31	https://www.pkulaw.com/lar/96dc5854e23a1448ac57e08ee8f5642cbdfb.html	吉林省民政厅关于开展2017年养老服务试点工作的通知吉林省民政厅关于开展2017年养老服务试点工作的通知（吉民发〔2017〕23号）各市（州）民政局、长白山管委会社会管理办公室，各县（市、区）民政局： 为加快推进全省养老服务业健康发展，全面提升养老服务业保障能力和供给水平，根据2017年全省民政工作会议部署，省民政厅决定开展公办养老机构改革试点、城市社区居家养老服务中心建设试点和医养结合机构建设试点。现将3项工作试点方案印发给你们，请各地高度重视，切实加强组织领导，统筹安排试点申报工作，确保试点工作取得实效。 附件：1.吉林省公办养老机构改革试点方案 2.吉林省城市社区居家养老服务中心建设试点方案 3.吉林省医养结合机构建设试点方案吉林省民政厅2017年3月31日 附件1 吉林省公办养老机构改革试点方案 根据《民政部办公厅发展改革委办公厅关于开展公建民营为重点的第二批公办养老机构改革试点…	5900
701	北京市财政局、北京市民政局转发财政部民政部关于印发《中央财政支持居家和社区养老服务改革试点补助资金管理办法》的通知	北京市	地方规范性文件	北京市民政局	2017.03.31	https://www.pkulaw.com/lar/fa0851298169080deac2c4b171aad69fbdfb.html	北京市财政局、北京市民政局转发财政部民政部关于印发《中央财政支持居家和社区养老服务改革试点补助资金管理办法》的通知北京市财政局、北京市民政局转发财政部民政部关于印发《中央财政支持居家和社区养老服务改革试点补助资金管理办法》的通知（京财社〔2017〕625号）各区财政局、民政局： 为规范和加强中央财政支持居家和社区养老服务改革试点补助资金管理，提高资金使用的规范性、安全性和有效性，现将财政部、民政部印发的《中央财政支持居家和社区养老服务改革试点补助资金管理办法》（财社〔2017〕2号）转发给你们，并结合我市工作实际，提出有关要求，请一并遵照执行。 一、中央财政下达我市的支持居家和社区养老服务改革试点补助资金，市财政局在收到中央财政下达补助资金后（以财政部预算文件印发日为准）的30日内，将补助资金及时足额下达到各试点区。同时，市财政局与市民政局共同研究安排并核拨市级配套补助资金，由市民政局牵…	1352
702	上海市民政局关于分配下拨2017年上半年市级福利彩票公益金资助社区居家养老服务项目养老服务补贴经费的通知	上海市	地方工作文件	上海市民政局	2017.03.31	https://www.pkulaw.com/lar/4612ccdb17ebab7cd81e89ed25548e07bdfb.html	上海市民政局关于分配下拨2017年上半年市级福利彩票公益金资助社区居家养老服务项目养老服务补贴经费的通知上海市民政局关于分配下拨2017年上半年市级福利彩票公益金资助社区居家养老服务项目养老服务补贴经费的通知（沪民老工发〔2017〕7号）各区民政局： 根据2017年全市社区居家养老服务工作推进情况，结合市级福利彩票公益金年度预算安排，现分配下拨各区2017年上半年市级福利彩票公益金资助社区居家养老服务项目养老服务补贴经费，共计3000万元。各区要加强项目经费使用监管，严格按规定审核拨付资金，做到专款专用，全面完成本年度社区居家养老服务工作任务；同时应贯彻落实国家和本市关于加快财政支出执行的有关要求，及时拨付、及时清算，切实提高资金使用效益。2018年初，应上报2017年度项目资金使用情况，包括项目进展情况、资金配套情况、资金使用结存情况、项目绩效等内容。 特此通知。 附件：《2017年上…	802
703	福建省人力资源和社会保障厅、福建省财政厅转发人力资源社会保障部、财政部关于机关事业单位基本养老保险关系和职业年金转移接续有关问题的通知	福建省	地方工作文件	福建省财政厅	2017.03.30	https://www.pkulaw.com/lar/fd4de12033243dd086243fcf1171602cbdfb.html	福建省人力资源和社会保障厅、福建省财政厅转发人力资源社会保障部、财政部关于机关事业单位基本养老保险关系和职业年金转移接续有关问题的通知福建省人力资源和社会保障厅、福建省财政厅转发人力资源社会保障部、财政部关于机关事业单位基本养老保险关系和职业年金转移接续有关问题的通知（闽人社文〔2017〕95号）各市、县（区）人社局、财政局，平潭综合实验区社会事业局、财政金融局： 现将人力资源社会保障部、财政部《关于机关事业单位基本养老保险关系和职业年金转移接续有关问题的通知》（人社部规〔2017〕1号）转发给你们，并结合我省实际提出如下意见，请一并贯彻执行。 一、关于补记职业年金与机关事业单位工作年限转制补贴费处理问题 参保人员离开机关事业单位符合职业年金补记条件的，根据改革前本人在机关事业单位工作的年限（工作年限按照本人工资关系计算到月）长短补记职业年金。补记职业年金后，从机关事业单位流动到企业的参…	999
704	海南省卫生和计划生育委员会转发《海南省人民政府办公厅关于印发海南省推进医疗卫生与养老服务结合发展实施意见》的通知	海南省	地方工作文件	海南省卫生和计划生育委员会	2017.03.30	https://www.pkulaw.com/lar/8be2aed13c628cd4f3583ce018e0c369bdfb.html	海南省卫生和计划生育委员会转发《海南省人民政府办公厅关于印发海南省推进医疗卫生与养老服务结合发展实施意见》的通知海南省卫生和计划生育委员会转发《海南省人民政府办公厅关于印发海南省推进医疗卫生与养老服务结合发展实施意见》的通知（琼卫家庭〔2017〕6号）各市、县、自治县卫生计生委（卫生局、人口计生委/局），洋浦卫生计生局： 为进一步做好我省医养结合工作，现将《海南省人民政府办公厅关于印发海南省推进医疗卫生与养老服务结合发展实施意见的通知》（琼府办〔2016〕277号）转发给你们，并提出如下要求，请一并贯彻落实。 一、各市县卫生计生委要积极协调本级政府尽快出台本地推进医疗卫生与养老服务结合发展的实施方案，并于4月底前报我委家庭发展处。 二、各市县卫生计生委要联合民政部门选择有条件、有代表性的1至2家养老机构和医疗卫生机构作为首批开展医养结合试点单位，并积累经验逐步推开。 三、要严格落实“琼府…	482
705	湖南省人力资源和社会保障厅、中国银行湖南省分行、中国农业银行湖南省分行、中国工商银行湖南省分行、中国建设银行湖南省分行、交通银行湖南省分行、中国邮政储蓄银行湖南省分行、湖南省农村信用社联合社、长沙银行股份有限公司关于印发《湖南省城乡居民基本养老保险金融服务规范(试行)》的通知	湖南省	地方规范性文件	湖南省农村信用社联合社	2017.03.30	https://www.pkulaw.com/lar/836c6d3ea21690ed34c56240d1e39628bdfb.html	湖南省人力资源和社会保障厅、中国银行湖南省分行、中国农业银行湖南省分行、中国工商银行湖南省分行、中国建设银行湖南省分行、交通银行湖南省分行、中国邮政储蓄银行湖南省分行、湖南省农村信用社联合社、长沙银行股份有限公司关于印发《湖南省城乡居民基本养老保险金融服务规范(试行)》的通知湖南省人力资源和社会保障厅、中国银行湖南省分行、中国农业银行湖南省分行、中国工商银行湖南省分行、中国建设银行湖南省分行、交通银行湖南省分行、中国邮政储蓄银行湖南省分行、湖南省农村信用社联合社、长沙银行股份有限公司关于印发《湖南省城乡居民基本养老保险金融服务规范（试行）》的通知湘人社发[2017]28号各市州人力资源和社会保障局，城乡居民基本养老保险合作金融机构分支机构： 我省城乡居民基本养老保险（以下简称城乡居民养老保险）制度实施以来，城乡居民基本养老保险合作金融机构（以下简称合作金融机构）努力为广大参保人员提供优质…	1343
706	湖南省人力资源和社会保障厅、中国银行湖南省分行、中国农业银行湖南省分行等关于印发《湖南省城乡居民基本养老保险金融服务规范(试行)》的通知	湖南省	地方工作文件	长沙银行股份有限公司	2017.03.30	https://www.pkulaw.com/lar/30f4baf7aec802a99cb8a6373baa7b04bdfb.html	湖南省人力资源和社会保障厅、中国银行湖南省分行、中国农业银行湖南省分行等关于印发《湖南省城乡居民基本养老保险金融服务规范(试行)》的通知湖南省人力资源和社会保障厅、中国银行湖南省分行、中国农业银行湖南省分行、中国工商银行湖南省分行、中国建设银行湖南省分行、交通银行湖南省分行、中国邮政储蓄银行湖南省分行、湖南省农村信用社联合社、长沙银行股份有限公司关于印发《湖南省城乡居民基本养老保险金融服务规范（试行）》的通知（湘人社发〔2017〕28号）各市州人力资源和社会保障局，城乡居民基本养老保险合作金融机构分支机构： 我省城乡居民基本养老保险（以下简称城乡居民养老保险）制度实施以来，城乡居民基本养老保险合作金融机构（以下简称合作金融机构）努力为广大参保人员提供优质的金融服务，取得了良好的社会效应，受到了广大参保人员的欢迎。为进一步规范城乡居民养老保险金融服务，提高金融服务的质量和水平，我们制定了《…	1292
707	山西省人民政府办公厅关于进一步扩大旅游文化体育健康养老教育培训等领域消费的实施意见	山西省	地方规范性文件	山西省人民政府	2017.03.30	https://www.pkulaw.com/lar/0236622e072126558acc62cf3c216f75bdfb.html	山西省人民政府办公厅关于进一步扩大旅游文化体育健康养老教育培训等领域消费的实施意见山西省人民政府办公厅关于进一步扩大旅游文化体育健康养老教育培训等领域消费的实施意见（晋政办发〔2017〕24号）各市、县人民政府，省人民政府各委、办、厅、局： 为贯彻落实《国务院办公厅关于进一步扩大旅游文化体育健康养老教育培训等领域消费的意见》（国办发〔2016〕85号），积极扩大新兴消费、稳定传统消费、挖掘潜在消费，促进服务业发展和经济转型升级，培育经济发展新动能，经省人民政府同意，现提出以下实施意见： 一、着力推进幸福产业服务消费提质扩容 围绕旅游、文化、体育、健康、养老、教育培训等重点领域，引导社会资本加大投入力度，通过提升服务品质、增加服务供给，不断释放潜在消费需求。 （一）加速升级旅游消费。 1．争取我省更多符合条件的市县进入国家全域旅游示范区创建单位。组织实施好乡村旅游“后备箱行动”。按照国家有…	4177
708	福建省民政厅、福建省公安厅、福建省卫生计生委、福建省质监局、福建省老龄办关于印发开展养老机构服务质量建设专项行动实施方案的通知	福建省	地方工作文件	福建省老龄办	2017.03.29	https://www.pkulaw.com/lar/68f6ed0d6735e89692e23d167e845a7bbdfb.html	福建省民政厅、福建省公安厅、福建省卫生计生委、福建省质监局、福建省老龄办关于印发开展养老机构服务质量建设专项行动实施方案的通知福建省民政厅、福建省公安厅、福建省卫生计生委、福建省质监局、福建省老龄办关于印发开展养老机构服务质量建设专项行动实施方案的通知闽民福[2017]84号各设区市民政局、公安局、卫生计生委、质量技术监督局（市场监督管理部门）、老龄办，平潭综合实验区社会事业局、公安局、卫生和计生局、市场监督管理局、老龄办： 为全面贯彻落实习近平总书记在中央经济工作会议关于“开展质量提升行动”的部署要求和第14次中央财经领导小组会议关于提高养老院服务质量的重要讲话精神，加快建立全省统一的服务质量标准和评价体系，加强养老机构服务质量监管，坚决依法依规从严惩处欺老、虐老行为，尽快在养老机构服务质量上有明显改善，根据民政部等6部委《关于开展养老院服务质量建设专项行动的通知》（民发[2017]5…	4632
709	陕西省人力资源和社会保障厅、陕西省财政厅转发人力资源社会保障部财政部关于机关事业单位基本养老保险关系和职业年金转移接续有关问题的通知	陕西省	地方规范性文件	陕西省财政厅	2017.03.28	https://www.pkulaw.com/lar/b449dabe46ec4b98a7d44fdfb8e728aebdfb.html	陕西省人力资源和社会保障厅、陕西省财政厅转发人力资源社会保障部财政部关于机关事业单位基本养老保险关系和职业年金转移接续有关问题的通知陕西省人力资源和社会保障厅、陕西省财政厅转发人力资源社会保障部财政部关于机关事业单位基本养老保险关系和职业年金转移接续有关问题的通知各市（区）人力资源社会保障局、财政局，各有关单位： 现将《人力资源社会保障部财政部关于机关事业单位基本养老保险关系和职业年金转移接续有关问题的通知》（人社部规〔2017〕1号）转发给你们，请认真贯彻执行。 附件：《人力资源社会保障部财政部关于机关事业单位基本养老保险关系和职业年金转移接续有关问题的通知》（略）陕西省人力资源和社会保障厅陕西省财政厅2017年3月28日	318
710	黑龙江省民政厅、黑龙江省公安厅、黑龙江省卫生计生委等关于开展养老院服务质量建设专项行动的实施方案	黑龙江省	地方工作文件	黑龙江省老龄工作委员会	2017.03.27	https://www.pkulaw.com/lar/4bab5020fb6f1e4b09feb492d9a08429bdfb.html	黑龙江省民政厅、黑龙江省公安厅、黑龙江省卫生计生委等关于开展养老院服务质量建设专项行动的实施方案黑龙江省民政厅、黑龙江省公安厅、黑龙江省卫生计生委、黑龙江省质量技术监督局、黑龙江省老龄办关于开展养老院服务质量建设专项行动的实施方案（黑民规[2017]3号）各市（地）、县（市）民政局、公安局、卫生局、质量技术监督局、老龄办，省农垦总局、森工总局： 为全面贯彻落实习近平总书记在第14次中央财经领导小组会议关于提高养老院服务质量的重要讲话精神，及民政部等6部门在全国养老院服务质量建设专项行动动员部署会上的要求，提升养老院服务质量标准，增强服务意识、强化质量监管，坚决依法依规从严惩处欺老、虐老行为，尽快在养老院服务质量上有明显改善，省民政厅、公安厅、卫生计生委、质量技术监督局、老龄办决定在全省开展养老院服务质量建设专项行动，特制订如下实施方案： 一、指导思想 深入贯彻落实党中央、国务院决策部署，…	3790
711	浙江省人力资源和社会保障厅、浙江省财政厅关于调整城乡居民基本养老保险基础养老金标准的通知	浙江省	地方工作文件	浙江省财政厅	2017.03.27	https://www.pkulaw.com/lar/8265bf653246d348a8be88e41a73ea50bdfb.html	浙江省人力资源和社会保障厅、浙江省财政厅关于调整城乡居民基本养老保险基础养老金标准的通知浙江省人力资源和社会保障厅、浙江省财政厅关于调整城乡居民基本养老保险基础养老金标准的通知浙人社发[2017]37号各市、县（市、区）人力资源和社会保障局、财政局，嘉兴市社会保障事务局： 根据《浙江省人民政府关于进一步完善城乡居民基本养老保险制度的意见》（浙政发〔2014〕28号）精神，为更好地保障城乡居民参保人员老年基本生活，共享经济社会发展成果，经省政府同意，从2017年1月1日起，全省城乡居民基本养老保险基础养老金标准由每人每月120元调整为135元。 调整城乡居民基本养老保险基础养老金标准，充分体现了省委、省政府对民生保障工作的重视和对广大城乡居民参保人员的关心。各地要高度重视，切实加强领导，精心组织实施，积极筹措资金，确保参保人员待遇及时调整到位。浙江省人力资源和社会保障厅浙江省财政厅2017…	407
712	湖南省人力资源社会保障厅、湖南省财政厅关于印发《湖南省城乡居民基本养老保险待遇领取资格认证实施办法(试行)》的通知	湖南省	地方规范性文件	湖南省财政厅	2017.03.22	https://www.pkulaw.com/lar/0787148450773fcbe80d22d8563e1cdabdfb.html	湖南省人力资源社会保障厅、湖南省财政厅关于印发《湖南省城乡居民基本养老保险待遇领取资格认证实施办法(试行)》的通知湖南省人力资源社会保障厅、湖南省财政厅关于印发《湖南省城乡居民基本养老保险待遇领取资格认证实施办法(试行)》的通知湘人社发[2017]26号各市州、县市区人力资源和社会保障局，财政局： 为规范城乡居民基本养老保险（以下简称城乡居民养老保险）经办管理，防范骗取、冒领养老金行为，确保基金安全，根据《国务院关于建立统一的城乡居民基本养老保险制度的意见》（国发〔2014〕8号）、《湖南省人民政府关于建立统一的城乡居民基本养老保险制度的实施意见》（湘政发〔2014〕24号）等有关规定，结合我省实际，制定了《湖南省城乡居民基本养老保险待遇领取资格认证实施办法（试行）》。现印发给你们，请遵照执行。 附件：《湖南省城乡居民基本养老保险待遇领取资格认证实施办法（试行）》湖南省人力资源和社会保障…	5138
713	湖南省人力资源社会保障厅、湖南省财政厅关于印发《湖南省城乡居民基本养老保险待遇领取资格认证实施办法(试行)》的通知	湖南省	地方规范性文件	湖南省财政厅	2017.03.22	https://www.pkulaw.com/lar/6c49e3b68622df115b9a9d0d5ebc00b6bdfb.html	湖南省人力资源社会保障厅、湖南省财政厅关于印发《湖南省城乡居民基本养老保险待遇领取资格认证实施办法(试行)》的通知湖南省人力资源社会保障厅、湖南省财政厅关于印发《湖南省城乡居民基本养老保险待遇领取资格认证实施办法（试行）》的通知（湘人社发〔2017〕26号）各市州、县市区人力资源和社会保障局，财政局： 为规范城乡居民基本养老保险（以下简称城乡居民养老保险）经办管理，防范骗取、冒领养老金行为，确保基金安全，根据《国务院关于建立统一的城乡居民基本养老保险制度的意见》（国发〔2014〕8号）、《湖南省人民政府关于建立统一的城乡居民基本养老保险制度的实施意见》（湘政发〔2014〕24号）等有关规定，结合我省实际，制定了《湖南省城乡居民基本养老保险待遇领取资格认证实施办法（试行）》。现印发给你们，请遵照执行。 附件：《湖南省城乡居民基本养老保险待遇领取资格认证实施办法（试行）》湖南省人力资源和社会…	5129
714	湖北省人力资源和社会保障厅关于印发《湖北省机关事业单位工作人员基本养老保险经办规程(试行)》的通知	湖北省	地方规范性文件	湖北省人力资源和社会保障厅	2017.03.21	https://www.pkulaw.com/lar/6b4882b843b5452d9b9a0672cc16f4d3bdfb.html	湖北省人力资源和社会保障厅关于印发《湖北省机关事业单位工作人员基本养老保险经办规程(试行)》的通知湖北省人力资源和社会保障厅关于印发《湖北省机关事业单位工作人员基本养老保险经办规程(试行)》的通知鄂人社函[2017]168号各市、州、直管市、神农架林区人力资源和社会保障局： 为进一步加强机关事业单位工作人员养老保险经办管理工作，提升经办服务能力，按照国家和省政策规定，我厅制定了《湖北省机关事业单位工作人员基本养老保险经办规程（试行）》。现印发给你们，请认真贯彻执行。湖北省人力资源和社会保障厅2017年3月21日湖北省机关事业单位工作人员养老保险经办规程（试行）第一章 总 则 第一条 为做好我省机关事业单位养老保险业务经办管理服务工作，根据《国务院关于机关事业单位工作人员养老保险制度改革的决定》（国发〔2015〕2号）、《人力资源社会保障部关于印发<机关事业单位工作人员基本养老保险经办规程…	24996
715	宁夏回族自治区人力资源和社会保障厅、宁夏回族自治区财政厅关于提高我区城乡居民基本养老保险基础养老金最低标准的通知	宁夏回族自治区	地方规范性文件	宁夏回族自治区财政厅	2017.03.21	https://www.pkulaw.com/lar/96b046a9be7db54e6093d6adc534f749bdfb.html	宁夏回族自治区人力资源和社会保障厅、宁夏回族自治区财政厅关于提高我区城乡居民基本养老保险基础养老金最低标准的通知宁夏回族自治区人力资源和社会保障厅、宁夏回族自治区财政厅关于提高我区城乡居民基本养老保险基础养老金最低标准的通知（宁人社发〔2017〕29号）各市、县（区）人力资源和社会保障（劳动保障）局、财政局： 根据自治区人民政府《关于2017年民生实事任务分工的通知》（宁政发〔2017〕2号）精神，经自治区人民政府批准，决定提高我区城乡居民基本养老保险基础养老金最低标准。现就有关事宜通知如下： 一、提标时间和范围 从2017年1月1日起，全区所有符合城乡居民基本养老保险待遇领取条件的参保人员，统一提高基础养老金最低标准。 二、提标幅度 全区城乡居民基础养老金最低标准从每人每月115元提高到120元，即增加5元。此次增加的基础养老金不得冲抵或替代各地此前自行提高的基础养老金。 三、补助资金…	762
716	上海市民政局、上海市消防局、上海市财政局关于落实2017年市政府实事项目“为50家存量养老机构实施电气线路安全改造”的通知	上海市	地方工作文件	上海市财政局	2017.03.21	https://www.pkulaw.com/lar/cbec8d424dd81842ac9f58558fda8c4bbdfb.html	上海市民政局、上海市消防局、上海市财政局关于落实2017年市政府实事项目“为50家存量养老机构实施电气线路安全改造”的通知上海市民政局、上海市消防局、上海市财政局关于落实2017年市政府实事项目“为50家存量养老机构实施电气线路安全改造”的通知（沪民福发〔2017〕6号）各区民政局、公安消防支队、财政局，国网上海市电力公司： 为贯彻落实《民政部公安部关于印发〈社会福利机构消防安全管理十项规定〉》（民函〔2015〕280号）、《上海市养老设施布局专项规划》，提升本市养老机构防火能力和安全等级，确保完成2017年市政府实事项目“为50家存量养老机构实施电气线路安全改造”。现将有关事项通知如下： 一、目标任务 以养老机构电气安全为目标，对有安全隐患的存量养老机构进行电气线路安全改造。 二、实施范围 原则上在2006年12月31日前执业、运营的，存在电气线路安全隐患的养老机构。 三、实施期限 2…	3036
717	广东省民政厅关于印发《广东省养老机构责任保险统保示范项目实施方案》的通知	广东省	地方工作文件	广东省民政厅	2017.03.17	https://www.pkulaw.com/lar/32e97bbc86a860eee3aa65ba22adf793bdfb.html	广东省民政厅关于印发《广东省养老机构责任保险统保示范项目实施方案》的通知广东省民政厅关于印发《广东省养老机构责任保险统保示范项目实施方案》的通知（粤民发〔2017〕60号）各地级以上市民政局，佛山市顺德区民政和人力资源社会保障局： 为预防和化解养老行业风险，保障养老机构和住养老人的合法权益，根据《中华人民共和国老年人权益保障法》、《关于推进养老机构责任保险工作的指导意见》（民发〔2014〕47号）、《广东省人民政府关于加快发展养老服务业的实施意见》（粤府〔2015〕25号）和《广东省民政厅广东保监局广东省老龄办关于建立养老机构责任保险制度的通知》（粤民发〔2016〕54号）等文件精神，省厅启动了广东省养老机构责任保险统保示范项目（以下简称“统保示范项目”）工作，并通过公开招标遴选了五家承保机构组成共保体，同时建立了“广东省养老机构责任保险统保示范项目应急及事故防控中心”和“广东省养老机构…	18033
718	上海市人力资源和社会保障局关于本市征地养老人员若干问题处理意见的通知	上海市	地方规范性文件	上海市人力资源和社会保障局	2017.03.17	https://www.pkulaw.com/lar/a42f43995b949388849f4d1942b5995ebdfb.html	上海市人力资源和社会保障局关于本市征地养老人员若干问题处理意见的通知上海市人力资源和社会保障局关于本市征地养老人员若干问题处理意见的通知（沪人社规〔2017〕11号）市政府各委、办、局，各控股（集团）公司，各区人力资源和社会保障局，市社会保险事业管理中心，市医疗保险事业管理中心： 根据《上海市人民政府关于印发〈上海市被征收农民集体所有土地农业人员就业和社会保障办法〉的通知》（沪府发〔2017〕15号）规定，现就有关问题的处理意见通知如下： 一、各区要按照市人民政府要求，对原由各区、乡镇管理的征地养老人员实行区级统筹管理，逐步提高征地养老人员待遇水平，生活费调整与镇保养老人员基本保持一致，确保生活费按时足额发放；医疗待遇水平不低于职工基本医疗保险，确保医疗费及时按规定报销。 二、各区管理的征地养老人员，其节日补助费和死亡后的丧葬补助费及一次性救济费，按照各区人民政府规定执行。 三、各委、办…	906
719	上海市人力资源和社会保障局、上海市财政局关于本市原参加小城镇社会保险的被征地人员纳入职工基本养老、医疗保险若干问题处理意见的通知	上海市	地方规范性文件	上海市财政局	2017.03.17	https://www.pkulaw.com/lar/e9ac924c0697ea760ab1b54ae3c80a46bdfb.html	上海市人力资源和社会保障局、上海市财政局关于本市原参加小城镇社会保险的被征地人员纳入职工基本养老、医疗保险若干问题处理意见的通知上海市人力资源和社会保障局、上海市财政局关于本市原参加小城镇社会保险的被征地人员纳入职工基本养老、医疗保险若干问题处理意见的通知（沪人社规〔2017〕9号）各区人力资源和社会保障局、财政局，市社会保险事业管理中心，市就业促进中心，市医疗保险事业管理中心： 根据《上海市人民政府关于印发〈上海市被征收农民集体所有土地农业人员就业和社会保障办法〉的通知》（沪府发〔2017〕15号）规定，现就有关问题的处理意见通知如下： 一、已按月领取小城镇养老保险待遇的人员（以下简称“镇保养老人员”） （一）镇保养老人员纳入职工基本养老保险后，保持现有养老待遇水平，并按照职工基本养老保险规定调整待遇。 （二）镇保养老人员的原小城镇社会保险一次性缴费年限（含小城镇社会保险按月缴费年限和…	1816
720	上海市民政局关于印发《开展养老机构“服务质量年”活动工作方案》的通知	上海市	地方工作文件	上海市民政局	2017.03.16	https://www.pkulaw.com/lar/d89a26b75eb01324753252eb77476b4dbdfb.html	上海市民政局关于印发《开展养老机构“服务质量年”活动工作方案》的通知上海市民政局关于印发《开展养老机构“服务质量年”活动工作方案》的通知（沪民福发〔2017〕4号）各区民政局、上海市社会福利中心、上海市众仁慈善服务中心： 为了贯彻落实《关于全面放开养老服务市场提升养老服务质量的若干意见》（国办发〔2016〕91号）精神，进一步提升全市养老机构服务质量，市民政局决定在全市开展养老机构“服务质量年”活动。现将工作方案印发给你们，请结合工作实际，抓好贯彻落实。 附件：开展养老机构“服务质量年”活动工作方案上海市民政局2017年3月16日 附件 开展养老机构“服务质量年”活动工作方案 为了贯彻落实习近平总书记关于“提高养老院服务质量，加快建立全国统一的服务质量标准和评价体系，加强养老机构服务质量监管”的要求，依据国务院办公厅《关于全面放开养老服务市场提升养老服务质量的若干意见》（国办发〔2016…	3088
721	上海市社会养老服务体系建设领导小组办公室关于印发《2017年度养老服务绩效考核指标明细表》的通知	上海市	地方工作文件	上海市社会养老服务体系建设领导小组办公室	2017.03.13	https://www.pkulaw.com/lar/898b7f812ecd2061589c73941d1abaefbdfb.html	上海市社会养老服务体系建设领导小组办公室关于印发《2017年度养老服务绩效考核指标明细表》的通知上海市社会养老服务体系建设领导小组办公室关于印发《2017年度养老服务绩效考核指标明细表》的通知（沪社养老领办〔2017〕2号）市社会养老服务体系建设领导小组各成员单位，各区社会养老服务体系建设领导小组办公室： 为推进本市社会养老服务体系建设，根据《上海市社会养老服务体系建设领导小组办公室关于印发<上海市养老基本公共服务绩效考核工作方案（试行）>的通知<!--上海市养老基本公共服务绩效考核工作方案（试行）-->》（沪社养老领办〔2017〕1号），现将《2017年度养老服务绩效考核指标明细表》印发给你们，请结合工作实际，认真抓好落实。上海市社会养老服务体系建设领导小组办公室2017年3月13日 2017年度养老服务绩效考核指标明细表 考核单位：市民政局一级指标社会建设--就业和民生保障二级指标养…	784
722	福建省民政厅关于印发养老服务推进年实施方案的通知	福建省	地方工作文件	福建省民政厅	2017.03.08	https://www.pkulaw.com/lar/586b92412e02bf6eecaf116f97492b22bdfb.html	福建省民政厅关于印发养老服务推进年实施方案的通知福建省民政厅关于印发养老服务推进年实施方案的通知闽民福[2017]47号各设区市民政局、平潭综合实验区社会事业局，省老龄办，厅机关各相关处（室、局）： 《养老服务推进年实施方案》已经厅党组会议研究通过，现印发给你们。请按照责任分工，认真抓好落实。 福建省民政厅2017年3月8日 养老服务推进年实施方案 为大力发展养老服务业和老龄产业，积极应对人口老龄化，省厅决定在2017年开展养老服务推进年活动，现制定如下实施方案： 一、总体要求 深入贯彻习近平总书记关于加强老龄工作的重要指示精神以及尤权书记在省第十次党代会上关于大力发展养老服务业和老龄产业的要求，通过组织开展“养老服务推进年”活动，打好项目落地攻坚战，加快供给侧结构性改革，实现养老服务精准发展，促进银龄产业成为新的经济增长点。 二、目标任务 逐步健全以居家为基础、社区为依托、机构为补充、…	6279
723	湖南省城乡居民社会养老保险管理服务中心《湖南省城乡居民基本养老保险文件汇编》印刷服务采购项目流标公告	湖南省	地方工作文件	湖南省城乡居民社会养老保险管理服务中心	2017.03.07	https://www.pkulaw.com/lar/537d7f70d77dd94135fd71f9de0d697fbdfb.html	湖南省城乡居民社会养老保险管理服务中心《湖南省城乡居民基本养老保险文件汇编》印刷服务采购项目流标公告湖南省城乡居民社会养老保险管理服务中心《湖南省城乡居民基本养老保险文件汇编》印刷服务采购项目流标公告 《湖南省城乡居民基本养老保险文件汇编》印刷服务采购项目流标，现公告如下： 一、采购项目情况 1、项目名称：《湖南省城乡居民基本养老保险文件汇编》印刷服务 2、采购编号：湘财采计[2016]012700号 3、预算金额：7.5万元以内 4、招标公告日期：2017年1月3日 二、流标原因 有效投标人少于3家 三、采购人联系方式 采购人名称：湖南省城乡居民社会养老保险管理服务中心 联系人：陈舒婷 电话：0731-84900321 地址：长沙市天心区银杏路6号湖南省城乡居民社会养老保险管理服务中心2017年3月7日	369
724	上海市民政局、上海市财政局关于本市长期护理保险试点区养老服务补贴政策相关事项的通知	上海市	地方规范性文件	上海市财政局	2017.03.07	https://www.pkulaw.com/lar/b36a716b8109ae7099421f2806f09e65bdfb.html	上海市民政局、上海市财政局关于本市长期护理保险试点区养老服务补贴政策相关事项的通知上海市民政局、上海市财政局关于本市长期护理保险试点区养老服务补贴政策相关事项的通知（沪民老工发〔2017〕6号）徐汇区、普陀区、金山区民政局、财政局： 为做好长期护理保险试点区困难人群的养老服务补贴工作，按照平稳有效过渡、聚焦特困对象、兼顾刚性需求的原则，现将有关事项通知如下： 一、补贴对象及标准 对符合长期护理保险参保条件，具有本市户籍、经济困难的老年人，根据其老年照护等级等情况，按照以下标准给予相应补贴，用于购买养老服务。 1.照护等级为一级的困难对象和部分原养老服务补贴对象，具体包括：经老年照护统一需求评估，照护等级为一级的新申请长期护理保险的老年人；原养老服务补贴对象中照护等级为轻度的老年人；原养老服务补贴对象中照护等级为中度、重度，经老年照护统一需求评估未达到二级的老年人。 上述三类对象按照每月7…	1298
725	内蒙古自治区食品药品监督管理局转发关于加快推进养老服务业放管服改革的通知	内蒙古自治区	地方工作文件	内蒙古自治区食品药品监督管理局	2017.03.06	https://www.pkulaw.com/lar/9aabc62c8a4c22b1d8a090e7c17c1e1abdfb.html	内蒙古自治区食品药品监督管理局转发关于加快推进养老服务业放管服改革的通知内蒙古自治区食品药品监督管理局转发关于加快推进养老服务业放管服改革的通知内食药监[2017]38号各盟市食品药品监督管理局，满洲里市、二连浩特市食品药品监督管理局，自治区局相关处室局: 现将民政部、国家发展改革委、食品药品监督管理总局等部委《关于加快推进养老服务业放管服改革的通知》（民发〔2017〕25号）转发给你们，请遵照执行。内蒙古自治区食品药品监督管理局2017年3月6日 附件:民发25号.pdf	241
726	山西省人社厅关于简化企业养老保险参保人员退休审核办法的通知	山西省	地方规范性文件	山西省人力资源和社会保障厅	2017.03.04	https://www.pkulaw.com/lar/03276ffa596ed0915524d687f722b784bdfb.html	山西省人社厅关于简化企业养老保险参保人员退休审核办法的通知山西省人社厅关于简化企业养老保险参保人员退休审核办法的通知（晋人社厅发【2017】16号）各市人力资源和社会保障局，省直各委、办、厅、局，各中央驻晋企业： 为简化行政审批，提高工作效率，为参保单位和参保人员提供高效便捷服务，省人力资源和社会保障厅决定，简化企业养老保险参保人员退休审核办法。现将有关事项通知如下： 一、从2017年1月1日起，参加企业基本养老保险的职工和城镇灵活就业人员（以下简称参保人员），缴费年限累计满15年以上，达到法定正常退休年龄时，人力资源和社会保障行政部门不再办理退休审核。 （一）凡在养老保险经办机构（以下简称经办机构）信息系统中，参保人员个人信息出生年月、参加工作时间和视同缴费年限等与本人原始档案记载信息完全一致准确的，经办机构直接办理按月领取基本养老金手续。 （二）凡参保人员个人信息记录不完整、不准确，…	1483
[truncated: 2,892 more rows]
